# Supplementary material for: Metabolomics and physio-chemical analyses of mulberry plants leaves response to manganese deficiency and toxicity reveal key metabolites and their pathways in manganese tolerance
Source: Front Plant Sci. 2024 Jun 5;15:1349456. doi: 10.3389/fpls.2024.1349456 (PMC11192020; doi:10.3389/fpls.2024.1349456)
Supplement: Supplementary file 2 [file Table_1.xlsx]

## Sheet: POS ion mode 
Table S1. All metabolites expression
POS ion mode
index	MS2_name	RT	m/z	CK-1	CK-2	CK-3	T0-1	T0-2	T0-3	T1-1	T1-2	T1-3	T2-1	T2-2	T2-3	T3-1	T3-2	T3-3	QC-1	QC-2	QC-3	Class	CAS	HMDB	C_ID	Pathway	KEGG_B_class	KEGG_A_class
M423T439_POS	.alpha.-carboxybenzylpenicillin	438.651	423.043	3.18851e+06	3.37435e+06	3.625e+06	3.18227e+06	3.6629e+06	3.12987e+06	5.83173e+06	5.4621e+06	3.02986e+06	4.97515e+06	3.9493e+06	4.02791e+06	1.41241e+06	2.39592e+06	2.28275e+06	3.37842e+06	3.42848e+06	3.42829e+06	--	--	--	-	-	-	-
M217T419_POS	.alpha.-cyclohexylmandelic acid	419.007	217.118	2.93293e+07	3.10259e+07	3.02212e+07	8.15192e+07	7.91344e+07	8.93396e+07	6.13505e+07	5.75328e+07	4.05973e+07	5.8974e+07	5.76304e+07	7.27565e+07	1.37707e+07	1.90426e+07	2.02609e+07	4.78464e+07	4.82755e+07	4.8276e+07	--	--	--	-	-	-	-
M163T140_POS	.alpha.-cyperone	139.697	163.112	3.6335e+07	3.68548e+07	6.28335e+07	5.79281e+07	6.00086e+07	6.73094e+07	2.55379e+07	2.58001e+07	5.4866e+07	6.35625e+07	8.54715e+07	6.86366e+07	5.17618e+07	6.56942e+07	7.03224e+07	4.18094e+07	4.86967e+07	4.87702e+07	--	--	--	-	-	-	-
M163T446_POS	.alpha.-d-(+)-talose	445.9	163.059	3.77277e+07	3.82582e+07	4.27616e+07	3.88656e+07	3.99696e+07	3.98446e+07	3.95474e+07	4.21456e+07	3.0295e+07	4.69858e+07	4.34388e+07	4.41088e+07	2.99666e+07	3.77412e+07	4.22565e+07	3.92002e+07	3.93436e+07	3.92005e+07	--	--	--	-	-	-	-
M175T275_POS	.alpha.-ionone	275.471	175.148	5.31534e+07	5.73413e+07	6.44995e+07	4.47343e+07	4.7368e+07	4.46509e+07	3.07117e+07	3.18345e+07	2.17618e+07	5.05797e+07	4.5607e+07	4.90929e+07	3.15471e+07	4.33478e+07	4.84575e+07	4.45778e+07	4.49632e+07	4.45885e+07	Prenol lipids	-	HMDB0059883	-	-	-	-
M246T62_POS	.alpha.-pyrrolidinohexanophenone	62.1675	246.17	1.14673e+07	1.34703e+07	9.71164e+06	1.67831e+07	1.61281e+07	1.67334e+07	1.65879e+07	2.05148e+07	6.87116e+06	2.11825e+07	1.80073e+07	1.96166e+07	6.27069e+06	9.39394e+06	1.19585e+07	1.29238e+07	1.35574e+07	1.35542e+07	--	--	--	-	-	-	-
M556T159_POS	.beta.-d-glucopyranosiduronic acid, 5-[3-(1-naphthalenylcarbonyl)-1h-indol-1-yl]pentyl	158.612	556.203	1.04878e+08	1.05899e+08	1.00605e+08	5.57261e+07	6.0997e+07	7.79884e+07	7.41326e+07	6.37313e+07	5.84429e+07	6.11161e+07	5.13556e+07	5.87282e+07	4.65357e+07	6.58337e+07	6.15799e+07	6.50302e+07	6.50732e+07	6.49588e+07	--	--	--	-	-	-	-
M357T546_2_POS	.beta.-estradiol 17-valerate	545.548	357.25	4.50218e+08	4.30103e+08	4.31275e+08	4.93251e+08	4.69958e+08	5.13245e+08	5.84217e+08	5.37339e+08	5.88553e+08	4.3568e+08	4.4449e+08	5.35807e+08	3.87289e+08	3.78733e+08	3.43069e+08	4.69233e+08	4.67962e+08	4.67961e+08	--	--	--	-	-	-	-
M391T33_POS	.beta.-muricholic acid	32.6964	391.263	5.27253e+07	6.41888e+07	5.9945e+07	6.57046e+07	6.71661e+07	6.53998e+07	4.98542e+07	5.71271e+07	5.49449e+07	6.16107e+07	5.59079e+07	6.2618e+07	6.87083e+07	6.4597e+07	5.91031e+07	5.83861e+07	5.92946e+07	5.92938e+07	Steroids and steroid derivatives	39016-49-4	HMDB0000865	-	-	-	-
M664T450_POS	.beta.-nicotinamide adenine dinucleotide(NAD)	449.992	664.117	2.08132e+07	2.25379e+07	2.47983e+07	1.99037e+07	2.0366e+07	1.86089e+07	2.24088e+07	2.20374e+07	1.5893e+07	1.82698e+07	2.2643e+07	2.44381e+07	1.71441e+07	1.80526e+07	2.19496e+07	2.09085e+07	2.08169e+07	2.09086e+07	--	--	--	C00003	ko01100//Metabolic pathways;ko00760//Nicotinate and nicotinamide metabolism;ko00190//Oxidative phosphorylation;ko00730//Thiamine metabolism	Energy metabolism;Global and overview maps;Metabolism of cofactors and vitamins	Metabolism
M397T39_POS	.beta.-sitosterol	39.356	397.383	7.34392e+06	8.97364e+06	4.59596e+06	8.78853e+06	5.60218e+06	9.80139e+06	9.06232e+06	6.92283e+06	1.38234e+07	8.15737e+06	5.47152e+06	1.16399e+07	1.76612e+07	1.01154e+07	9.44066e+06	1.03453e+07	1.08265e+07	1.08315e+07	Steroids and steroid derivatives	83-46-5	HMDB0000852	C01753	ko01100//Metabolic pathways;ko01110//Biosynthesis of secondary metabolites;ko00100//Steroid biosynthesis	Global and overview maps;Lipid metabolism	Metabolism
M114T38_POS	.epsilon.-caprolactam	38.0542	114.091	8.33124e+07	6.94326e+07	7.02049e+07	1.6836e+08	1.54502e+08	1.91477e+08	8.41322e+07	1.14679e+08	8.30731e+07	1.71636e+08	1.81857e+08	1.80441e+08	1.06631e+08	1.34043e+08	1.16207e+08	1.45506e+08	1.45502e+08	1.4707e+08	Lactams	105-60-2	HMDB0062769	C06593	ko01100//Metabolic pathways;ko01120//Microbial metabolism in diverse environments	Global and overview maps	Metabolism
M104T388_2_POS	.gamma.-aminobutyric acid	387.587	104.071	4.18511e+09	4.32687e+09	4.44122e+09	3.82429e+09	4.00752e+09	3.81081e+09	4.26743e+09	3.96048e+09	3.74912e+09	4.16834e+09	3.89398e+09	4.01214e+09	3.56829e+09	3.73823e+09	3.92059e+09	4.01954e+09	4.01948e+09	3.99462e+09	Carboxylic acids and derivatives	20791	HMDB0000112	C00334	ko01100//Metabolic pathways;ko01120//Microbial metabolism in diverse environments;ko00760//Nicotinate and nicotinamide metabolism;ko00330//Arginine and proline metabolism;ko00250//Alanine, aspartate and glutamate metabolism;ko00410//beta-Alanine metabolism;ko00650//Butanoate metabolism	Amino acid metabolism;Carbohydrate metabolism;Global and overview maps;Metabolism of cofactors and vitamins;Metabolism of other amino acids	Metabolism
M163T51_POS	.gamma.-dodecalactone	51.2243	163.148	2.29932e+07	1.98991e+07	2.31086e+07	2.96963e+07	2.8587e+07	2.89784e+07	3.43312e+07	2.80691e+07	1.75907e+07	2.21144e+07	2.48472e+07	3.72614e+07	1.6502e+07	2.15675e+07	2.23361e+07	3.37919e+07	3.3137e+07	3.48095e+07	--	--	--	-	-	-	-
M279T175_POS	.gamma.-linolenic acid	175.194	279.232	9.16935e+06	1.1334e+07	1.14873e+07	1.39721e+07	1.31741e+07	8.58432e+06	6.66538e+06	8.28033e+06	6.05436e+06	1.02953e+07	8.37011e+06	1.02653e+07	8.98146e+06	1.287e+07	1.16818e+07	9.26971e+06	9.03535e+06	9.02653e+06	Fatty Acyls	506-26-3	HMDB0003073	C06426	ko01100//Metabolic pathways;ko01040//Biosynthesis of unsaturated fatty acids;ko00591//Linoleic acid metabolism	Global and overview maps;Lipid metabolism	Metabolism
M261T73_2_POS	.gamma.-linolenoyl ethanolamide	72.7223	261.221	1.95561e+09	1.82872e+09	2.33475e+09	2.10966e+09	2.51349e+09	2.1353e+09	1.70367e+09	1.40165e+09	1.40406e+09	1.14557e+09	1.261e+09	1.52419e+09	1.53119e+09	1.64904e+09	1.95174e+09	1.99637e+09	1.92999e+09	1.92943e+09	--	--	--	-	-	-	-
M196T299_POS	(-)-.alpha.-kainic acid	298.57	196.097	1.31609e+08	1.44213e+08	1.21298e+08	4.71941e+07	1.43461e+08	1.49945e+08	1.26912e+08	1.17796e+08	7.48082e+07	2.02537e+08	1.87311e+08	1.58138e+08	3.32984e+07	1.28339e+08	1.6626e+08	1.39784e+08	1.39361e+08	1.39361e+08	--	--	--	-	-	-	-
M153T107_POS	(-)-.alpha.-thujone	106.543	153.127	1.6139e+07	1.92866e+07	1.94978e+07	1.2694e+07	1.31651e+07	1.37809e+07	1.8003e+07	1.49963e+07	1.64873e+07	1.83805e+07	1.85597e+07	1.72464e+07	1.74904e+07	1.61421e+07	1.90933e+07	1.67219e+07	1.67223e+07	1.68682e+07	--	--	--	-	-	-	-
M155T312_POS	(-)-corey lactone diol	311.906	155.082	2.30794e+06	2.09785e+06	2.03875e+06	2.15355e+06	2.1389e+06	1.74361e+06	1.77722e+06	1.92649e+06	2.09727e+06	2.00416e+06	3.43714e+06	1.86077e+06	1.74555e+06	2.23219e+06	2.10946e+06	1.86762e+06	1.98882e+06	1.97643e+06	--	--	--	-	-	-	-
M134T267_POS	(-)-norephedrine	266.879	134.118	5.0768e+06	4.34149e+06	4.76318e+06	2.98028e+06	3.04235e+06	2.9271e+06	4.02147e+06	4.33594e+06	4.57236e+06	2.87712e+06	2.86938e+06	4.15208e+06	5.71358e+06	5.19917e+06	4.67807e+06	3.77382e+06	3.78807e+06	3.78815e+06	--	--	--	C16719	ko01100//Metabolic pathways;ko01110//Biosynthesis of secondary metabolites	Global and overview maps	Metabolism
M212T360_POS	(-)-quebrachitol	359.82	212.128	3.50188e+07	3.39164e+07	3.60804e+07	4.10952e+07	4.4066e+07	4.85403e+07	3.38271e+07	3.20894e+07	2.85994e+07	4.31583e+07	4.42224e+07	4.30827e+07	2.69033e+07	3.4532e+07	3.55981e+07	3.85771e+07	3.86583e+07	3.85771e+07	--	--	--	-	-	-	-
M327T198_POS	(-)-secoisolariciresinol	198.023	327.159	2.16228e+07	2.42513e+07	2.56096e+07	2.66675e+07	2.56186e+07	2.61682e+07	2.84339e+07	4.63656e+07	2.41111e+07	3.51868e+07	3.20528e+07	3.07209e+07	1.79948e+07	2.09876e+07	1.98651e+07	2.50759e+07	2.50761e+07	2.43902e+07	--	--	--	C18167	ko01100//Metabolic pathways;ko01110//Biosynthesis of secondary metabolites	Global and overview maps	Metabolism
M184T272_1_POS	(.+/-.)-4-fluoroephedrine	272.18	184.133	2.18999e+07	2.5396e+07	2.40688e+07	3.4135e+07	3.97626e+07	3.65584e+07	2.22378e+07	2.25769e+07	1.75652e+07	4.56208e+07	4.50515e+07	4.13833e+07	2.69246e+07	3.18678e+07	3.44104e+07	3.17787e+07	3.18138e+07	3.18465e+07	--	--	--	-	-	-	-
M573T300_POS	(.+/-.)-cromakalim	299.866	573.252	1.19637e+08	1.35441e+08	1.41805e+08	1.23657e+08	1.19018e+08	1.16205e+08	8.18569e+07	9.30169e+07	4.91836e+07	1.30735e+08	1.1637e+08	1.24334e+08	7.04546e+07	1.1426e+08	1.18407e+08	1.11909e+08	1.11908e+08	1.13009e+08	--	--	--	-	-	-	-
M275T419_POS	(+)-chlorpheniramine	418.773	275.124	2.63019e+07	2.98254e+07	3.20958e+07	2.91763e+07	2.76371e+07	2.93296e+07	3.36666e+07	4.01723e+07	2.04494e+07	3.75874e+07	3.09917e+07	4.19044e+07	1.27533e+07	1.99354e+07	2.70532e+07	2.9985e+07	3.09815e+07	2.99956e+07	--	--	--	-	-	-	-
M473T226_POS	(+)-fluprostenol methyl ester	225.751	473.236	9.40856e+07	1.00009e+08	9.14095e+07	5.53766e+07	7.37771e+07	7.52275e+07	7.68113e+07	7.77263e+07	6.36542e+07	7.25794e+07	6.71999e+07	1.0408e+08	5.261e+07	6.82142e+07	6.99078e+07	7.41639e+07	7.44993e+07	7.41203e+07	--	--	--	-	-	-	-
M311T250_POS	(+)-isocorydine	249.946	311.128	8.28597e+06	4.51155e+06	4.99437e+06	6.9476e+06	6.74423e+06	7.42769e+06	5.61623e+06	3.39432e+06	1.27579e+07	6.62403e+06	6.40989e+06	5.94048e+06	1.53332e+07	9.15416e+06	7.6503e+06	7.59827e+06	7.61665e+06	7.5232e+06	--	--	--	-	-	-	-
M683T482_POS	(1s,3r,4s,5r)-4-[(4-carboxy-3-hydroxy-3-methylbutanoyl)oxy]-3,5-bis({[(2e)-3-(3,4-dihydroxyphenyl)prop-2-enoyl]oxy})-1-hydroxycyclohexane-1-carboxylic acid	482.32	683.143	3.29214e+06	3.85294e+06	4.42456e+06	3.49209e+06	3.53252e+06	3.5781e+06	4.20275e+06	4.23869e+06	2.59348e+06	4.00141e+06	3.49559e+06	3.5358e+06	2.37147e+06	3.03228e+06	3.26444e+06	3.56774e+06	3.5446e+06	3.57362e+06	--	--	--	-	-	-	-
M561T185_POS	(1s,4as,7s,7as)-1-[(2s,3r,4s,5s,6r)-6-[[(e)-3-(3,4-dihydroxyphenyl)prop-2-enoyl]oxymethyl]-3,4,5-trihydroxyoxan-2-yl]oxy-7-hydroxy-7-methyl-4a,5,6,7a-tetrahydro-1h-cyclopenta[c]pyran-4-carboxylic acid	185.164	561.158	1.1777e+08	1.38599e+08	1.01333e+08	5.93321e+07	7.0065e+07	7.70904e+07	8.94759e+07	8.73744e+07	7.32611e+07	8.26868e+07	7.74705e+07	7.20936e+07	4.02403e+07	5.52111e+07	5.45896e+07	7.93029e+07	8.06805e+07	7.92932e+07	--	--	--	-	-	-	-
M249T441_POS	(2,4-dichlorophenoxy)acetic acid, ethyl ester	441.233	248.998	1.11621e+07	9.73611e+06	1.11738e+07	9.23485e+06	1.03224e+07	1.00318e+07	1.51808e+07	1.54545e+07	1.26645e+07	1.06759e+07	1.04404e+07	9.76693e+06	8.26754e+06	9.33366e+06	1.09265e+07	1.07434e+07	1.08431e+07	1.08566e+07	--	--	--	-	-	-	-
M357T333_2_POS	(2,4,5-trichlorophenoxy)acetic acid, butoxyethyl ester	332.846	357.035	3.3663e+06	3.48187e+06	3.04623e+06	3.27044e+06	3.03207e+06	3.10435e+06	4.2313e+06	3.76936e+06	2.87134e+06	3.37745e+06	2.82181e+06	2.76312e+06	2.37086e+06	3.04217e+06	2.91373e+06	3.25262e+06	3.20835e+06	3.25276e+06	--	--	--	-	-	-	-
M397T48_POS	(25s)-7-dafachronic acid	47.6608	397.31	7.61486e+06	8.52105e+06	8.86635e+06	9.93105e+06	7.43567e+06	9.62334e+06	9.91758e+06	8.30466e+06	5.49212e+06	7.04516e+06	2.11881e+07	1.16251e+07	5.47439e+06	1.1925e+07	1.36767e+07	8.96827e+06	8.97549e+06	9.27019e+06	--	--	--	-	-	-	-
M512T442_POS	(2e,6e,11e,13e)-18-(2,6-dioxopiperidin-4-yl)-9-hydroxy-8-methoxy-10,12,14-trimethyl-15-oxooctadeca-2,6,11,13-tetraenoic acid	441.647	512.261	2.72237e+07	3.24366e+07	3.60947e+07	6.65421e+07	6.52278e+07	7.10142e+07	6.02701e+07	7.68092e+07	3.75743e+07	7.99039e+07	5.26253e+07	6.25267e+07	1.46758e+07	2.92174e+07	3.47024e+07	4.44787e+07	4.44791e+07	4.48441e+07	--	--	--	-	-	-	-
M329T476_POS	(2e)-n-(4-acetamidobutyl)-3-(4-hydroxy-3-methoxyphenyl)prop-2-enamide	475.685	329.127	5.21197e+06	5.39346e+06	5.50299e+06	4.50873e+06	4.8277e+06	4.69583e+06	6.61274e+06	6.68792e+06	5.80329e+06	3.3447e+06	3.38134e+06	3.37291e+06	5.04283e+06	5.50094e+06	5.28355e+06	4.90012e+06	4.91525e+06	4.91521e+06	--	--	--	-	-	-	-
M631T273_POS	(2r,3r,4r,5r,6s)-2-[[(2r,3s,4s,5r,6r)-6-[1,7-bis(4-hydroxyphenyl)heptan-3-yloxy]-3,4,5-trihydroxyoxan-2-yl]methoxy]-6-methyloxane-3,4,5-triol	273.378	631.258	1.06988e+07	1.04325e+07	1.14732e+07	1.02379e+07	1.07752e+07	1.31054e+07	1.0723e+07	1.1596e+07	1.1522e+07	1.01431e+07	1.15154e+07	1.14701e+07	7.35085e+06	1.1364e+07	1.06877e+07	1.07875e+07	1.08771e+07	1.07875e+07	--	--	--	-	-	-	-
M485T141_POS	(2r,3r,4s,5s,6r)-2-[1,7-bis(4-hydroxyphenyl)heptan-3-yloxy]-6-(hydroxymethyl)oxane-3,4,5-triol	140.693	485.2	8.9252e+07	2.39283e+07	4.64921e+07	1.22066e+08	4.89357e+07	5.64502e+07	3.56431e+07	9.93221e+07	1.34639e+08	4.29724e+07	4.63684e+07	3.58618e+07	1.26884e+08	3.99508e+07	3.29477e+07	3.68404e+07	3.68441e+07	3.57167e+07	--	--	--	-	-	-	-
M439T448_2_POS	(2r,3s,4s,5r,6r)-5-[(2s,3r,4r)-3,4-dihydroxy-4-(hydroxymethyl)oxolan-2-yl]oxy-2-(hydroxymethyl)-6-(2-phenylethoxy)oxane-3,4-diol	448.036	439.142	1.97954e+09	2.08911e+09	2.11869e+09	2.90304e+09	2.87156e+09	2.75783e+09	3.37685e+09	2.84446e+09	2.61511e+09	3.0742e+09	2.86286e+09	2.78539e+09	1.86701e+09	2.14848e+09	2.54001e+09	2.39927e+09	2.41553e+09	2.41555e+09	--	--	--	-	-	-	-
M707T190_POS	(2r,3s,4s,5r,6s)-2-(hydroxymethyl)-6-[4-[[(3s,4s)-4-(hydroxymethyl)-5-[3-methoxy-4-[(2s,3r,4s,5s,6r)-3,4,5-trihydroxy-6-(hydroxymethyl)oxan-2-yl]oxyphenyl]oxolan-3-yl]methyl]-2-methoxyphenoxy]oxane-3,4,5-triol	189.592	707.256	6.91463e+07	1.1743e+08	1.66473e+08	1.9683e+08	7.36855e+07	5.18551e+07	1.06216e+08	1.12595e+08	1.01226e+08	1.16628e+08	7.13206e+07	8.9489e+07	7.76354e+07	6.76472e+07	6.6166e+07	7.99351e+07	7.98083e+07	9.15846e+07	--	--	--	-	-	-	-
M262T254_POS	(2r)-3-hydroxyisovaleroylcarnitine	254.464	262.18	3.24268e+06	4.26115e+06	4.26911e+06	6.51733e+06	5.71171e+06	6.45769e+06	6.65898e+06	6.99855e+06	4.69051e+06	6.38837e+06	6.04035e+06	6.81806e+06	5.90862e+06	5.98878e+06	8.3182e+06	5.46529e+06	5.46547e+06	5.39303e+06	--	--	--	-	-	-	-
M459T294_POS	(3r,5s,7r,9s,10s,12s,13r,14s,17r)-17-((2r)-7-hydroxy-6-methylheptan-2-yl)-10,13-dimethylhexadecahydro-1h-cyclopenta[a]phenanthrene-3,7,12-triol	293.541	459.343	7.76087e+06	4.8627e+06	4.88951e+06	1.03556e+07	9.01237e+06	1.19419e+07	8.27832e+06	3.81903e+06	1.263e+07	7.20559e+06	8.8767e+06	7.50673e+06	1.02615e+07	1.08505e+07	8.53577e+06	8.11625e+06	8.11498e+06	8.00562e+06	--	--	--	C05446	ko01100//Metabolic pathways	Global and overview maps	Metabolism
M641T291_POS	(3z)-5-[(2,6-dichlorobenzyl)sulfonyl]-3-[(3,5-dimethyl-4-{[(2r)-2-(1-pyrrolidinylmethyl)-1-pyrrolidinyl]carbonyl}-1h-pyrrol-2-yl)methylene]-1,3-dihydro-2h-indol-2-one	291.277	641.184	3.87854e+06	4.08181e+06	3.73169e+06	3.87732e+06	5.08853e+06	4.34491e+06	3.90314e+06	2.84032e+06	2.55441e+06	5.15459e+06	3.68297e+06	4.71962e+06	2.38537e+06	1.48101e+06	1.73126e+06	3.7082e+06	3.86227e+06	3.71008e+06	--	--	--	-	-	-	-
M267T175_POS	(5.alpha.)-androstane-3,11,17-trione	174.983	267.159	2.82258e+07	1.76608e+07	1.67914e+07	2.1022e+07	2.23547e+07	2.26297e+07	2.45873e+07	2.02519e+07	1.88422e+07	4.32162e+07	2.59073e+07	2.36256e+07	3.27445e+07	2.80991e+07	2.36246e+07	2.40396e+07	2.40209e+07	2.46826e+07	--	--	--	-	-	-	-
M360T538_POS	(5e)-4-methyl-5-{[(phenylsulfonyl)oxy]imino}-1,1'-bi(cyclohexane)-3,6-dien-2-one	538.459	360.15	4.06822e+06	4.88635e+06	4.54783e+06	3.02092e+06	3.10594e+06	4.44455e+06	3.67961e+06	3.5349e+06	2.60307e+06	4.35173e+06	4.10554e+06	9.98898e+06	1.30997e+06	3.50415e+06	3.56105e+06	3.70276e+06	3.76127e+06	3.70272e+06	--	--	--	-	-	-	-
M109T72_POS	(cis+trans)-nerodilol	72.4151	109.101	7.70166e+07	6.96568e+07	7.5632e+07	7.56981e+07	7.46597e+07	8.31347e+07	6.10707e+07	6.92635e+07	9.47372e+07	1.4343e+08	6.4838e+07	9.11867e+07	6.0861e+07	6.58329e+07	6.6916e+07	7.42541e+07	7.37944e+07	7.3786e+07	--	--	--	C09704	ko01100//Metabolic pathways;ko00909//Sesquiterpenoid and triterpenoid biosynthesis	Global and overview maps;Metabolism of terpenoids and polyketides	Metabolism
M254T257_POS	(r)-.alpha.,.alpha.-diphenyl-2-pyrrolidinemethanol	256.956	254.175	343635	440828	378601	249295	642329	720443	376221	874800	250263	2.16383e+06	1.53079e+06	1.74234e+06	617374	439135	458204	672445	634756	674508	--	--	--	-	-	-	-
M362T57_POS	(r)-(+)-arachidonyl-1'-hydroxy-2'-propylamide	57.2735	362.327	1.40154e+07	1.43663e+07	1.72149e+07	1.26945e+07	6.80062e+06	1.43185e+07	1.35422e+07	1.42692e+07	6.12668e+06	7.37628e+06	1.44905e+07	1.18543e+07	5.36553e+06	8.80124e+06	8.52457e+06	2.04517e+07	2.04557e+07	1.98073e+07	--	--	--	-	-	-	-
M167T208_POS	(s)-perillic acid	208.387	167.107	1.8285e+07	1.9691e+07	2.12408e+07	1.46341e+07	1.95482e+07	1.48602e+07	1.37325e+07	1.55087e+07	1.00985e+07	1.87525e+07	1.65058e+07	1.71764e+07	1.05551e+07	1.40582e+07	1.30857e+07	1.52244e+07	1.54372e+07	1.52249e+07	--	--	--	-	-	-	-
M247T32_POS	(z)-6-octadecenoic acid	31.5765	247.242	1.48159e+07	1.9522e+07	1.27407e+07	1.66891e+07	1.84522e+07	1.78574e+07	1.94886e+07	1.26818e+07	1.60457e+07	1.31368e+07	1.87249e+07	1.94957e+07	1.51908e+07	1.86588e+07	1.48212e+07	3.53365e+07	3.37956e+07	3.37812e+07	--	--	--	-	-	-	-
M645T61_POS	[(2r,3s,4s,5r,6r)-6-[1,7-bis(4-hydroxyphenyl)-5-oxoheptan-3-yl]oxy-3,4,5-trihydroxyoxan-2-yl]methyl (e)-3-(4-hydroxyphenyl)prop-2-enoate	61.3077	645.256	1.09114e+08	1.60236e+08	1.65248e+08	7.67033e+07	1.41568e+08	1.03458e+08	1.48561e+08	9.45305e+07	9.97898e+07	1.35705e+08	1.40903e+08	1.46602e+08	5.72247e+07	1.34816e+08	1.5044e+08	6.8647e+07	6.95975e+07	6.95948e+07	--	--	--	-	-	-	-
M495T259_POS	[(4e)-7-acetyloxy-6-hydroxy-2-methyl-10-oxo-2,3,6,7,8,9-hexahydrooxecin-3-yl] (e)-but-2-enoate	258.868	495.111	2.44542e+07	2.21002e+07	2.13695e+07	1.48781e+07	1.41925e+07	1.75854e+07	1.63783e+07	1.65027e+07	1.95456e+07	1.58169e+07	1.84521e+07	1.56065e+07	2.08958e+07	2.13124e+07	2.04162e+07	1.81422e+07	1.84159e+07	1.81363e+07	--	--	--	-	-	-	-
M855T447_POS	[3-hydroxy-1-(4-methoxy-7-oxofuro[3,2-g]chromen-9-yl)oxy-3-methylbutan-2-yl] (e)-2-methylbut-2-enoate	446.714	855.295	8.75756e+06	8.52073e+06	8.69756e+06	1.07413e+07	1.10783e+07	1.03826e+07	1.05184e+07	1.08866e+07	9.91096e+06	1.24165e+07	1.14117e+07	1.08781e+07	7.05114e+06	9.04439e+06	9.5214e+06	9.32414e+06	9.3904e+06	9.32388e+06	--	--	--	-	-	-	-
M705T383_POS	[4,5-diacetyloxy-6-[7-hydroxy-5-methoxy-4-oxo-2-[4-[3,4,5-trihydroxy-6-(hydroxymethyl)oxan-2-yl]oxyphenyl]chromen-6-yl]oxan-3-yl] acetate	383.179	705.185	4.82368e+06	4.40526e+06	4.82947e+06	4.567e+06	5.15736e+06	4.75569e+06	4.56726e+06	3.73381e+06	4.40965e+06	4.61594e+06	6.13945e+06	5.16961e+06	5.31765e+06	4.94095e+06	5.57901e+06	4.80252e+06	4.80151e+06	4.85758e+06	--	--	--	-	-	-	-
M774T227_POS	[6-[2-(3,4-dihydroxyphenyl)ethoxy]-2-(hydroxymethyl)-4-(3,4,5-trihydroxy-6-methyloxan-2-yl)oxy-5-(3,4,5-trihydroxyoxan-2-yl)oxyoxan-3-yl] (e)-3-(3,4-dihydroxyphenyl)prop-2-enoate	227.397	774.299	6.19099e+06	5.0637e+06	6.74926e+06	8.77708e+06	6.57961e+06	6.12113e+06	4.5255e+06	2.35632e+06	4.69185e+06	4.43306e+06	4.14321e+06	6.35433e+06	2.67973e+06	6.24156e+06	6.51556e+06	6.31623e+06	5.75247e+06	6.31393e+06	--	--	--	-	-	-	-
M541T511_POS	[6-[3,4-dihydroxy-2,5-bis(hydroxymethyl)oxolan-2-yl]oxy-3,4,5-trihydroxyoxan-2-yl]methyl (e)-3-(4-hydroxy-3-methoxyphenyl)prop-2-enoate	511.388	541.138	3.40719e+06	3.08268e+06	3.35138e+06	4.94251e+06	3.82949e+06	4.59335e+06	5.05707e+06	5.10222e+06	4.46363e+06	3.6798e+06	3.6231e+06	4.09383e+06	3.11544e+06	2.65005e+06	2.40943e+06	3.70022e+06	3.59509e+06	3.70025e+06	--	--	--	-	-	-	-
M480T291_POS	1- piperazinecarboxylic acid, 4-[3-(2,3-dihydro-2-oxo-6-benzoxazolyl)-3-oxopropyl]-, (3,5-dichlorophenyl)methyl ester	290.61	480.096	1.59412e+07	1.48525e+07	2.018e+07	9.28373e+06	1.12167e+07	1.021e+07	1.59579e+07	1.04193e+07	9.31765e+06	1.15558e+07	1.05901e+07	1.20403e+07	3.75624e+06	8.03746e+06	1.05403e+07	1.13921e+07	1.14015e+07	1.17723e+07	--	--	--	-	-	-	-
M502T209_POS	1-(1z-hexadecenyl)-sn-glycero-3-phosphocholine	209.048	502.329	5.17392e+07	5.42988e+07	5.70846e+07	4.84589e+07	4.24853e+07	4.36055e+07	3.74102e+07	4.68603e+07	3.10875e+07	3.32859e+07	4.18235e+07	4.26843e+07	4.07584e+07	5.31376e+07	6.78102e+07	4.49565e+07	4.49544e+07	4.54884e+07	--	--	--	-	-	-	-
M546T275_POS	1-(1z-octadecenyl)-sn-glycero-3-phosphocholine	274.775	546.327	2.23377e+08	2.33185e+08	2.26433e+08	1.25225e+08	1.42043e+08	1.51104e+08	1.71972e+08	1.53862e+08	1.08807e+08	1.88125e+08	1.7047e+08	2.16113e+08	2.00681e+08	2.68313e+08	2.809e+08	1.99336e+08	1.99337e+08	2.00072e+08	Glycerophospholipids	-	HMDB0013122	C04230	ko00564//Glycerophospholipid metabolism	Lipid metabolism	Metabolism
M383T267_2_POS	1-(2,3-dibenzimidazol-2-ylpropyl)-2-methoxybenzene	267.033	383.204	5.92619e+07	7.77666e+07	1.97583e+07	3.48803e+07	3.36807e+07	4.44143e+07	2.5832e+07	3.04776e+07	2.36078e+07	1.11254e+08	8.78565e+07	3.85942e+07	6.71069e+07	7.05983e+07	5.87917e+07	8.07775e+07	8.07747e+07	8.42942e+07	--	--	--	-	-	-	-
M209T237_POS	1-(3-fluorobenzyl)-4-piperidinamine	236.857	209.154	3.94668e+07	4.24147e+07	4.32798e+07	3.55444e+07	3.80288e+07	3.54322e+07	2.64208e+07	2.87487e+07	2.19873e+07	3.05439e+07	2.88169e+07	2.8106e+07	2.45925e+07	3.49593e+07	3.70819e+07	3.33097e+07	3.36561e+07	3.36544e+07	--	--	--	-	-	-	-
M236T408_POS	1-(benzo[d][1,3]dioxol-4-yl)-2-(methylamino)pentan-1-one	408.02	236.113	2.57594e+07	3.45894e+07	3.92646e+07	3.95725e+07	3.10888e+07	3.12855e+07	3.14179e+07	4.07229e+07	1.63817e+07	4.82491e+07	3.74612e+07	4.56329e+07	1.54421e+07	2.35864e+07	2.58427e+07	3.07363e+07	3.11245e+07	3.11191e+07	--	--	--	-	-	-	-
M409T539_POS	1-[1-(1-methylcyclooctyl)-4-piperidinyl]-2-[(3r)-3-piperidinyl]-1h-benzimidazole	539.437	409.317	813298	501513	865738	1.85536e+06	1.39385e+06	1.3843e+06	336977	474423	944736	1.06626e+06	369824	1.24675e+06	1.6938e+06	2.83443e+06	2.05533e+06	1.39046e+06	1.30985e+06	1.31296e+06	--	--	--	-	-	-	-
M102T478_POS	1-aminocyclopropanecarboxylic acid	477.639	102.055	6.53801e+07	2.20902e+08	2.40388e+08	3.47585e+07	1.36524e+08	3.98226e+07	5.79698e+07	2.14394e+08	2.32205e+08	7.27456e+07	9.485e+07	6.18303e+07	6.14706e+07	7.3567e+07	7.68617e+07	8.83741e+07	8.89795e+07	1.11377e+08	Carboxylic acids and derivatives	22059-21-8	HMDB0036458	C01234	ko01100//Metabolic pathways;ko01110//Biosynthesis of secondary metabolites;ko00270//Cysteine and methionine metabolism	Amino acid metabolism;Global and overview maps	Metabolism
M624T258_POS	1-behenoyl-2-hydroxy-sn-glycero-3-phosphocholine	258.3	624.375	2.13142e+07	2.52978e+07	2.69985e+07	1.56408e+07	1.69143e+07	1.66093e+07	2.25756e+07	2.51037e+07	1.70156e+07	1.74197e+07	1.62246e+07	1.76023e+07	1.452e+07	1.89545e+07	2.12377e+07	1.97728e+07	1.95888e+07	1.9765e+07	--	--	--	-	-	-	-
M204T388_2_POS	1-benzyl-3-methylpiperidin-4-one	387.543	204.16	2.48279e+07	2.5295e+07	2.52586e+07	2.217e+07	2.09918e+07	2.17052e+07	2.46934e+07	2.35743e+07	2.11359e+07	2.50575e+07	2.28892e+07	2.71521e+07	1.67687e+07	1.99772e+07	1.92676e+07	2.2462e+07	2.24624e+07	2.28188e+07	--	--	--	-	-	-	-
M454T405_POS	1-butanol, 2-[[9-(1-methylethyl)-6-[[[4-(2-pyridinyl)phenyl]methyl]amino]-9h-purin-2-yl]amino]-, (2r)-	404.798	454.244	1.34689e+07	1.00169e+07	8.14111e+06	2.00411e+07	2.33154e+07	2.40695e+07	2.17382e+07	2.09154e+07	1.33904e+07	2.7898e+07	2.51538e+07	2.12593e+07	1.32859e+07	1.71481e+07	2.60269e+07	1.97836e+07	1.9796e+07	1.87558e+07	--	--	--	-	-	-	-
M146T371_2_POS	1-deoxynojirimycin	370.688	146.081	1.18207e+10	1.25674e+10	1.32111e+10	1.26316e+10	1.34755e+10	1.43066e+10	1.26558e+10	1.27873e+10	9.97857e+09	1.45976e+10	1.43154e+10	1.44111e+10	9.04359e+09	1.21583e+10	1.28403e+10	1.30389e+10	1.30397e+10	1.31845e+10	Piperidines	19130-96-2	HMDB0035359	-	-	-	-
M520T293_1_POS	1-hexadecyl-sn-glycero-3-phosphocholine	293.295	520.312	1.64533e+07	1.5624e+07	1.4265e+07	1.99035e+07	1.34534e+07	1.67858e+07	1.20464e+07	1.045e+07	1.70512e+07	1.46672e+07	1.52484e+07	1.13897e+07	2.28337e+07	1.47045e+07	1.20295e+07	1.42043e+07	1.42043e+07	1.41733e+07	Glycerophospholipids	17364-16-8	HMDB0010382	C04230	ko00564//Glycerophospholipid metabolism	Lipid metabolism	Metabolism
M395T29_POS	1-hydroxy vitamin d2	28.8406	395.315	7.60837e+07	8.06804e+07	8.81872e+07	6.08973e+07	7.25699e+07	5.52501e+07	1.00901e+08	7.77197e+07	5.78138e+07	9.20719e+07	7.63851e+07	7.37033e+07	6.05536e+07	7.14645e+07	7.27125e+07	7.15283e+07	6.74909e+07	7.15721e+07	--	--	--	-	-	-	-
M223T83_POS	1-methyl-3-isobutylxanthine	83.2948	223.133	3.08332e+08	3.19801e+08	3.07817e+08	3.0152e+08	3.1149e+08	3.22252e+08	3.50597e+08	3.5002e+08	2.98731e+08	4.07116e+08	3.90473e+08	3.57146e+08	3.30127e+08	3.01576e+08	3.25009e+08	3.17688e+08	3.1631e+08	3.16213e+08	Imidazopyrimidines	-	HMDB0245912	-	-	-	-
M282T310_POS	1-methyladenosine	310.402	282.143	3.39427e+07	3.22466e+07	3.51982e+07	4.07919e+07	3.63442e+07	3.2728e+07	3.74586e+07	4.60357e+07	3.26159e+07	3.50592e+07	3.13473e+07	3.26301e+07	2.36431e+07	2.61365e+07	2.60285e+07	3.438e+07	3.39544e+07	3.44689e+07	Purine nucleosides	-	HMDB0243935	-	-	-	-
M126T109_POS	1-methylhistamine	109.212	126.092	3.55896e+08	3.75126e+08	3.8502e+08	3.08157e+08	3.08231e+08	3.26635e+08	3.35425e+08	3.08558e+08	2.94124e+08	3.39712e+08	3.1178e+08	3.11886e+08	3.21311e+08	3.81421e+08	4.04322e+08	3.02361e+08	3.01121e+08	3.00884e+08	Organonitrogen compounds	501-75-7	HMDB0000898	C05127	ko01100//Metabolic pathways;ko00340//Histidine metabolism	Amino acid metabolism;Global and overview maps	Metabolism
M170T281_POS	1-methylhistidine	281.378	170.081	7.24267e+06	6.51215e+06	4.95423e+06	4.49053e+06	6.30421e+06	5.65691e+06	4.12034e+06	4.6268e+06	2.92988e+06	6.54534e+06	5.40603e+06	6.27211e+06	2.4733e+06	3.19345e+06	3.18052e+06	6.68593e+06	6.67581e+06	7.2441e+06	Carboxylic acids and derivatives	332-80-9	HMDB0000001	C01152	ko01100//Metabolic pathways;ko00340//Histidine metabolism	Amino acid metabolism;Global and overview maps	Metabolism
M263T261_POS	1-monolinoleoyl-rac-glycerol	260.989	263.237	5.67601e+07	5.76356e+07	6.31527e+07	5.6164e+07	5.63803e+07	5.65893e+07	5.68452e+07	6.43155e+07	4.30621e+07	5.50078e+07	5.62624e+07	5.93624e+07	4.34187e+07	6.10462e+07	6.26194e+07	5.76583e+07	5.7689e+07	5.76583e+07	Fatty Acyls	-	HMDB0242115	-	-	-	-
M490T272_2_POS	1-myristoyl-sn-glycero-3-phosphocholine	272.144	490.301	2.7496e+08	1.71135e+08	1.16271e+08	1.54371e+08	1.31556e+08	1.22433e+08	2.10062e+08	1.12393e+08	3.07368e+08	9.78836e+07	9.32944e+07	1.01967e+08	2.62802e+08	1.30936e+08	1.05832e+08	1.34879e+08	1.34859e+08	1.44286e+08	Glycerophospholipids	20559-16-4	HMDB0010379	-	-	-	-
M321T269_POS	1-naphthol .beta.-d-glucuronide	268.894	321.095	4.0343e+07	4.45263e+07	3.68893e+07	4.36474e+07	5.85572e+07	5.07561e+07	4.01076e+07	3.32805e+07	3.89667e+07	5.07085e+07	4.91626e+07	4.61411e+07	4.1564e+07	2.26986e+07	2.26127e+07	4.41432e+07	4.37558e+07	4.37562e+07	--	--	--	-	-	-	-
M578T371_POS	1-o-hexadecyl-2-deoxy-2-thio-s-acetyl-sn-glyceryl-3-phosphorylcholine	371.045	578.317	2.35386e+07	2.59952e+07	2.59034e+07	3.3223e+07	4.03784e+07	3.27629e+07	2.6303e+07	2.90219e+07	2.19864e+07	3.42796e+07	3.36497e+07	3.96771e+07	1.51213e+07	1.86999e+07	1.76188e+07	2.71093e+07	2.7041e+07	2.74455e+07	--	--	--	-	-	-	-
M550T204_POS	1-o-hexadecyl-2-o-(2e-butenoyl)-sn-glyceryl-3-phosphocholine	204.372	550.387	2.38859e+07	2.44739e+07	2.62648e+07	3.03694e+07	2.58466e+07	2.60267e+07	2.19378e+07	2.79226e+07	1.66584e+07	2.33805e+07	2.16976e+07	2.46597e+07	1.5559e+07	2.63089e+07	2.62343e+07	2.34508e+07	2.32595e+07	2.3259e+07	--	--	--	-	-	-	-
M548T258_POS	1-o-octadecyl-sn-glyceryl-3-phosphorylcholine	257.622	548.343	1.6225e+08	1.78977e+08	1.8641e+08	1.04152e+08	1.07863e+08	1.06787e+08	1.25342e+08	1.3648e+08	9.29559e+07	1.16751e+08	1.09647e+08	1.1859e+08	1.51937e+08	1.94846e+08	2.17386e+08	1.40277e+08	1.39882e+08	1.39883e+08	Glycerophospholipids	74430-89-0	HMDB0011149	C04317	ko01100//Metabolic pathways;ko00565//Ether lipid metabolism	Global and overview maps;Lipid metabolism	Metabolism
M811T129_POS	1-octadecanoyl-2-octadecenoyl-sn-glycero-3-phosphocholine	129.478	810.607	4.35316e+07	4.23889e+07	3.52935e+07	3.55915e+07	6.68765e+07	3.70601e+07	4.21322e+07	4.59201e+07	5.79215e+07	5.57018e+07	5.15806e+07	5.24687e+07	8.32311e+07	4.41108e+07	4.44999e+07	3.93884e+07	3.56182e+07	3.93877e+07	--	--	--	-	-	-	-
M381T46_POS	1-oleoyl-2-acetyl-sn-glycerol	46.248	381.3	3.09121e+08	3.44697e+08	1.87964e+08	2.74723e+08	2.93664e+08	2.98165e+08	3.27896e+08	3.193e+08	7.99898e+07	3.54118e+08	3.32466e+08	9.21569e+07	1.13459e+08	2.79147e+08	2.82353e+08	8.47498e+07	8.47416e+07	8.32164e+07	--	--	--	-	-	-	-
M419T259_POS	1-oleoyl-l-.alpha.-lysophosphatidic acid	259.01	419.257	1.23741e+07	1.33642e+07	1.41434e+07	1.54053e+07	1.50512e+07	1.44473e+07	1.79259e+07	2.18304e+07	9.52173e+06	1.50988e+07	1.33414e+07	1.58278e+07	9.12862e+06	1.42184e+07	1.25385e+07	1.34833e+07	1.35373e+07	1.35849e+07	--	--	--	-	-	-	-
M704T218_POS	1-palmitoyl-2-azelaoylphosphatidylcholine	218.328	704.402	209788	555714	813088	792975	460253	873966	759331	737482	157461	975788	314240	584665	1.11199e+06	1.59536e+06	662329	313713	404171	404256	--	--	--	-	-	-	-
M610T379_POS	1-palmitoyl-2-glutaryl phosphatidylcholine	379.097	610.381	1.40363e+06	966994	1.73437e+06	986447	906413	1.29788e+06	718630	1.18875e+06	1.0719e+06	1.2032e+06	1.01403e+06	1.00095e+06	461241	1.3877e+06	1.12535e+06	920157	921814	976084	--	--	--	-	-	-	-
M313T264_POS	1-palmitoyl-2-linoleoyl-rac-glycerol	263.889	313.274	1.77574e+08	2.10556e+08	2.18076e+08	1.88944e+08	1.94559e+08	1.77814e+08	2.02348e+08	2.04614e+08	1.42847e+08	2.30031e+08	3.43971e+08	2.41845e+08	1.25074e+08	1.66178e+08	1.93341e+08	2.22714e+08	2.33893e+08	2.22681e+08	--	--	--	-	-	-	-
M769T57_POS	1-palmitoyl-2-linoleoyl-sn-glycero-3-phospho-(1'-rac-glycerol)	56.899	769.499	3.33106e+06	6.01231e+06	5.63099e+06	1.34168e+07	1.22564e+07	1.17777e+07	7.17491e+06	8.57035e+06	1.46165e+07	5.95901e+06	6.90553e+06	6.19058e+06	1.25377e+07	1.42557e+07	7.5443e+06	1.05565e+07	1.03423e+07	1.0345e+07	--	--	--	-	-	-	-
M759T98_POS	1-palmitoyl-2-linoleoyl-sn-glycero-3-phosphocholine	98.4402	758.569	2.95988e+07	2.84152e+07	3.58251e+07	7.36242e+07	1.27224e+08	5.53271e+07	3.40575e+07	1.18068e+08	1.07192e+08	5.75935e+07	2.89934e+07	4.28605e+07	6.62606e+07	2.83621e+07	3.44937e+07	7.66697e+07	7.52892e+07	6.06502e+07	Glycerophospholipids	17708-90-6	HMDB0007973	-	-	-	-
M602T179_POS	1-palmitoyl-2-oleoyl-3-linoleoyl-rac-glycerol	178.606	601.519	1.85711e+07	1.93552e+07	2.19775e+07	2.88821e+07	2.64578e+07	2.1755e+07	1.19889e+07	1.26564e+07	1.7002e+07	1.18826e+07	1.13573e+07	1.53047e+07	1.96054e+07	1.79559e+07	1.51957e+07	1.47122e+07	1.47124e+07	1.45158e+07	--	--	--	-	-	-	-
M772T57_POS	1-palmitoyl-2-oleoyl-phosphatidylglycerol	57.4596	771.513	3.5448e+06	1.09518e+06	4.53317e+06	1.15596e+07	8.94903e+06	1.24611e+07	4.43235e+06	4.81978e+06	9.76111e+06	6.29715e+06	5.00238e+06	6.09739e+06	9.30212e+06	4.13669e+06	3.92293e+06	7.68373e+06	8.08628e+06	7.67537e+06	--	--	--	-	-	-	-
M518T196_POS	1-Palmitoyl-sn-glycero-3-phosphocholine	196.097	518.324	3.23088e+09	3.61697e+09	4.27151e+09	3.03583e+09	2.76484e+09	2.97215e+09	1.38349e+09	1.61519e+09	1.17906e+09	1.69619e+09	2.35531e+09	2.16401e+09	2.58385e+09	3.61572e+09	4.43584e+09	2.64246e+09	2.6263e+09	2.62628e+09	Glycerophospholipids	17364-16-8	HMDB0010382	-	-	-	-
M313T65_POS	1-palmitoylglycerol	65.1767	313.274	4.82074e+09	4.85041e+09	3.8959e+09	7.21153e+09	4.97252e+09	8.65223e+09	5.85148e+09	5.26425e+09	4.18444e+09	1.0497e+10	9.12511e+09	9.56191e+09	6.84905e+09	6.90323e+09	6.91032e+09	5.47504e+09	5.48426e+09	5.16567e+09	Glycerolipids	-	HMDB0245964	-	-	-	-
M463T419_POS	1-piperazinecarboxylic acid, 4-[(3-phenoxyphenyl)methyl]-, 2,2,2-trifluoro-1-(trifluoromethyl)ethyl ester	419.344	463.158	6.8144e+06	5.29815e+06	6.59804e+06	8.84886e+06	9.46481e+06	9.85235e+06	7.27987e+06	5.90202e+06	7.22514e+06	9.58681e+06	9.55127e+06	8.92969e+06	8.49187e+06	7.48585e+06	7.1453e+06	7.99385e+06	7.95398e+06	8.03875e+06	--	--	--	-	-	-	-
M436T247_POS	1-piperazinecarboxylic acid, 4-[1-[[4-[(1,1-dimethylethoxy)carbonyl]phenyl]methyl]-1h-indol-4-yl]-, 1,1-dimethylethyl ester	247.363	436.218	6.54045e+07	8.73781e+07	9.14983e+07	6.4986e+07	7.16738e+07	6.56305e+07	5.69491e+07	5.77633e+07	4.1553e+07	7.00135e+07	6.47666e+07	6.90031e+07	4.23403e+07	5.96792e+07	5.86187e+07	6.22652e+07	6.15792e+07	6.15775e+07	--	--	--	-	-	-	-
M691T358_POS	1-piperidinecarboxamide, n-phenyl-4-(3-quinolinylmethyl)-	357.935	691.369	575626	813083	810098	684775	809066	1.23018e+06	511051	199086	396587	1.31464e+06	910465	969070	160982	572608	141289	830532	830123	876478	--	--	--	-	-	-	-
M471T275_POS	1-pyrrolidinecarboxamide, n-[3-[[5-bromo-4-[[2-(1h-imidazol-5-yl)ethyl]amino]-2-pyrimidinyl]amino]phenyl]-	274.817	471.147	2.74923e+07	2.88148e+07	2.44818e+07	2.42275e+07	3.93201e+07	2.75839e+07	2.41018e+07	2.1176e+07	2.69813e+07	2.84832e+07	2.86869e+07	2.79259e+07	2.29797e+07	2.28964e+07	3.69349e+07	3.15993e+07	2.95785e+07	2.95623e+07	--	--	--	-	-	-	-
M346T356_1_POS	1-pyrrolidineheptanoic acid, 2-[(1e,3s,4s)-3-hydroxy-4-methyl-1-nonen-6-yn-1-yl]-5-oxo-, (2r)-	356.147	346.259	3.35277e+08	3.71372e+08	3.32202e+08	5.19466e+08	4.84128e+08	4.89391e+08	3.40411e+08	3.39808e+08	3.14476e+08	4.71309e+08	4.37155e+08	5.12875e+08	3.91699e+08	2.67468e+08	2.57535e+08	4.45895e+08	4.68237e+08	4.45475e+08	--	--	--	-	-	-	-
M504T299_POS	1-stearoyl-2-hydroxy-sn-glycero-3-phosphoethanolamine	299.239	504.317	6.89796e+07	6.26847e+07	7.04068e+07	1.25303e+08	9.19522e+07	1.07336e+08	9.04964e+07	5.39955e+07	1.02951e+08	5.4199e+07	6.57241e+07	8.3837e+07	5.28684e+07	6.12175e+07	6.06707e+07	9.13387e+07	1.02087e+08	9.13858e+07	Glycerophospholipids	69747-55-3	HMDB0011130	-	-	-	-
M789T65_POS	1-Stearoyl-2-oleoyl-sn-glycerol 3-phosphocholine (SOPC)	65.0083	788.625	2.00096e+07	4.80239e+07	2.37459e+07	4.93462e+07	1.04114e+08	8.2962e+07	5.00601e+07	4.98612e+07	5.28534e+07	3.90432e+07	5.39603e+07	1.30907e+08	7.87557e+07	1.00614e+08	4.54241e+07	3.37991e+07	4.37763e+07	4.36491e+07	--	--	--	C00157	ko01100//Metabolic pathways;ko01110//Biosynthesis of secondary metabolites;ko00564//Glycerophospholipid metabolism;ko00590//Arachidonic acid metabolism;ko00592//alpha-Linolenic acid metabolism;ko00591//Linoleic acid metabolism	Global and overview maps;Lipid metabolism	Metabolism
M341T179_POS	1-stearoyl-rac-glycerol	178.552	341.305	2.972e+07	2.67756e+07	2.83973e+07	4.26384e+07	4.15165e+07	3.10719e+07	2.09934e+07	2.00436e+07	2.67875e+07	2.29804e+07	2.30423e+07	2.76603e+07	3.2554e+07	2.49665e+07	2.5348e+07	2.33742e+07	2.31644e+07	2.33748e+07	Glycerolipids	22610-61-3	HMDB0011131	-	-	-	-
M191T98_POS	1,1-dimethyl-4-phenylpiperazinium	97.9109	191.143	3.1353e+08	3.29711e+08	3.33189e+08	2.65333e+08	2.69292e+08	2.66679e+08	2.20991e+08	2.43203e+08	1.82941e+08	2.9355e+08	2.66679e+08	2.75891e+08	2.24339e+08	2.85974e+08	3.05652e+08	2.68671e+08	2.70449e+08	2.70453e+08	--	--	--	-	-	-	-
M532T220_POS	1,2-bis(o-octanoyl)-sn-glycerylphophorylcholine	220.389	532.311	7.70969e+07	7.67257e+07	6.80391e+07	1.10255e+08	7.96062e+07	1.0186e+08	6.64726e+07	6.50669e+07	7.0875e+07	7.75938e+07	6.51001e+07	6.975e+07	1.2625e+08	7.97564e+07	7.48658e+07	7.81125e+07	7.71874e+07	7.71863e+07	--	--	--	-	-	-	-
M72T317_POS	1,2-diamino-2-methylpropane	316.997	72.0809	1.79735e+08	2.00766e+08	2.01006e+08	1.53104e+08	1.51383e+08	1.42744e+08	2.27018e+08	2.24708e+08	1.77975e+08	1.15003e+08	1.1075e+08	1.29162e+08	1.28705e+08	1.51691e+08	1.68831e+08	1.74559e+08	1.74567e+08	1.7732e+08	--	--	--	-	-	-	-
M831T241_POS	1,2-diarachidonoyl-sn-glycero-3-phosphocholine	241.366	830.553	4.19424e+06	3.63193e+06	3.86441e+06	3.31789e+06	3.20202e+06	2.83436e+06	1.97229e+06	1.94867e+06	1.28314e+06	2.78542e+06	2.29606e+06	2.94164e+06	1.68603e+06	3.45811e+06	3.23731e+06	2.8421e+06	2.7366e+06	2.84135e+06	Glycerophospholipids	-	HMDB0008443	-	-	-	-
M735T164_POS	1,2-dihexadecanoyl-sn-glycero-3-phosphocholine	163.857	734.569	1.03884e+06	1.10256e+06	8.22088e+06	8.44529e+06	1.40205e+07	1.3498e+06	987674	1.09205e+06	270388	3.63001e+06	1.15632e+06	7.32386e+06	2.42673e+07	7.22877e+06	756019	3.02607e+07	3.4241e+07	3.01411e+07	--	--	--	C00157	ko01100//Metabolic pathways;ko01110//Biosynthesis of secondary metabolites;ko00564//Glycerophospholipid metabolism;ko00590//Arachidonic acid metabolism;ko00592//alpha-Linolenic acid metabolism;ko00591//Linoleic acid metabolism	Global and overview maps;Lipid metabolism	Metabolism
M591T182_2_POS	1,2-dihexadecanoyl-sn-glycerol	181.845	591.499	2.46331e+08	2.4613e+08	2.62222e+08	2.7204e+08	2.38423e+08	2.17556e+08	1.83247e+08	1.49196e+08	1.92095e+08	1.61357e+08	1.64651e+08	2.12157e+08	2.05496e+08	1.89656e+08	2.07263e+08	1.92293e+08	1.91394e+08	1.91381e+08	Glycerolipids	-	HMDB0007098	C00165	ko04931//Insulin resistance;ko04933//AGE-RAGE signaling pathway in diabetic complications	Endocrine and metabolic disease	Human Diseases
M351T252_POS	1,2-dihydroxyheptadec-16-en-4-yl acetate	252.114	351.253	4.57114e+07	4.8791e+07	5.99074e+07	8.97591e+07	7.45338e+07	5.70349e+07	4.26425e+07	6.55915e+07	4.62668e+07	4.27338e+07	5.66683e+07	5.49378e+07	3.89544e+07	4.06226e+07	4.87351e+07	5.1945e+07	5.19518e+07	5.01702e+07	--	--	--	-	-	-	-
M184T210_POS	1,2-dilauroyl-sn-glycero-3-phosphatidylcholine	209.673	184.073	8.71625e+08	9.43116e+08	1.03826e+09	8.72505e+08	8.27577e+08	8.02847e+08	6.09175e+08	7.33788e+08	4.93688e+08	6.31676e+08	7.06104e+08	7.41204e+08	6.56906e+08	9.57438e+08	1.07618e+09	7.76754e+08	7.66419e+08	7.76737e+08	--	--	--	-	-	-	-
M595T47_POS	1,2-dilinolenoyl-sn-glycero-3-phosphoethanolamine	46.6238	595.472	3.86323e+07	2.11931e+07	3.31965e+07	3.63106e+07	2.34703e+07	3.18417e+07	2.61439e+07	2.11896e+07	2.93042e+07	1.05212e+07	1.64268e+07	2.11328e+07	4.10368e+07	2.92241e+07	3.12659e+07	2.49077e+07	2.49268e+07	2.24336e+07	--	--	--	-	-	-	-
M600T178_POS	1,2-dilinoleoylglycerol	178.448	599.504	4.19523e+07	4.66652e+07	4.77816e+07	5.46376e+07	5.50125e+07	5.98214e+07	5.21416e+07	5.58926e+07	4.82549e+07	3.2381e+07	3.63562e+07	4.69254e+07	3.48965e+07	2.745e+07	3.01781e+07	4.56909e+07	4.51706e+07	4.51672e+07	--	--	--	-	-	-	-
M809T152_POS	1,2-dioleoyl-sn-glycero-3-phosphatidylcholine	152.417	808.585	2.33552e+07	7.14489e+07	2.43458e+07	1.86765e+07	3.9159e+08	3.06942e+07	2.2376e+07	2.70047e+07	2.16573e+07	2.89563e+07	3.46824e+07	2.58357e+07	1.30871e+08	2.7474e+07	2.25871e+07	2.60246e+07	2.60952e+07	2.9225e+07	--	--	--	-	-	-	-
M777T493_POS	1,2-disinapoyl diglucoside	493.017	777.206	2.65543e+06	2.83916e+06	3.12964e+06	2.41533e+06	2.49609e+06	2.69517e+06	2.2448e+06	2.09322e+06	1.65028e+06	3.05671e+06	2.61987e+06	2.82837e+06	1.84941e+06	2.39227e+06	2.38046e+06	2.39978e+06	2.39973e+06	2.37851e+06	--	--	--	-	-	-	-
M473T376_POS	1,2-dithiolane-3-pentanamide, n,n'-1,3-propanediylbis-	376.421	473.163	6.13265e+06	8.13068e+06	9.3316e+06	6.12756e+06	6.20419e+06	5.32113e+06	5.44288e+06	6.96341e+06	2.93478e+06	7.56528e+06	5.17936e+06	6.63141e+06	2.29472e+06	4.51117e+06	5.52857e+06	5.24588e+06	5.30026e+06	5.30074e+06	--	--	--	-	-	-	-
M95T236_POS	1,2,3,6-tetrahydrobenzylalcohol	236.078	95.0855	4.76125e+07	4.9778e+07	5.73124e+07	5.54221e+07	5.20355e+07	5.29531e+07	3.8154e+07	3.76371e+07	2.84461e+07	3.60245e+07	3.74682e+07	4.46093e+07	2.93135e+07	3.9139e+07	5.03876e+07	4.4387e+07	4.44696e+07	4.4387e+07	--	--	--	-	-	-	-
M416T337_POS	1,2,4-triazin-5-amine, n-([1,1'-biphenyl]-4-ylmethyl)-6-phenyl-3-(2-pyridinyl)-	336.796	416.204	3.43456e+06	3.66138e+06	3.82819e+06	2.96322e+06	2.90455e+06	3.05087e+06	3.02211e+06	3.69058e+06	2.35755e+06	2.65783e+06	2.63188e+06	3.36267e+06	2.33086e+06	3.44265e+06	3.77568e+06	3.09887e+06	3.12282e+06	3.12293e+06	--	--	--	-	-	-	-
M363T29_POS	1,24-dihydroxyvitamin d3	29.0852	363.289	5.38973e+07	5.9402e+07	5.77925e+07	4.98055e+07	4.72813e+07	4.27085e+07	6.34892e+07	5.33114e+07	4.5981e+07	8.38399e+07	6.52693e+07	6.94201e+07	4.40139e+07	5.10501e+07	4.75241e+07	5.62493e+07	5.67935e+07	5.62443e+07	--	--	--	-	-	-	-
M349T50_POS	1,3-propanediol, 2-amino-2-[2-(3-azido-4-octylphenyl)ethyl]-	50.1677	349.274	4.75665e+08	7.97315e+08	7.77998e+08	4.48803e+08	4.56159e+08	4.53619e+08	5.22696e+08	7.17794e+08	6.62638e+08	7.91379e+08	8.16965e+08	5.02136e+08	5.88854e+08	7.16065e+08	4.27361e+08	4.54546e+08	4.52155e+08	4.5453e+08	--	--	--	-	-	-	-
M331T382_POS	1,3,4,6-tetra-o-acetyl-.beta.-d-mannopyranose	382.135	331.121	1.38371e+07	1.5168e+07	1.56198e+07	1.1064e+07	1.22707e+07	1.17802e+07	1.21253e+07	1.25613e+07	8.91313e+06	1.1726e+07	1.02864e+07	1.23314e+07	7.68694e+06	1.04006e+07	1.00142e+07	1.20251e+07	1.18904e+07	1.20243e+07	--	--	--	-	-	-	-
M605T441_POS	1,4-piperazinediethanesulfonic acid	441.227	605.136	661526	600555	743034	972547	925313	1.07615e+06	858707	956894	591586	1.23994e+06	889951	592943	350091	499238	606488	821038	779886	821217	Diazinanes	-	HMDB0256581	-	-	-	-
M159T276_POS	1,5-diaminonaphthalene	276.101	159.092	3.36871e+06	2.92179e+06	3.37481e+06	4.14699e+06	4.45259e+06	5.71794e+06	3.80918e+06	3.62106e+06	2.99078e+06	5.89057e+06	5.60782e+06	4.218e+06	2.81281e+06	3.29469e+06	3.53413e+06	4.09447e+06	4.12759e+06	4.12778e+06	Naphthalenes	-	HMDB0244231	-	-	-	-
M81T50_POS	1,5-hexadien-3-ol	50.4027	81.0699	1.00382e+08	1.01359e+08	1.09208e+08	1.05725e+08	1.42274e+08	1.16495e+08	1.13182e+08	1.36694e+08	8.72679e+07	1.78482e+08	1.13512e+08	1.20304e+08	3.97041e+08	1.99004e+08	1.11379e+08	1.11257e+08	1.1129e+08	1.07393e+08	--	--	--	-	-	-	-
M344T197_POS	1,5-hexanediol, 6-[6-[(1e,3r,5z)-3-hydroxy-1,5-undecadien-1-yl]-2-pyridinyl]-, (5s)-	197.251	344.28	1.45192e+08	1.91534e+08	1.61123e+08	2.1429e+08	1.40889e+08	1.59769e+08	1.20211e+08	1.07704e+08	1.09461e+08	1.1946e+08	1.12743e+08	1.26428e+08	1.56601e+08	9.06128e+07	9.4526e+07	1.48963e+08	1.45646e+08	1.48931e+08	--	--	--	-	-	-	-
M145T382_POS	1,6-anhydro-.beta.-d-glucose	382.382	145.049	1.31701e+08	1.36873e+08	1.42425e+08	1.39282e+08	1.33468e+08	1.41252e+08	1.20234e+08	1.18553e+08	1.00683e+08	1.47396e+08	1.49372e+08	1.48403e+08	1.05804e+08	1.18854e+08	1.27684e+08	1.27396e+08	1.27738e+08	1.27737e+08	Oxepanes	498-07-7	HMDB0000640	-	-	-	-
M127T213_POS	1,6-anhydro-2,3-o-isopropylidene-.beta.-d-mannopyranose	213.021	127.039	1.06289e+07	1.0101e+07	1.16546e+07	1.44107e+07	9.72784e+06	1.20488e+07	7.77614e+06	6.45831e+06	1.41739e+07	9.11393e+06	8.99722e+06	9.19381e+06	1.73632e+07	9.99557e+06	6.39091e+06	1.01495e+07	1.01505e+07	1.02986e+07	--	--	--	-	-	-	-
M499T450_POS	1,7-bis(4-hydroxyphenyl)-5-[(2r,3r,4s,5s,6r)-3,4,5-trihydroxy-6-(hydroxymethyl)oxan-2-yl]oxyheptan-3-one	450.457	499.186	920366	1.13e+06	1.11508e+06	6.28407e+06	6.46108e+06	8.69002e+06	2.70137e+06	3.57736e+06	1.90451e+06	3.87875e+06	4.56468e+06	4.84433e+06	1.09216e+06	2.53815e+06	1.91792e+06	3.38916e+06	3.31409e+06	3.31424e+06	--	--	--	-	-	-	-
M527T243_POS	10-deacetylbaccatin iii	242.775	527.247	1.12418e+08	1.70603e+08	1.90301e+08	1.33109e+08	1.16955e+08	1.21569e+08	1.14717e+08	1.23785e+08	7.38371e+07	1.23132e+08	1.23675e+08	1.30854e+08	7.46326e+07	1.19943e+08	1.08236e+08	1.15267e+08	1.16648e+08	1.16648e+08	Prenol lipids	-	HMDB0244264	C11700	ko01100//Metabolic pathways;ko01110//Biosynthesis of secondary metabolites;ko00904//Diterpenoid biosynthesis	Global and overview maps;Metabolism of terpenoids and polyketides	Metabolism
M350T315_POS	10-nitrooleic acid	314.884	350.233	3.47795e+06	3.78826e+06	3.83832e+06	4.95859e+06	3.01669e+06	3.0884e+06	5.01455e+06	5.87849e+06	3.68908e+06	3.54814e+06	2.754e+06	2.9259e+06	2.18733e+06	5.83229e+06	3.20841e+06	3.01682e+06	3.07323e+06	3.01694e+06	Fatty Acyls	-	HMDB0247556	-	-	-	-
M467T409_POS	11,17-difuroatemometasone	409.393	467.174	9.70826e+06	1.16127e+07	1.25214e+07	8.5228e+06	9.12718e+06	8.50799e+06	7.09318e+06	6.62322e+06	3.23031e+06	9.45587e+06	9.33408e+06	1.01848e+07	6.15268e+06	1.01436e+07	1.12385e+07	9.79456e+06	9.6528e+06	9.79587e+06	--	--	--	-	-	-	-
M653T47_POS	13-acetyl-9-dihydrobaccatin iii	47.3229	653.261	1.07614e+08	1.10496e+08	1.3638e+08	8.55212e+07	8.44531e+07	7.96111e+07	9.22845e+07	9.11548e+07	4.6019e+07	8.67101e+07	8.86859e+07	1.05064e+08	5.3802e+07	9.45972e+07	1.14527e+08	9.51731e+07	9.30983e+07	9.30892e+07	--	--	--	-	-	-	-
M499T123_POS	13,14-epoxyfluprostenol isopropyl ester	122.597	499.215	5.93188e+06	4.54269e+06	6.46335e+06	8.66486e+06	6.57351e+06	9.62288e+06	8.98506e+06	9.34999e+06	9.16551e+06	5.4734e+06	8.10482e+06	8.18088e+06	5.65534e+06	7.52757e+06	3.34132e+06	6.74914e+06	6.74968e+06	7.09998e+06	--	--	--	-	-	-	-
M284T25_POS	15-deoxy-goyazensolide	24.7853	284.331	2.49608e+06	2.67577e+06	2.44462e+06	2.47798e+06	2.58278e+06	2.44124e+06	3.61184e+06	2.28841e+06	4.56078e+06	2.45108e+06	2.61816e+06	2.45838e+06	2.27139e+06	2.29613e+06	2.25702e+06	2.43615e+06	2.374e+06	2.37198e+06	--	--	--	-	-	-	-
M396T109_POS	15-ketobimatoprost	109.495	396.275	6.76175e+06	9.50335e+06	8.01934e+06	1.3861e+07	1.24142e+07	1.37536e+07	6.72707e+06	6.57525e+06	3.94712e+06	1.43859e+07	1.10401e+07	1.37232e+07	4.84235e+06	8.72783e+06	7.56077e+06	8.01672e+06	7.81542e+06	7.80943e+06	--	--	--	-	-	-	-
M433T247_POS	15.beta.-hydroxycyproterone acetate	246.672	433.168	1.24959e+08	1.30113e+08	1.33866e+08	1.32239e+08	1.36899e+08	1.38447e+08	9.79082e+07	1.09014e+08	7.68535e+07	1.63817e+08	1.61513e+08	1.70596e+08	9.10706e+07	1.16623e+08	1.22874e+08	1.27858e+08	1.2786e+08	1.27252e+08	Steroids and steroid derivatives	-	HMDB0060708	-	-	-	-
M237T168_POS	16-hydroxyhexadecanoic acid	167.893	237.221	4.03154e+07	2.09321e+07	4.5922e+07	2.73405e+07	2.49387e+07	2.82594e+07	3.23748e+07	3.01586e+07	2.05717e+07	3.42508e+07	3.01873e+07	2.42584e+07	3.27801e+07	4.63936e+07	3.74031e+07	2.47707e+07	2.47692e+07	2.23818e+07	Fatty Acyls	506-13-8	HMDB0006294	C18218	ko01100//Metabolic pathways;ko00073//Cutin, suberine and wax biosynthesis	Global and overview maps;Lipid metabolism	Metabolism
M444T112_POS	16-phenoxytetranorprostaglandin f2.alpha. cyclopropyl methyl amide	112.357	444.296	5.89388e+06	6.99541e+06	7.36854e+06	1.07309e+07	1.14496e+07	1.36219e+07	8.45318e+06	1.23971e+07	6.46761e+06	1.82513e+07	1.12822e+07	1.29769e+07	2.96384e+06	5.13341e+06	7.72652e+06	8.10115e+06	8.40507e+06	8.11392e+06	--	--	--	-	-	-	-
M404T330_POS	16-phenoxytetranorprostaglandin f2.alpha. methylamide	330.185	404.241	1.39134e+07	1.74151e+07	1.96228e+07	1.10015e+07	1.12353e+07	1.167e+07	1.09742e+07	1.21955e+07	6.64654e+06	1.22464e+07	1.10849e+07	1.20052e+07	6.26861e+06	1.39255e+07	1.39407e+07	1.21025e+07	1.21048e+07	1.14592e+07	--	--	--	-	-	-	-
M251T83_POS	16.alpha.-hydroxyestrone	83.4263	251.164	4.88551e+07	5.68005e+07	4.84321e+07	3.05954e+07	4.60697e+07	5.33627e+07	5.90825e+07	5.07383e+07	4.1037e+07	6.86991e+07	4.60717e+07	6.84411e+07	2.74543e+07	4.59223e+07	4.82412e+07	5.47845e+07	5.69866e+07	5.70292e+07	Steroids and steroid derivatives	966-06-3	HMDB0000313	C05300	ko01100//Metabolic pathways	Global and overview maps	Metabolism
M339T431_POS	16.alpha.,17,21-trihydroxypregna-1,4-diene-3,11,20-trione	430.94	339.155	8.96569e+06	6.3281e+06	1.00696e+07	1.40326e+07	8.48546e+06	1.48647e+07	8.56373e+06	7.55047e+06	8.63932e+06	1.13954e+07	1.15473e+07	1.61244e+07	1.12139e+07	1.29674e+07	1.26446e+07	1.22537e+07	1.20566e+07	1.20546e+07	--	--	--	-	-	-	-
M327T203_POS	17-keto-(7z,10z,13z,15e,19z)-docosapentaenoic acid	203.209	327.253	1.14586e+07	1.1795e+07	1.11251e+07	1.22838e+07	9.92124e+06	1.01943e+07	9.24198e+06	1.59472e+07	7.23691e+06	1.46421e+07	2.00137e+07	1.20651e+07	8.73414e+06	1.36786e+07	1.23639e+07	1.03608e+07	1.07604e+07	1.07592e+07	--	--	--	-	-	-	-
M396T64_2_POS	17-phenyltrinorprostaglandin e2 ethylamide	64.244	396.275	7.24877e+06	1.17411e+07	1.13468e+07	1.95197e+07	1.59389e+07	2.35223e+07	6.86627e+06	1.17552e+07	3.65936e+06	2.43656e+07	1.29769e+07	2.72862e+07	5.97696e+06	7.91956e+06	8.69037e+06	1.3665e+07	1.36629e+07	1.39512e+07	--	--	--	-	-	-	-
M384T101_POS	17-phenyltrinorprostaglandin f2a methylamide	101.11	384.238	4.41692e+06	4.67066e+06	6.68079e+06	4.10751e+06	3.66866e+06	3.22323e+06	4.16473e+06	6.35844e+06	1.11253e+07	5.76754e+06	4.73302e+06	4.22433e+06	3.13341e+06	3.77086e+06	5.04963e+06	6.84506e+06	6.94049e+06	8.45603e+06	--	--	--	-	-	-	-
M239T48_POS	17.beta.-nandrolone decanoate	48.428	239.179	1.20911e+08	1.20971e+08	1.26408e+08	1.30412e+08	1.89086e+08	2.15153e+08	1.32256e+08	9.74279e+07	1.87587e+08	2.28175e+08	1.3373e+08	1.49721e+08	2.18804e+08	2.45522e+08	2.5694e+08	1.51729e+08	1.57991e+08	1.42993e+08	--	--	--	-	-	-	-
M303T432_2_POS	19-hydroxyandrost-4-ene-3,17-dione	432.192	303.178	6.59779e+06	6.3385e+06	5.64463e+06	5.15768e+06	5.69618e+06	6.45926e+06	6.68299e+06	6.01365e+06	1.04769e+07	6.41763e+06	5.46195e+06	7.71589e+06	5.41048e+06	5.88106e+06	7.31136e+06	6.27989e+06	6.28036e+06	6.60859e+06	Steroids and steroid derivatives	510-64-5	HMDB0003955	C05290	ko01100//Metabolic pathways	Global and overview maps	Metabolism
M257T99_POS	19-hydroxytestosterone	99.1376	257.19	1.69796e+08	1.60023e+08	1.62649e+08	1.67635e+08	1.70541e+08	1.83896e+08	1.17197e+08	1.31575e+08	1.08335e+08	1.80266e+08	1.40249e+08	2.76652e+08	1.35912e+08	2.13226e+08	2.08581e+08	1.42715e+08	1.42716e+08	1.42221e+08	Indoles and derivatives	2126-37-6	HMDB0006769	C05294	ko01100//Metabolic pathways	Global and overview maps	Metabolism
M567T47_POS	1alpa,3beta-diacetoxy-22-hopanol	46.818	567.404	3.38015e+08	4.97747e+08	5.11521e+08	2.94715e+08	2.96585e+08	3.35854e+08	2.35996e+08	3.02762e+08	2.0226e+08	3.09928e+08	3.25076e+08	4.63715e+08	3.06972e+08	3.60231e+08	6.50481e+08	3.79635e+08	4.26308e+08	4.26696e+08	--	--	--	-	-	-	-
M271T33_POS	1h-1,2,3-triazole-1-octanamide, n-[1,1'-biphenyl]-2-yl-4-(3-pyridinyl)-	33.4078	271.144	1.175e+08	1.02077e+08	1.45476e+08	2.95277e+08	1.44189e+08	1.29906e+08	1.37993e+08	1.24452e+08	9.56589e+07	1.38883e+08	1.53876e+08	1.77219e+08	3.17919e+08	1.52025e+08	1.22061e+08	1.37631e+08	1.37631e+08	1.3715e+08	--	--	--	-	-	-	-
M85T382_POS	1h-1,2,4-triazol-3-amine	382.356	85.0286	4.20555e+08	4.35374e+08	4.64324e+08	4.56594e+08	4.33903e+08	4.48868e+08	3.90982e+08	3.79279e+08	3.22071e+08	4.76946e+08	4.72711e+08	4.84331e+08	3.39018e+08	3.78493e+08	4.16365e+08	4.15732e+08	4.17558e+08	4.15732e+08	--	--	--	-	-	-	-
M365T84_POS	1h-indazole-3-carboxamide, n-[(1s)-1-(aminocarbonyl)-2-methylpropyl]-1-(5-chloropentyl)-	83.7379	365.173	3.80587e+07	3.69112e+07	3.06655e+07	3.85375e+07	4.31064e+07	4.10286e+07	5.41519e+07	4.14324e+07	4.90972e+07	1.11306e+08	5.14786e+07	5.54288e+07	3.9367e+07	1.38909e+07	1.77012e+07	4.54566e+07	4.51749e+07	4.54557e+07	--	--	--	-	-	-	-
M402T479_POS	1h-indole-1-pentanoic acid, 3-[(4-methoxy-1-naphthalenyl)carbonyl]-	479.178	402.152	2.38081e+06	2.33005e+06	1.88061e+06	2.10298e+06	2.2244e+06	2.13446e+06	1.51078e+06	2.10907e+06	997836	2.5997e+06	1.85383e+06	2.59355e+06	615375	506925	1.21119e+06	2.18671e+06	2.18577e+06	2.07122e+06	--	--	--	-	-	-	-
M567T95_POS	1h-indole-3-acetamide, 1-(2,2-diethoxyethyl)-2,3-dihydro-n-(4-methylphenyl)-3-[[[(4-methylphenyl)amino]carbonyl]amino]-2-oxo-, (+)-	95.174	567.28	1.24424e+07	8.00103e+06	2.98023e+07	2.16802e+07	2.00972e+07	2.26208e+07	5.68991e+06	2.2776e+07	1.83399e+07	2.06881e+07	2.18625e+07	7.97528e+06	1.37394e+07	1.24867e+07	2.63859e+07	1.89691e+07	1.88932e+07	1.74084e+07	--	--	--	-	-	-	-
M379T255_POS	1h-indole-3-carboxamide, n-1-naphthalenyl-1-pentyl-	255.214	379.158	1.22874e+07	1.47217e+07	1.38638e+07	1.248e+07	1.2812e+07	1.24285e+07	1.10025e+07	1.0828e+07	7.12621e+06	1.5195e+07	1.43911e+07	1.49938e+07	1.00352e+07	1.43174e+07	1.54804e+07	1.26492e+07	1.26496e+07	1.24123e+07	--	--	--	-	-	-	-
M418T357_POS	1h-indole-3-carboxylic acid, 1-[(4-fluorophenyl)methyl]-, 1-naphthalenyl ester	356.588	418.134	1.93411e+07	2.33128e+07	1.83184e+07	8.63582e+06	1.73733e+07	2.13355e+07	1.81895e+07	2.00373e+07	9.57884e+06	2.06001e+07	1.6351e+07	1.59902e+07	2.20002e+06	9.84155e+06	1.2613e+07	1.58024e+07	1.58854e+07	1.58847e+07	--	--	--	-	-	-	-
M190T248_POS	1h-indole-3-propanoic acid	248.275	190.086	5.6952e+06	6.11951e+06	6.96168e+06	4.78978e+06	4.33423e+06	4.91294e+06	8.57657e+06	8.51812e+06	6.44011e+06	5.42788e+06	4.79186e+06	5.61874e+06	4.87544e+06	6.79383e+06	7.3971e+06	6.2402e+06	6.13617e+06	6.13489e+06	Indoles and derivatives	830-96-6	HMDB0002302	-	-	-	-
M468T272_POS	1h-indole-5-sulfonamide, n-(3-chlorophenyl)-3-[[3,5-dimethyl-4-[(4-methyl-1-piperazinyl)carbonyl]-1h-pyrrol-2-yl]methylene]-2,3-dihydro-n-methyl-2-oxo-, (3z)-	271.723	468.096	9.24418e+07	1.10401e+08	1.19725e+08	6.98379e+07	6.90779e+07	6.49007e+07	8.08566e+07	6.31089e+07	5.63212e+07	5.77577e+07	5.96771e+07	7.33556e+07	2.75746e+07	3.74143e+07	4.52088e+07	6.73901e+07	6.73902e+07	6.74748e+07	--	--	--	-	-	-	-
M393T309_1_POS	1h-pyrano[3',4':6,7]indolizino[1,2-b]quinoline-3,14(4h,12h)-dione, 4,11-diethyl-4,9-dihydroxy-, (4s)-	309.31	393.137	2.64799e+07	2.78346e+07	3.03386e+07	3.5289e+07	3.42245e+07	3.34216e+07	3.07557e+07	2.95494e+07	2.25744e+07	3.76269e+07	3.4132e+07	3.93038e+07	2.14686e+07	2.86043e+07	2.79951e+07	3.091e+07	3.091e+07	3.08604e+07	--	--	--	-	-	-	-
M177T291_POS	2-(2-butoxyethoxy)acetic acid	290.856	177.135	2.15437e+06	2.95079e+06	1.93195e+06	2.7105e+06	6.65698e+06	2.50029e+06	1.67781e+06	1.4359e+06	1.91847e+06	3.81773e+06	3.59704e+06	2.82502e+06	1.05888e+07	2.89465e+06	2.09016e+06	2.67992e+06	2.71075e+06	2.6805e+06	--	--	--	-	-	-	-
M152T247_POS	2-(2-ethoxyethyl)pyridine	247.251	152.107	3.26615e+07	3.60504e+07	3.47e+07	3.77674e+07	3.67024e+07	3.76439e+07	3.67388e+07	4.10266e+07	2.49436e+07	4.51334e+07	3.82363e+07	4.07474e+07	2.60125e+07	3.56327e+07	3.86195e+07	3.54363e+07	3.57672e+07	3.54349e+07	--	--	--	-	-	-	-
M540T176_POS	2-(hydroxymethyl)-6-[5-[3-(hydroxymethyl)-5-(3-hydroxypropyl)-7-methoxy-2,3-dihydro-1-benzofuran-2-yl]-2-methoxyphenoxy]oxane-3,4,5-triol	176.163	540.245	8.55402e+07	7.93424e+07	7.66949e+07	7.19936e+07	7.36356e+07	7.59451e+07	6.81963e+07	6.26185e+07	6.47415e+07	7.66794e+07	7.97198e+07	7.52274e+07	5.36754e+07	7.08424e+07	6.25749e+07	7.20049e+07	7.27202e+07	7.20014e+07	--	--	--	-	-	-	-
M700T277_POS	2-[4-[(3s,3ar,6s,6ar)-6-[3-methoxy-4-[3,4,5-trihydroxy-6-(hydroxymethyl)oxan-2-yl]oxyphenyl]-1,3,3a,4,6,6a-hexahydrofuro[3,4-c]furan-3-yl]-2-methoxyphenoxy]-6-(hydroxymethyl)oxane-3,4,5-triol	277.435	700.281	3.06568e+07	4.39334e+07	4.76177e+07	3.0558e+07	3.31136e+07	3.00159e+07	4.43929e+07	4.54025e+07	2.04684e+07	6.01131e+07	5.08654e+07	4.92555e+07	1.80477e+07	3.25924e+07	2.62249e+07	3.50893e+07	3.51059e+07	3.70765e+07	--	--	--	-	-	-	-
M349T90_POS	2-[4a-methyl-8-methylidene-4-(3-methylpentanoyloxy)-1,2,3,4,5,6,7,8a-octahydronaphthalen-2-yl]prop-2-enoic acid	89.9895	349.237	1.20926e+08	1.39062e+08	1.31559e+08	3.26178e+08	1.85896e+08	2.26591e+08	1.25736e+08	1.77658e+08	2.5639e+08	1.02084e+08	1.19355e+08	2.36384e+08	9.70043e+07	1.47897e+08	1.42637e+08	1.73475e+08	1.72961e+08	2.03904e+08	--	--	--	-	-	-	-
M120T275_POS	2-amino-1-phenylethanol	274.56	120.081	3.70141e+08	3.94133e+08	4.17422e+08	4.57217e+08	4.34457e+08	4.71931e+08	5.47641e+08	5.04602e+08	4.5337e+08	3.64831e+08	3.43217e+08	3.80347e+08	3.01572e+08	3.64793e+08	3.70226e+08	3.99542e+08	4.07599e+08	4.07633e+08	Organonitrogen compounds	7568-93-6	HMDB0001065	-	-	-	-
M90T281_POS	2-amino-2-methyl-1-propanol	280.736	90.0914	1.41461e+07	1.23077e+07	1.08239e+07	1.22421e+07	1.28798e+07	1.12786e+07	8.66875e+06	1.07946e+07	1.02889e+07	1.20453e+07	1.21023e+07	1.19828e+07	1.08626e+07	1.16629e+07	1.29658e+07	1.18323e+07	1.18586e+07	1.01526e+07	Organonitrogen compounds	-	HMDB0244974	-	-	-	-
M88T355_POS	2-amino-2-methyl-1,3-propanediol	354.579	88.0758	1.35933e+07	2.61583e+07	1.41799e+07	2.16038e+07	1.95831e+07	1.93488e+07	2.9253e+07	3.10829e+07	1.2423e+07	3.32723e+07	1.77648e+07	3.36096e+07	1.19274e+07	1.54531e+07	1.22958e+07	1.81392e+07	1.81253e+07	1.96484e+07	Organonitrogen compounds	-	HMDB0244975	-	-	-	-
M134T376_2_POS	2-aminobenzimidazole	376.456	134.081	7.77926e+07	9.62781e+07	9.30415e+07	1.36459e+08	1.43038e+08	1.37209e+08	1.32877e+08	1.39284e+08	1.02384e+08	1.50747e+08	1.33914e+08	1.59819e+08	4.18816e+07	4.73235e+07	5.03466e+07	1.09711e+08	1.09218e+08	1.09711e+08	Benzimidazoles	-	HMDB0245008	-	-	-	-
M110T248_POS	2-aminophenol	248.298	110.071	4.19101e+06	4.01419e+06	4.62493e+06	3.20384e+06	3.7582e+06	4.0936e+06	4.15823e+06	3.75097e+06	4.99324e+06	2.34579e+06	2.48755e+06	2.63911e+06	3.68498e+06	4.50223e+06	3.90053e+06	3.74781e+06	3.71925e+06	3.75129e+06	--	--	--	C01987	ko01100//Metabolic pathways;ko01120//Microbial metabolism in diverse environments;ko00380//Tryptophan metabolism	Amino acid metabolism;Global and overview maps	Metabolism
M486T433_POS	2-butenamide, n-[4-[(3-chloro-4-fluorophenyl)amino]-7-[[(3s)-tetrahydro-3-furanyl]oxy]-6-quinazolinyl]-4-(dimethylamino)-	433.261	486.182	3.86699e+06	4.09851e+06	4.2747e+06	3.7889e+06	3.80982e+06	3.62689e+06	4.52939e+06	4.75887e+06	3.2439e+06	3.67797e+06	3.96287e+06	3.86823e+06	2.25487e+06	3.29621e+06	3.44846e+06	3.87709e+06	3.93175e+06	3.87836e+06	--	--	--	-	-	-	-
M221T51_POS	2-ethyl-2-p-tolylmalonamide	51.3351	221.128	3.88249e+07	5.62102e+07	8.35182e+07	1.59607e+08	6.37599e+07	3.48667e+07	2.61952e+07	3.58516e+07	1.52656e+07	3.03681e+07	2.52414e+07	5.53274e+07	6.56805e+07	5.13421e+07	3.9106e+07	4.15701e+07	3.96089e+07	4.13684e+07	--	--	--	-	-	-	-
M725T239_POS	2-ethylhexyl diphenyl phosphate	238.51	725.353	3.1138e+06	4.25845e+06	4.90963e+06	5.1064e+06	5.80809e+06	2.16314e+06	6.49475e+06	3.11738e+06	5.30025e+06	4.5527e+06	4.67505e+06	4.84227e+06	5.36915e+06	3.35258e+06	3.27331e+06	4.40908e+06	4.36718e+06	3.92769e+06	Organic phosphoric acids and derivatives	-	HMDB0245120	-	-	-	-
M113T60_POS	2-furancarboxylic acid	59.69	113	3.73503e+07	3.93177e+07	3.53594e+07	2.70459e+07	2.89999e+07	3.28536e+07	3.3651e+07	3.38489e+07	2.45628e+07	2.91482e+07	3.17589e+07	3.5663e+07	3.22457e+07	3.87193e+07	4.58937e+07	4.21537e+07	4.21523e+07	4.23198e+07	Furans	88-14-2	HMDB0000617	C01546	ko01100//Metabolic pathways;ko01120//Microbial metabolism in diverse environments	Global and overview maps	Metabolism
M188T375_POS	2-hydroxy-6-methylquinoline-3-carbaldehyde	375.104	188.092	3.23178e+07	2.26139e+07	2.573e+07	2.40362e+07	2.23444e+07	2.0951e+07	1.73886e+07	1.86487e+07	1.35273e+07	2.4663e+07	1.98066e+07	2.2504e+07	9.66773e+06	1.38149e+07	1.584e+07	1.95757e+07	1.95824e+07	1.99228e+07	--	--	--	-	-	-	-
M579T268_POS	2-hydroxyatorvastatin lactone	267.506	579.205	2.91928e+07	2.86545e+07	2.69659e+07	3.28273e+07	3.72695e+07	3.68039e+07	2.60938e+07	2.34164e+07	2.47173e+07	3.71541e+07	3.71403e+07	3.40417e+07	2.60437e+07	3.91256e+07	2.83033e+07	3.08656e+07	3.0887e+07	3.09357e+07	--	--	--	-	-	-	-
M198T247_POS	2-hydroxyatrazine	246.599	198.124	1.4769e+07	1.6009e+07	1.51157e+07	9.7404e+06	1.14903e+07	1.13637e+07	1.34726e+07	1.37488e+07	9.64793e+06	1.15545e+07	1.11541e+07	1.13924e+07	7.6363e+06	1.28293e+07	1.48252e+07	1.21855e+07	1.21258e+07	1.21852e+07	Triazines	2163-68-0	HMDB0062766	C06552	ko01100//Metabolic pathways;ko01120//Microbial metabolism in diverse environments	Global and overview maps	Metabolism
M107T258_POS	2-hydroxybenzyl alcohol	257.686	107.05	2.39312e+07	2.61089e+07	2.75024e+07	3.06066e+07	2.80887e+07	2.84238e+07	3.39296e+07	3.09583e+07	2.55162e+07	2.9003e+07	2.61426e+07	3.22134e+07	1.79931e+07	1.85147e+07	2.12414e+07	2.61429e+07	2.59455e+07	2.59436e+07	Benzene and substituted derivatives	32880	HMDB0059709	-	-	-	-
M289T440_POS	2-hydroxyestradiol	440.495	289.162	6.52821e+06	6.19688e+06	6.28044e+06	6.82836e+06	7.09247e+06	6.86161e+06	6.96389e+06	6.28534e+06	1.09143e+07	5.67669e+06	5.51788e+06	5.40258e+06	8.71168e+06	6.89591e+06	5.87974e+06	7.03424e+06	7.07347e+06	7.05692e+06	Steroids and steroid derivatives	-	HMDB0244190	-	-	-	-
M269T268_POS	2-hydroxyestrone	267.559	269.175	1.46786e+07	8.7342e+06	1.83482e+07	1.17585e+07	1.9542e+07	2.06147e+07	2.51077e+06	2.24041e+07	1.45487e+07	1.20773e+07	1.8211e+07	3.52957e+07	1.30473e+07	1.81287e+07	1.91768e+07	2.00112e+07	1.98192e+07	1.99414e+07	Steroids and steroid derivatives	362-06-1	HMDB0000343	-	-	-	-
M183T360_POS	2-hydroxyfluorene	359.862	183.074	6.59535e+06	5.98238e+06	8.96707e+06	8.8701e+06	1.24459e+07	1.24953e+07	8.67485e+06	9.68466e+06	5.40685e+06	1.44884e+07	1.20215e+07	1.48325e+07	2.81234e+06	4.70998e+06	6.38367e+06	8.12241e+06	8.40577e+06	8.40178e+06	Fluorenes	2443-58-5	HMDB0013163	-	-	-	-
M576T164_POS	2-linoleoyl-1-palmitoyl-sn-glycero-3-phosphoethanolamine	164.42	575.504	4.37975e+07	4.26713e+07	4.15603e+07	5.67012e+07	5.70153e+07	5.354e+07	3.85841e+07	4.27867e+07	5.12449e+07	4.23284e+07	3.73521e+07	3.60374e+07	5.12468e+07	4.06653e+07	3.42488e+07	3.48243e+07	3.78675e+07	3.76579e+07	--	--	--	-	-	-	-
M337T262_2_POS	2-linoleoylglycerol	262.269	337.274	1.73356e+09	1.92048e+09	2.20469e+09	1.58074e+09	1.70475e+09	1.56599e+09	1.62596e+09	1.73804e+09	1.22281e+09	1.60731e+09	1.69409e+09	1.95045e+09	1.31414e+09	1.8003e+09	1.96967e+09	1.71509e+09	1.71499e+09	1.73412e+09	Fatty Acyls	-	HMDB0011538	-	-	-	-
M219T175_POS	2-methyl-3-(2',3'-dihydroxypropyl)quinoxaline	175.439	219.101	1.57408e+08	1.36015e+08	1.34735e+08	1.27855e+08	1.35396e+08	1.37392e+08	1.27728e+08	1.25157e+08	1.22076e+08	1.52007e+08	1.38383e+08	1.24065e+08	1.06025e+08	1.2386e+08	1.1278e+08	1.23853e+08	1.25265e+08	1.25275e+08	--	--	--	-	-	-	-
M160T474_POS	2-methylamino-1-(3,4-methylenedioxyphenyl)propan-1-one	473.532	160.06	1.6264e+07	1.1575e+07	1.46005e+07	2.15918e+07	1.03995e+07	1.35722e+07	1.72633e+07	1.7701e+07	1.84354e+07	1.16755e+07	1.27125e+07	1.70896e+07	1.0027e+07	9.27769e+06	5.74277e+06	1.57303e+07	1.63071e+07	1.60975e+07	--	--	--	-	-	-	-
M192T241_POS	2-methylethcathinone	240.83	192.138	8.10843e+06	7.68595e+06	8.22861e+06	1.32837e+07	1.54681e+07	1.52396e+07	1.07036e+07	1.11041e+07	1.14183e+07	1.61757e+07	1.28908e+07	1.36275e+07	3.83395e+06	8.69463e+06	1.64286e+07	9.64114e+06	1.04547e+07	1.04599e+07	--	--	--	-	-	-	-
M463T32_POS	2-naphthalenecarboxamide, n-[(1s)-2-[4-(5-chloro-2,3-dihydro-2-oxo-1h-benzimidazol-1-yl)-1-piperidinyl]-1-methylethyl]-	31.5879	463.171	5.52264e+08	5.94722e+08	6.90835e+08	1.05106e+09	6.37475e+08	4.72798e+08	5.22212e+08	5.5306e+08	6.02728e+08	5.22874e+08	5.02406e+08	5.8662e+08	4.62645e+08	5.77591e+08	5.10473e+08	6.20121e+08	6.01349e+08	6.2016e+08	--	--	--	-	-	-	-
M579T195_POS	2-o-rhamnosylvitexin	195.112	579.184	6.56863e+07	5.75714e+07	4.96199e+07	6.31863e+07	7.64367e+07	7.71375e+07	8.32688e+07	5.33049e+07	1.237e+08	6.07025e+07	6.33245e+07	6.76623e+07	1.09956e+08	3.58153e+07	2.70095e+07	6.54193e+07	6.57045e+07	6.57045e+07	--	--	--	C12628	ko00944//Flavone and flavonol biosynthesis	Biosynthesis of other secondary metabolites	Metabolism
M783T133_POS	2-oleoyl-1-palmitoyl-sn-glycero-3-phosphocholine	133.22	782.574	2.05198e+07	2.82741e+07	2.11403e+07	5.36558e+07	1.28722e+08	2.43143e+07	2.5813e+07	3.21989e+07	2.902e+07	2.77331e+07	4.13182e+07	2.52892e+07	1.03602e+08	3.08695e+07	3.13462e+07	2.70755e+07	2.88906e+07	2.71337e+07	Glycerophospholipids	26853-31-6	HMDB0007972	-	-	-	-
M514T384_POS	2-pyrimidinecarboxamide, hexahydro-n-hydroxy-1,3-bis[(4-methoxyphenyl)sulfonyl]-5,5-dimethyl-	384.254	514.156	3.8305e+06	1.83607e+06	1.69635e+06	957000	914935	1.36252e+06	2.51642e+06	2.5913e+06	786652	1.00264e+06	2.65442e+06	1.2518e+06	164430	982239	1.09958e+06	1.82462e+06	1.82455e+06	2.17912e+06	--	--	--	-	-	-	-
M384T210_POS	2-pyrrolidinone, 5-[(3s)-3-hydroxy-4-phenyl-1-buten-1-yl]-1-[6-(2h-tetrazol-5-yl)hexyl]-, (5r)-	210.359	384.238	1.03448e+07	1.1064e+07	5.83185e+06	9.85646e+06	1.19361e+07	1.27015e+07	9.65368e+06	1.22756e+07	6.74435e+06	1.86941e+07	1.57969e+07	1.6956e+07	6.71849e+06	1.19869e+07	1.43669e+07	1.22367e+07	1.19137e+07	1.19148e+07	--	--	--	-	-	-	-
M573T210_POS	2-sdahma [dmed-fahfa]	209.851	573.488	1.15085e+09	1.19341e+09	1.40814e+09	3.89767e+09	1.38948e+09	1.16848e+09	1.6009e+09	1.1489e+09	1.09749e+09	9.99179e+08	1.64634e+09	1.39621e+09	1.04911e+09	1.1505e+09	9.38956e+08	2.12129e+09	2.1239e+09	1.807e+09	--	--	--	-	-	-	-
M137T36_POS	2-tert-butyl-p-quinone	35.7154	137.096	6.61019e+07	6.40237e+07	6.64059e+07	2.3764e+07	6.65993e+07	6.34492e+07	2.9786e+07	2.47513e+07	1.41187e+08	1.7262e+08	6.74818e+07	1.41446e+08	1.30947e+08	6.68918e+07	6.34343e+07	3.64365e+07	3.54606e+07	3.06902e+07	--	--	--	-	-	-	-
M721T178_POS	2-thiophenecarboxamide, 3-[(aminocarbonyl)amino]-5-[4-(4-morpholinylmethyl)phenyl]-	177.897	721.271	1.60653e+07	2.77577e+07	3.58905e+07	2.79649e+07	2.06004e+07	1.13571e+07	1.52657e+07	2.73414e+07	8.69691e+06	1.76766e+07	1.85978e+07	2.53619e+07	1.36374e+07	1.85666e+07	1.63121e+07	2.0263e+07	2.09213e+07	2.08692e+07	--	--	--	-	-	-	-
M137T99_POS	2,3,5,6-tetramethylpyrazine	98.6239	137.096	1.8902e+08	1.84758e+08	2.07211e+08	1.747e+08	1.7378e+08	1.73186e+08	1.34334e+08	1.32714e+08	1.16497e+08	1.93532e+08	1.72877e+08	1.60189e+08	1.42083e+08	1.75412e+08	1.95307e+08	1.65042e+08	1.61742e+08	1.61759e+08	Diazines	1124-11-4	HMDB0036584	-	-	-	-
M246T40_POS	2,4,6-tri-tert-butylaniline	40.1846	246.243	5.94586e+06	5.24287e+06	6.10471e+06	4.76593e+06	3.31107e+06	4.41967e+06	3.54647e+06	4.95795e+06	7.31916e+06	4.9058e+06	4.07655e+06	6.58656e+06	3.47949e+06	6.33495e+06	5.87678e+06	9.57413e+06	8.69686e+06	8.96686e+06	--	--	--	-	-	-	-
M823T288_POS	2,5,8,9-tetracetoxy-15-hydroxy-3-benzoyloxyacetoxy-7-isobutyroyloxy-14-oxojatropha-6(17),11e-diene	287.731	823.298	1.29298e+06	1.39046e+06	2.06317e+06	2.76414e+06	2.74331e+06	2.74814e+06	2.48027e+06	1.86304e+06	1.0589e+06	3.71842e+06	1.85452e+06	3.31749e+06	784887	2.39922e+06	2.48896e+06	2.30118e+06	2.41981e+06	2.30122e+06	--	--	--	-	-	-	-
M221T83_POS	2,6-di-tert-butylbenzoquinone	83.3111	221.154	1.04425e+08	1.05503e+08	1.03369e+08	1.02444e+08	1.04385e+08	1.30014e+08	1.22672e+08	1.28693e+08	9.71997e+07	1.40568e+08	1.42783e+08	1.22458e+08	9.05627e+07	9.93496e+07	1.06374e+08	1.09742e+08	1.11834e+08	1.11655e+08	Prenol lipids	719-22-2	HMDB0013817	-	-	-	-
M190T322_POS	2,6-dichlorobenzamide	321.648	189.967	3.19241e+06	3.98195e+06	3.96295e+06	2.15177e+06	2.94052e+06	3.16146e+06	3.0171e+06	3.82281e+06	1.03651e+06	3.2445e+06	3.08145e+06	3.41517e+06	4.58966e+06	4.05913e+06	4.60898e+06	4.1275e+06	3.88559e+06	3.88912e+06	--	--	--	-	-	-	-
M343T461_1_POS	2.alpha.-mannobiose	461.164	343.124	4.79788e+06	4.84154e+06	6.93979e+06	4.2493e+06	4.53082e+06	4.21558e+06	3.62677e+06	3.42363e+06	3.58945e+06	4.10911e+06	3.75164e+06	4.39752e+06	3.69055e+06	3.54217e+06	3.78474e+06	4.06087e+06	4.06115e+06	4.03154e+06	--	--	--	-	-	-	-
M331T340_POS	2'-deoxyuridine 5'-monophosphate	339.708	331.019	3.87385e+07	2.86019e+07	3.18371e+07	3.43557e+07	3.55034e+07	3.82561e+07	3.76551e+07	2.86924e+07	5.13216e+07	3.22322e+07	3.83657e+07	3.45389e+07	5.923e+07	4.41553e+07	4.20187e+07	3.80194e+07	3.82565e+07	3.82569e+07	Pyrimidine nucleotides	964-26-1	HMDB0001409	C00365	ko01100//Metabolic pathways;ko00240//Pyrimidine metabolism	Global and overview maps;Nucleotide metabolism	Metabolism
M493T213_POS	2'-fucosyllactose	213.041	493.168	2.90282e+08	2.53846e+08	2.13635e+08	4.13875e+08	3.1564e+08	3.55141e+08	2.32186e+08	1.81681e+08	5.55759e+08	2.43092e+08	2.68973e+08	2.24375e+08	6.05436e+08	3.28912e+08	2.80174e+08	3.10517e+08	3.10177e+08	3.10177e+08	Organooxygen compounds	41263-94-9	HMDB0002098	-	-	-	-
M345T421_POS	2'-hydroxy-3,4,4',6'-tetramethoxychalcone	420.678	345.127	7.59765e+06	7.81398e+06	7.77341e+06	1.06552e+07	1.02944e+07	1.15741e+07	1.12109e+07	9.89396e+06	9.81593e+06	8.9803e+06	9.71878e+06	1.1869e+07	6.49484e+06	6.07938e+06	6.04652e+06	8.98956e+06	8.88455e+06	8.98939e+06	--	--	--	-	-	-	-
M299T443_POS	2',3'-dimethoxy-3-hydroxyflavone	442.552	299.074	2.81759e+07	3.20062e+07	3.36364e+07	3.56068e+07	3.84506e+07	3.56374e+07	4.73436e+07	4.90223e+07	3.5892e+07	3.94825e+07	3.68184e+07	3.50401e+07	1.90226e+07	2.87377e+07	2.84562e+07	3.32767e+07	3.4307e+07	3.42993e+07	--	--	--	-	-	-	-
M371T299_POS	26,27-dinorcholest-5-en-24-yne-3,20-diol, (3.beta.)-	298.889	371.291	8.59814e+06	7.8558e+06	7.69831e+06	1.02709e+07	8.95106e+06	1.08384e+07	7.36639e+06	6.05258e+06	8.92951e+06	5.55794e+06	5.38023e+06	5.94243e+06	1.28205e+07	8.02249e+06	6.98084e+06	7.63081e+06	7.58913e+06	7.58917e+06	--	--	--	-	-	-	-
M811T505_POS	3-(1h-indol-3-ylmethyl)-6,18-dimethyl-12-(1-phenylethyl)-9,15-di(propan-2-yl)-1,4,7,10,13,16,19-heptazacyclotricosane-2,5,8,11,14,17,20-heptone	504.633	811.376	761806	756826	725019	1.02809e+06	914186	987662	1.14815e+06	1.09558e+06	798425	932225	802531	1.01886e+06	742046	755332	547771	934568	935115	881204	--	--	--	-	-	-	-
M431T142_POS	3-(2,4-dihydroxyphenyl)-7-hydroxy-6,8-bis(3-methylbut-2-enyl)-2,3-dihydrochromen-4-one	141.645	431.189	1.17609e+07	1.82544e+07	2.01705e+07	5.84968e+07	5.44479e+07	3.41204e+07	1.64227e+07	3.12394e+07	4.54323e+07	2.20999e+07	2.3753e+07	2.95427e+07	1.89226e+07	3.97252e+07	2.50911e+07	4.39215e+07	3.81753e+07	4.38482e+07	--	--	--	-	-	-	-
M781T498_POS	3-[(2s,3r,4s,5r,6r)-4-[(2s,3r,4s,5s,6r)-4,5-dihydroxy-6-(hydroxymethyl)-3-[(2s,3r,4s,5r)-3,4,5-trihydroxyoxan-2-yl]oxyoxan-2-yl]oxy-3,5-dihydroxy-6-(hydroxymethyl)oxan-2-yl]oxy-2-(3,4-dihydroxyphenyl)-5,7-dihydroxychromen-4-one	498.282	781.199	223977	358943	315733	312243	348527	406917	319978	460256	211418	390083	383794	291282	172850	276185	302236	328899	328914	336640	--	--	--	-	-	-	-
M825T465_POS	3-[(2s,3r,4s,5s,6r)-3-[(2s,3r)-3,4-dihydroxy-4-(hydroxymethyl)oxolan-2-yl]oxy-4,5-dihydroxy-6-[[(2r,3r,4s,5s,6r)-3,4,5-trihydroxy-6-(hydroxymethyl)oxan-2-yl]oxymethyl]oxan-2-yl]oxy-5,7-dihydroxy-2-(4-hydroxy-3-methoxyphenyl)-6-methoxychromen-4-one	464.705	825.225	1.87195e+06	2.09892e+06	2.11384e+06	1.82038e+06	1.58086e+06	1.92121e+06	2.48377e+06	2.65378e+06	1.74068e+06	2.30557e+06	2.18858e+06	2.25558e+06	1.14424e+06	1.48085e+06	1.64291e+06	1.9618e+06	1.92292e+06	1.96222e+06	--	--	--	-	-	-	-
M823T471_POS	3-[(2s,3r,4s,5s,6r)-4,5-dihydroxy-3-[(2r,3r,4r,5r,6s)-3,4,5-trihydroxy-6-methyloxan-2-yl]oxy-6-[[(2r,3r,4r,5r,6s)-3,4,5-trihydroxy-6-methyloxan-2-yl]oxymethyl]oxan-2-yl]oxy-5,7-dihydroxy-2-(4-hydroxy-3-methoxyphenyl)-6-methoxychromen-4-one	470.585	823.21	831626	886449	1.1134e+06	786874	589663	690491	933684	839413	386583	979269	874367	835253	525088	840308	853312	855487	855379	876576	--	--	--	-	-	-	-
M881T433_POS	3-[(3s,5r,10s,13r,14s,17s)-14-hydroxy-3-[(2r,3s,4s,5s,6s)-3-hydroxy-4-methoxy-6-methyl-5-[(2s,3r,4s,5s,6r)-3,4,5-trihydroxy-6-[[(2r,3r,4s,5s,6r)-3,4,5-trihydroxy-6-(hydroxymethyl)oxan-2-yl]oxymethyl]oxan-2-yl]oxyoxan-2-yl]oxy-10,13-dimethyl-1,2,3,4,5,6,7,8,9,11,12,15,16,17-tetradecahydrocyclopenta[a]phenanthren-17-yl]-2h-furan-5-one	432.603	881.399	710821	670882	793104	628874	690220	636545	633847	748635	630079	1.08393e+06	618613	719838	131860	729754	782685	663871	666669	607449	--	--	--	-	-	-	-
M597T33_2_POS	3-[(cholamidopropyl)dimethylammonio]-1-propanesulfonate	32.8492	597.394	1.12389e+08	1.04246e+08	1.07952e+08	1.26522e+08	1.10354e+08	1.07513e+08	9.91918e+07	9.91474e+07	1.06351e+08	9.79145e+07	9.64502e+07	1.08803e+08	1.33814e+08	1.26846e+08	1.06942e+08	1.00229e+08	1.00574e+08	9.97836e+07	--	--	--	-	-	-	-
M757T343_POS	3-[4,5-dihydroxy-6-(hydroxymethyl)-3-[(2s,3r,4r,5r,6s)-3,4,5-trihydroxy-6-methyloxan-2-yl]oxyoxan-2-yl]oxy-5-hydroxy-2-(4-hydroxyphenyl)-7-[3,4,5-trihydroxy-6-(hydroxymethyl)oxan-2-yl]oxychromen-4-one	343.315	757.219	1.57605e+06	3.19328e+06	3.74621e+06	4.49e+06	4.52407e+06	3.47596e+06	2.92685e+06	3.03096e+06	1.63258e+06	3.19038e+06	2.80811e+06	3.09624e+06	641128	1.22042e+06	981095	2.47258e+06	2.4697e+06	2.39143e+06	--	--	--	-	-	-	-
M795T343_POS	3-[6-[[(2r,3r,4r,5s,6s)-3,5-dihydroxy-6-methyl-4-[(2s,3r,4r,5r,6s)-3,4,5-trihydroxy-6-methyloxan-2-yl]oxyoxan-2-yl]oxymethyl]-3,4,5-trihydroxyoxan-2-yl]oxy-2-(3,4-dihydroxyphenyl)-5,7-dihydroxychromen-4-one	343.314	795.175	2.30729e+06	2.43703e+06	2.98364e+06	3.09418e+06	3.57622e+06	2.41107e+06	2.62803e+06	2.40738e+06	988054	3.05173e+06	2.114e+06	2.69729e+06	886920	1.38029e+06	914395	2.12742e+06	1.93176e+06	2.12725e+06	--	--	--	-	-	-	-
M260T306_POS	3-acetyl-7-diethylaminocoumarin	305.824	260.149	2.68156e+07	2.92859e+07	2.90215e+07	2.84744e+07	2.58784e+07	2.59056e+07	2.43448e+07	2.67452e+07	2.01461e+07	3.35219e+07	3.00211e+07	3.33159e+07	1.45729e+07	1.71438e+07	1.64325e+07	2.41929e+07	2.43512e+07	2.41898e+07	--	--	--	-	-	-	-
M309T54_POS	3-cyclopentene-1-octanoic acid, 2-(3-hydroxy-1-penten-1-yl)-5-oxo-	54.0517	309.206	6.04083e+08	5.38507e+08	1.69059e+09	6.99755e+08	6.86649e+08	7.82405e+08	9.20907e+08	6.37338e+08	1.59738e+09	7.13031e+08	1.75947e+09	7.15225e+08	1.34855e+09	7.59384e+08	6.47965e+08	7.57945e+08	7.99584e+08	7.57796e+08	--	--	--	-	-	-	-
M369T315_POS	3-dehydroepiandrosterone sulfate	314.519	369.152	8.67406e+06	1.01494e+07	1.11457e+07	1.06468e+07	1.04937e+07	1.03243e+07	1.06421e+07	1.03174e+07	6.55989e+06	1.19991e+07	9.45935e+06	1.23427e+07	4.74718e+06	6.90637e+06	7.68396e+06	1.00217e+07	9.86732e+06	9.86951e+06	--	--	--	C04555	ko01100//Metabolic pathways	Global and overview maps	Metabolism
M267T31_POS	3-dehydroretinol	31.4431	267.211	1.74306e+07	1.08793e+07	1.23291e+07	1.49058e+07	1.95247e+07	1.48136e+07	9.05437e+06	1.29272e+07	8.3611e+06	2.04192e+07	1.50799e+07	8.46539e+06	7.74804e+06	8.93938e+06	1.13363e+07	1.10245e+07	1.09855e+07	1.10691e+07	Prenol lipids	79-80-1	HMDB0013117	-	-	-	-
M733T524_POS	3-hydroxyphenazepam	523.773	732.907	456996	441970	508012	597992	465030	666790	348685	639100	478611	472390	423140	396182	48488	105981	373722	458644	505538	503937	--	--	--	-	-	-	-
M125T52_POS	3-hydroxyvalproic acid	51.5471	125.096	9.26308e+07	7.23751e+07	8.89563e+07	8.49196e+07	6.98433e+07	7.44554e+07	7.63826e+07	7.2684e+07	6.74204e+07	8.27004e+07	8.25114e+07	6.99038e+07	5.80339e+07	9.30607e+07	9.88443e+07	9.29911e+07	8.8901e+07	9.29703e+07	Fatty Acyls	58888-84-9	HMDB0013899	-	-	-	-
M170T395_POS	3-methyl-l-histidine	395.348	170.093	3.14941e+07	4.02613e+07	2.62718e+07	1.12313e+07	5.08835e+07	7.37015e+07	6.7996e+07	6.52948e+07	3.98561e+07	5.62169e+07	5.53495e+07	5.51677e+07	1.19829e+07	1.63471e+07	2.30912e+07	4.45434e+07	4.4977e+07	4.47326e+07	Carboxylic acids and derivatives	368-16-1	HMDB0000479	C01152	ko01100//Metabolic pathways;ko00340//Histidine metabolism	Amino acid metabolism;Global and overview maps	Metabolism
M150T257_POS	3-methyladenine	256.914	150.078	9.08972e+06	1.03997e+07	9.89755e+06	9.98845e+06	8.4159e+06	7.72307e+06	8.87954e+06	8.35432e+06	7.8969e+06	9.53735e+06	1.03436e+07	8.77832e+06	6.82439e+06	8.49402e+06	7.39028e+06	8.43565e+06	8.43732e+06	8.24909e+06	Imidazopyrimidines	5142-23-4	HMDB0011600	-	-	-	-
M148T323_POS	3-methyloxyindole	323.378	148.097	9.67491e+08	9.50406e+08	1.01241e+09	1.519e+09	1.04281e+09	1.12625e+09	1.18961e+09	1.11232e+09	1.03056e+09	1.08482e+09	9.87362e+08	1.11526e+09	7.77444e+08	7.96184e+08	8.24707e+08	1.12835e+09	1.16439e+09	1.12948e+09	--	--	--	-	-	-	-
M458T300_POS	3-oxazolidinecarboxylic acid, 2,2-dimethyl-4-(1-oxo-2-hexadecyn-1-yl)-, 1,1-dimethylethyl ester, (4s)-	299.814	458.311	1.03688e+06	1.02242e+06	720160	1.28178e+06	771195	1.31823e+06	1.24147e+06	668356	963809	400144	543971	875811	596292	633129	920836	779438	769977	858856	--	--	--	-	-	-	-
M168T312_POS	3-phenoxybenzyl alcohol	312.394	168.066	5.13287e+06	6.13926e+06	6.00748e+06	7.91518e+06	8.06005e+06	8.49367e+06	5.49873e+06	5.16202e+06	4.95831e+06	5.87222e+06	6.92059e+06	7.47582e+06	4.91506e+06	6.87541e+06	6.50251e+06	6.19318e+06	6.19175e+06	6.36752e+06	Benzene and substituted derivatives	-	HMDB0245967	-	-	-	-
M443T177_POS	3-pyridinecarboxamide, 6-[(aminocarbonyl)(2,6-difluorophenyl)amino]-2-(2,4-difluorophenyl)-	177.278	443.061	2.52364e+07	2.45749e+07	2.57415e+07	2.07962e+07	3.29842e+07	1.45467e+07	2.21644e+07	2.0373e+07	1.16097e+07	2.14627e+07	2.16909e+07	1.87714e+07	7.80119e+06	1.31863e+07	3.00524e+07	2.94336e+07	2.96261e+07	2.60083e+07	--	--	--	-	-	-	-
M93T17_POS	3-pyridinemethanol	16.9533	93.0575	949835	939246	1.02152e+06	749993	973054	1.04291e+06	972996	926264	807826	936295	1.84757e+06	953798	1.94525e+06	971951	931411	928282	879832	928523	Pyridines and derivatives	-	HMDB0245980	-	-	-	-
M198T408_POS	3,4-dihydroxy-l-phenylalanine	408.196	198.053	4.30734e+07	5.00975e+07	5.41996e+07	4.23147e+07	4.28021e+07	4.25537e+07	5.64303e+07	5.74824e+07	3.11069e+07	6.06873e+07	4.94404e+07	5.70529e+07	2.46016e+07	3.50017e+07	4.03409e+07	4.3965e+07	4.39601e+07	4.46425e+07	Carboxylic acids and derivatives	59-92-7	HMDB0000181	C00355	ko01100//Metabolic pathways;ko01110//Biosynthesis of secondary metabolites;ko00350//Tyrosine metabolism;ko00950//Isoquinoline alkaloid biosynthesis;ko00965//Betalain biosynthesis	Amino acid metabolism;Biosynthesis of other secondary metabolites;Global and overview maps	Metabolism
M135T33_POS	3,4-dimethylbenzaldehyde	32.8017	135.08	5.02179e+07	6.38607e+07	4.74553e+07	6.20944e+07	5.90886e+07	6.72663e+07	6.47344e+07	5.86626e+07	6.91383e+07	7.07111e+07	6.60291e+07	6.77123e+07	6.73033e+07	6.01055e+07	9.58143e+07	8.2e+07	8.55389e+07	8.19962e+07	--	--	--	-	-	-	-
M177T517_POS	3,4-methylenedioxybenzyl methyl ketoximine	516.588	177.087	7.00916e+06	7.01196e+06	6.02671e+06	7.69908e+06	7.24166e+06	8.61002e+06	1.03397e+07	1.04014e+07	7.64802e+06	6.68862e+06	245096	7.61246e+06	5.88315e+06	7.02515e+06	7.13217e+06	7.92372e+06	7.96055e+06	7.92366e+06	--	--	--	-	-	-	-
M338T505_POS	3,5-dibromo-l-tyrosine	504.999	337.899	3.29609e+07	3.30681e+07	3.34267e+07	3.35759e+07	3.22001e+07	3.23303e+07	3.61226e+07	3.54468e+07	3.22252e+07	3.22804e+07	3.43405e+07	3.29657e+07	3.23696e+07	3.31429e+07	3.20268e+07	3.39447e+07	3.42953e+07	3.42964e+07	Prenol lipids	10376-47-3	HMDB0035930	-	-	-	-
M184T402_POS	3,5,9-trioxa-4-phosphatetracosan-1-aminium, 7-(acetyloxy)-24-carboxy-4-hydroxy-n,n,n-trimethyl-, inner salt, 4-oxide, (r)-	401.577	184.073	2.81571e+08	2.89868e+08	2.95112e+08	2.65264e+08	2.65922e+08	2.6605e+08	3.14269e+08	3.14971e+08	2.42724e+08	3.13667e+08	2.92938e+08	3.00601e+08	2.09506e+08	2.5329e+08	2.65942e+08	2.78684e+08	2.76343e+08	2.76341e+08	--	--	--	-	-	-	-
M197T374_POS	3,7-Dimethyluric acid	374.177	197.089	1.1182e+08	1.25186e+08	1.21699e+08	2.7677e+08	2.4865e+08	2.73384e+08	1.89292e+08	1.84868e+08	1.68019e+08	1.97333e+08	2.05579e+08	2.35773e+08	7.53991e+07	9.30556e+07	9.22963e+07	1.7326e+08	1.7326e+08	1.73749e+08	Imidazopyrimidines	13087-49-5	HMDB0001982	C16360	ko00232//Caffeine metabolism	Biosynthesis of other secondary metabolites	Metabolism
M313T435_1_POS	3,7,3'-trimethoxyflavone	435.315	313.09	2.65372e+06	3.18135e+06	3.48276e+06	1.99114e+06	1.95988e+06	1.87519e+06	2.70717e+06	2.95012e+06	1.2833e+06	2.08194e+06	1.8584e+06	2.11688e+06	1.1039e+06	2.45667e+06	2.92358e+06	2.39616e+06	2.39605e+06	2.35868e+06	--	--	--	-	-	-	-
M697T428_POS	3'-.alpha.-sialyl-n-acetyllactosamine	427.647	697.224	2.29932e+07	1.94488e+07	1.98776e+07	2.23313e+07	2.02707e+07	2.12223e+07	1.95693e+07	1.85855e+07	3.00594e+07	1.96082e+07	2.29417e+07	1.98218e+07	3.13398e+07	2.37166e+07	2.11855e+07	2.28904e+07	2.26067e+07	2.2889e+07	--	--	--	-	-	-	-
M509T213_POS	3'-galactosyllactose	213.024	509.142	4.50152e+07	4.14713e+07	3.00945e+07	6.55024e+07	5.44987e+07	5.33128e+07	4.45547e+07	2.80724e+07	9.31722e+07	4.18944e+07	4.00978e+07	3.42435e+07	1.06036e+08	2.65351e+07	2.06454e+07	5.0688e+07	4.98685e+07	5.06907e+07	Organooxygen compounds	273932-91-5	HMDB0006599	-	-	-	-
M246T374_2_POS	3'-hydroxyrepaglinide	373.925	246.17	3.36669e+08	3.6726e+08	4.0007e+08	3.55362e+08	3.5756e+08	3.80949e+08	3.3123e+08	3.31522e+08	2.61721e+08	4.59026e+08	4.51411e+08	4.52897e+08	2.52706e+08	3.35064e+08	3.5487e+08	3.61337e+08	3.58087e+08	3.61334e+08	--	--	--	-	-	-	-
M513T413_1_POS	3',4',6-trimethoxyisoflavone-7-o-.beta.-d-glucopyranoside	412.834	513.122	2.87201e+06	3.23498e+06	2.65167e+06	2.88287e+06	2.89039e+06	1.27975e+07	2.62578e+06	2.3048e+06	9.61418e+06	2.90787e+06	3.99355e+06	3.94902e+06	2.77018e+06	2.83053e+06	2.97593e+06	3.05859e+06	2.97519e+06	2.96492e+06	--	--	--	-	-	-	-
M267T34_1_POS	3(4-methoxyphenyl)-4-methylcoumarin	33.5454	267.113	1.37566e+07	2.08483e+07	9.51667e+06	7.54269e+07	1.9865e+07	1.11259e+07	1.29413e+07	1.1484e+07	3.17489e+07	2.07216e+07	2.36577e+07	2.60638e+07	4.77448e+07	1.99811e+07	7.31396e+06	1.39612e+07	1.39552e+07	1.42291e+07	--	--	--	-	-	-	-
M202T315_POS	4-(1-piperazinyl)-1h-indole	315.149	202.143	8.26189e+07	8.69966e+07	9.61231e+07	6.44402e+07	7.76721e+07	6.64453e+07	5.94973e+07	6.26489e+07	4.73035e+07	7.4419e+07	7.20968e+07	7.60202e+07	9.30363e+07	1.08906e+08	1.1824e+08	7.8258e+07	7.85756e+07	7.85755e+07	--	--	--	-	-	-	-
M531T31_POS	4-(2-oxo-1,2,3,4-tetrahydroquinolin-6-yl)oxycilostazol	31.0526	531.26	3.52116e+07	3.56167e+07	3.58126e+07	7.02895e+07	6.41445e+07	5.6483e+07	5.78999e+07	6.03613e+07	4.46016e+07	4.93898e+07	5.63672e+07	5.89907e+07	1.49079e+07	2.43004e+07	2.94278e+07	4.46185e+07	4.17546e+07	4.45812e+07	--	--	--	-	-	-	-
M232T183_POS	4-(methylnitrosamino)-1-(3-pyridyl)-1-butanol	183.174	232.118	4.28331e+07	4.7213e+07	4.5277e+07	5.9908e+07	6.03154e+07	6.27193e+07	4.857e+07	5.26071e+07	3.54177e+07	7.03259e+07	4.98072e+07	5.42222e+07	2.77903e+07	3.87076e+07	3.95826e+07	4.73022e+07	4.69462e+07	4.69455e+07	Pyridines and derivatives	76014-81-8	HMDB0041809	-	-	-	-
M423T310_POS	4-(tert-butylamino)-6-ethylamino-5h-1,3,5-triazin-2-one	310.411	423.29	1.48978e+07	1.45677e+07	1.38087e+07	1.58862e+07	9.66863e+06	1.01836e+07	7.81743e+06	5.20717e+06	8.91834e+06	1.2443e+07	9.8534e+06	1.06103e+07	2.87879e+07	1.26909e+07	1.16132e+07	1.20614e+07	1.15423e+07	1.15397e+07	--	--	--	-	-	-	-
M599T437_POS	4-[3,4,5-trihydroxy-6-(hydroxymethyl)oxan-2-yl]oxy-9-(3,4,5-trimethoxyphenyl)-5a,6,8a,9-tetrahydro-5h-[2]benzofuro[6,5-f][1,3]benzodioxol-8-one	437.298	599.181	2.54218e+06	2.88844e+06	2.14011e+06	2.52316e+06	2.19258e+06	1.29261e+06	1.91512e+06	1.5239e+06	3.63944e+06	2.67472e+06	2.21823e+06	2.78459e+06	1.71331e+06	2.98814e+06	2.56856e+06	2.06644e+06	2.22363e+06	2.23258e+06	--	--	--	-	-	-	-
M478T214_2_POS	4-[5-[[4-[5-[acetyl(hydroxy)amino]pentylamino]-4-oxobutanoyl]-hydroxyamino]pentylamino]-4-oxobutanoic acid	213.937	478.293	4.73397e+08	4.90651e+08	5.33741e+08	4.42666e+08	4.2123e+08	4.13647e+08	4.70346e+08	4.40458e+08	3.11369e+08	3.28723e+08	3.8118e+08	3.89488e+08	3.76879e+08	5.37927e+08	5.91936e+08	4.33604e+08	4.33603e+08	4.35849e+08	--	--	--	-	-	-	-
M152T303_POS	4-aminobenzoic acid hydrazide	303.153	152.071	6.37263e+06	6.34437e+06	7.39464e+06	9.45083e+06	9.50198e+06	1.02484e+07	6.55211e+06	5.06939e+06	8.99932e+06	6.08646e+06	8.66772e+06	7.375e+06	1.16083e+07	8.92129e+06	1.01269e+07	8.4493e+06	8.26354e+06	8.45035e+06	--	--	--	-	-	-	-
M110T332_POS	4-aminophenol	331.501	110.059	3.10724e+07	3.3355e+07	3.33534e+07	3.2185e+07	3.02609e+07	3.02329e+07	2.72385e+07	3.13651e+07	2.3753e+07	3.52819e+07	3.23884e+07	3.2821e+07	2.60147e+07	2.58719e+07	2.86539e+07	2.89496e+07	2.91859e+07	2.89452e+07	Organic phosphoric acids and derivatives	-	HMDB0249961	C02372	ko01120//Microbial metabolism in diverse environments	Global and overview maps	Metabolism
M178T218_POS	4-benzofuranethanamine, 2,3-dihydro-.alpha.-methyl-	218.219	178.123	1.02264e+08	1.0947e+08	1.15472e+08	1.94148e+08	1.93741e+08	2.15297e+08	1.56493e+08	1.73612e+08	1.11682e+08	1.81536e+08	1.6053e+08	1.61185e+08	1.14873e+08	1.55585e+08	1.7698e+08	1.55793e+08	1.54311e+08	1.54322e+08	--	--	--	-	-	-	-
M538T415_POS	4-demethylsimmondsin 2'-ferulate	414.726	538.213	6.4244e+07	6.85767e+07	7.68908e+07	4.24211e+07	4.50444e+07	3.77838e+07	4.53373e+07	5.14128e+07	2.79037e+07	4.38654e+07	3.68964e+07	3.78231e+07	2.7392e+07	4.40983e+07	4.7411e+07	4.53074e+07	4.5463e+07	4.53074e+07	--	--	--	-	-	-	-
M221T11_POS	4-ethoxy-7-methoxycoumarin	10.9582	221.074	794718	550748	752168	590145	386874	520712	543591	578846	339339	225793	404842	349097	377439	300209	317756	556849	621993	559554	--	--	--	-	-	-	-
M192T403_POS	4-ethylmethcathinone	403.331	192.123	1.6085e+07	6.15306e+06	7.47172e+06	3.12781e+07	2.84491e+07	2.89755e+07	1.93211e+07	8.2959e+06	2.33551e+07	1.27079e+07	8.19852e+06	8.5152e+06	1.31731e+07	1.35648e+07	1.06163e+07	1.23797e+07	1.08293e+07	1.08999e+07	--	--	--	-	-	-	-
M557T275_2_POS	4-hydroxyatorvastatin lactone	275.43	557.257	4.69443e+08	4.78229e+08	4.6008e+08	4.53251e+08	4.9323e+08	4.86157e+08	3.28375e+08	3.17631e+08	2.86838e+08	5.07066e+08	5.07159e+08	4.83593e+08	3.51603e+08	4.38974e+08	4.27455e+08	4.60848e+08	4.60873e+08	4.63658e+08	--	--	--	-	-	-	-
M326T310_POS	4-hydroxycinnamic acid (l-phenylalanine methyl ester) amide	310.43	326.121	9.47417e+06	9.56166e+06	1.0136e+07	1.00974e+07	1.0655e+07	1.09534e+07	6.63818e+06	6.45929e+06	5.11836e+06	1.05266e+07	1.1695e+07	1.03173e+07	6.538e+06	9.64701e+06	1.10769e+07	9.35223e+06	9.02025e+06	9.35014e+06	--	--	--	-	-	-	-
M221T402_POS	4-hydroxycyclophosphamide	401.562	221.019	1.62768e+08	1.57158e+08	1.56265e+08	1.44471e+08	1.51678e+08	1.50346e+08	1.5855e+08	1.59921e+08	1.49583e+08	1.53454e+08	1.58483e+08	1.63655e+08	1.60789e+08	1.74877e+08	1.73596e+08	1.62101e+08	1.6246e+08	1.62101e+08	Organonitrogen compounds	40277-05-2	HMDB0013856	-	-	-	-
M146T59_POS	4-hydroxyquinoline	58.8288	146.06	2.0985e+07	3.04816e+07	2.40851e+07	1.64151e+07	1.97871e+07	1.64037e+07	1.94586e+07	2.57999e+07	1.47443e+07	2.40787e+07	2.16858e+07	2.03821e+07	1.5353e+07	2.11512e+07	2.06776e+07	2.05147e+07	1.99166e+07	2.05291e+07	Quinolines and derivatives	-	HMDB0246466	-	-	-	-
M83T593_POS	4-methyl-1h-pyrazole	592.695	83.0606	3.50706e+07	3.68459e+07	3.50471e+07	3.62109e+07	3.69206e+07	3.69378e+07	3.664e+07	3.59685e+07	3.55615e+07	3.63802e+07	3.50377e+07	3.67511e+07	2.91916e+07	3.26287e+07	3.50084e+07	3.50479e+07	3.50443e+07	3.43727e+07	--	--	--	-	-	-	-
M105T34_POS	4-methylbenzyl alcohol	34.4289	105.07	3.05159e+08	1.56656e+08	3.10683e+08	3.64475e+08	3.45633e+08	2.32459e+08	3.10274e+08	1.49151e+08	2.5094e+08	1.68095e+08	1.54481e+08	3.49543e+08	3.3294e+08	2.33446e+08	3.55993e+08	3.21204e+08	3.06643e+08	3.2133e+08	Benzene and substituted derivatives	589-18-4	HMDB0041609	C06757	ko01100//Metabolic pathways;ko01120//Microbial metabolism in diverse environments;ko01220//Degradation of aromatic compounds	Global and overview maps	Metabolism
M125T6_POS	4-methylcatechol	6.24381	125.07	5.89275e+06	7.09097e+06	5.30906e+06	5.7231e+06	6.79168e+06	5.25068e+06	6.42337e+06	7.0078e+06	5.57612e+06	5.64196e+06	5.58084e+06	6.26736e+06	6.71181e+06	5.35346e+06	6.9782e+06	5.94579e+06	5.94435e+06	6.17888e+06	Phenols	452-86-8	HMDB0000873	C06730	ko01100//Metabolic pathways;ko01120//Microbial metabolism in diverse environments;ko01220//Degradation of aromatic compounds	Global and overview maps	Metabolism
M192T274_POS	4-methylethcathinone	273.685	192.123	2.6279e+06	4.90668e+06	3.98298e+06	4.57437e+06	3.55685e+06	4.34112e+06	3.79149e+06	3.91339e+06	2.48329e+06	5.45489e+06	3.32152e+06	5.2734e+06	4.01602e+06	3.32392e+06	3.41744e+06	3.74034e+06	4.0505e+06	3.73776e+06	Organooxygen compounds	-	HMDB0246509	-	-	-	-
M176T191_POS	4-methylquinoline-2,7-diol	190.62	176.092	1.07486e+08	1.13627e+08	1.14636e+08	1.30714e+08	1.38366e+08	1.51148e+08	1.32786e+08	1.37311e+08	7.09217e+07	1.7488e+08	1.57138e+08	1.65042e+08	1.35568e+08	1.06243e+08	1.16438e+08	1.29533e+08	1.30658e+08	1.30653e+08	--	--	--	-	-	-	-
M353T391_POS	4-methylumbelliferyl .beta.-d-glucuronide	390.825	353.085	3.90245e+08	3.41209e+08	3.83345e+08	3.18786e+08	2.96201e+08	3.27579e+08	3.30256e+08	2.8629e+08	2.94581e+08	3.00232e+08	3.30853e+08	3.0347e+08	4.07283e+08	3.98925e+08	3.98712e+08	3.4349e+08	3.40716e+08	3.40716e+08	--	--	--	-	-	-	-
M438T310_POS	4-ohe2-1-n7gua	310.475	438.233	8.93237e+06	9.8852e+06	1.10259e+07	7.7564e+06	7.68244e+06	7.91999e+06	8.84494e+06	1.25739e+07	5.63961e+06	1.17865e+07	8.00692e+06	9.53594e+06	7.71966e+06	1.12454e+07	1.16107e+07	8.95043e+06	8.83184e+06	8.94942e+06	--	--	--	-	-	-	-
M177T393_POS	4-phenyl-5-methyl-1,2,3-thiadiazole	392.978	177.025	3.1081e+07	2.87815e+07	2.83489e+07	3.46721e+07	3.64759e+07	3.24677e+07	3.56201e+07	3.52769e+07	4.27559e+07	2.64274e+07	3.30061e+07	2.8195e+07	3.84117e+07	3.92329e+07	3.25036e+07	3.19573e+07	3.19573e+07	3.21325e+07	--	--	--	-	-	-	-
M129T239_POS	4-piperidinecarboxamide	238.754	129.102	3.60511e+06	4.1907e+06	4.19717e+06	4.69882e+06	4.37112e+06	4.24413e+06	5.49288e+06	6.77715e+06	7.09668e+06	5.2175e+06	4.64027e+06	5.13292e+06	5.81318e+06	3.82401e+06	4.42042e+06	4.69483e+06	4.69906e+06	4.89148e+06	--	--	--	C00489	ko01100//Metabolic pathways;ko01120//Microbial metabolism in diverse environments;ko00310//Lysine degradation;ko00071//Fatty acid degradation	Amino acid metabolism;Global and overview maps;Lipid metabolism	Metabolism
M184T151_POS	4-pyridoxic acid	151.296	184.064	1.18047e+08	1.20661e+08	1.22849e+08	1.17712e+08	1.51616e+08	1.25656e+08	1.04412e+08	1.01818e+08	7.80164e+07	2.32139e+08	1.69587e+08	1.9045e+08	9.8014e+07	1.71947e+08	1.439e+08	1.33502e+08	1.34755e+08	1.33904e+08	Pyridines and derivatives	82-82-6	HMDB0000017	C00847	ko01100//Metabolic pathways;ko01120//Microbial metabolism in diverse environments;ko00750//Vitamin B6 metabolism	Global and overview maps;Metabolism of cofactors and vitamins	Metabolism
M536T314_2_POS	4-tert-butyldimethylsilyloxynebivolol	314.361	536.25	1.21147e+07	1.49585e+07	1.44109e+07	1.37777e+07	1.55298e+07	1.75419e+07	1.4379e+07	1.59845e+07	1.08344e+07	2.07715e+07	1.85628e+07	1.95332e+07	1.451e+07	1.85005e+07	1.97366e+07	1.62617e+07	1.64795e+07	1.6479e+07	--	--	--	-	-	-	-
M176T335_POS	4,4-dimethyl-l-glutamic acid	334.521	176.092	4.36972e+08	4.44588e+08	4.23122e+08	5.09622e+08	4.50575e+08	4.85144e+08	3.08269e+08	2.77343e+08	3.49307e+08	3.87658e+08	3.68176e+08	3.55146e+08	7.65982e+08	4.44692e+08	4.09252e+08	4.21811e+08	4.21816e+08	4.20693e+08	--	--	--	-	-	-	-
M707T479_POS	4.alpha.-mannobiose	478.678	707.222	1.02398e+07	1.32975e+07	1.54255e+07	6.37831e+06	8.89017e+06	7.40894e+06	2.55153e+06	2.98731e+06	1.83993e+06	7.7669e+06	6.58158e+06	6.55057e+06	2.60302e+06	3.94253e+06	4.42172e+06	6.33767e+06	6.39733e+06	6.33797e+06	--	--	--	-	-	-	-
M220T186_POS	4'-methyl-n-methylhexanophenone	186.199	220.17	1.30828e+08	1.84587e+08	1.9156e+08	1.79047e+08	1.74955e+08	1.71632e+08	2.30388e+08	2.74529e+08	1.2179e+08	2.1278e+08	1.75087e+08	2.0989e+08	7.69491e+07	1.07544e+08	1.4014e+08	1.75078e+08	1.7509e+08	1.76078e+08	--	--	--	-	-	-	-
M453T393_1_POS	4'-o-.beta.-d-glucosyl-5-o-methylvisamminol	393.016	453.173	3.47777e+07	3.47004e+07	3.8009e+07	3.15781e+07	3.43585e+07	3.20305e+07	2.8208e+07	3.13882e+07	7.88232e+06	3.08121e+07	3.2895e+07	3.0991e+07	1.91568e+07	3.34158e+07	3.71309e+07	3.2691e+07	3.27597e+07	3.27597e+07	--	--	--	-	-	-	-
M408T442_POS	4''-trans-hydroxycilostazol	441.99	408.223	2.54986e+06	5.67962e+06	3.72313e+06	5.44435e+06	1.02036e+07	6.22685e+06	5.89454e+06	3.34719e+06	3.84484e+06	6.51708e+06	6.20544e+06	6.55247e+06	2.46925e+06	2.75222e+06	4.43441e+06	4.24591e+06	4.24478e+06	4.37791e+06	--	--	--	-	-	-	-
M515T210_POS	5-(3-(2-(7-chloroquinolin-2-yl)ethenyl)phenyl)-8-dimethylcarbamyl-4,6-dithiaoctanoic acid	210.256	515.116	6.83213e+07	6.59136e+07	6.8349e+07	3.38999e+07	4.00138e+07	3.82795e+07	4.9995e+07	4.70911e+07	4.67091e+07	4.33267e+07	6.14915e+07	3.7054e+07	3.85731e+07	3.92661e+07	3.44232e+07	4.42548e+07	4.49542e+07	4.49582e+07	--	--	--	-	-	-	-
M614T237_POS	5-(diethoxyphosphoryl)-5-methyl-1-pyrroline-n-oxide-biotin	237.357	614.262	3.63988e+06	5.00888e+06	5.76105e+06	1.04471e+06	769883	498012	3.26717e+06	2.57607e+06	1.61744e+06	430107	455634	1.77713e+06	2.49922e+06	962357	1.68015e+06	2.33064e+06	2.47616e+06	2.47936e+06	--	--	--	-	-	-	-
M747T503_POS	5-[[(2r,3s,4s,5r,6s)-3,4-dihydroxy-6-[[5-hydroxy-2-(4-hydroxyphenyl)-4-oxo-2,3-dihydrochromen-7-yl]oxy]-5-[(2s,3r,4r,5r,6s)-3,4,5-trihydroxy-6-methyloxan-2-yl]oxyoxan-2-yl]methoxy]-3-hydroxy-3-methyl-5-oxopentanoic acid	503.139	747.217	2.00002e+07	2.01458e+07	2.19431e+07	2.30756e+07	2.11319e+07	2.28144e+07	2.54363e+07	2.51471e+07	1.62672e+07	2.61124e+07	2.27745e+07	2.7721e+07	1.07449e+07	1.34538e+07	1.41622e+07	2.06608e+07	2.06466e+07	2.06466e+07	--	--	--	-	-	-	-
M401T389_POS	5-[5-(acetyloxymethyl)-1,2,4a-trimethyl-7-oxo-3,4,8,8a-tetrahydro-2h-naphthalen-1-yl]-3-methylpentanoic acid	388.876	401.24	1.8383e+06	2.81768e+06	3.73775e+06	4.18058e+06	4.93984e+06	5.09272e+06	4.07563e+06	7.03353e+06	2.62815e+06	4.08855e+06	4.58537e+06	3.74237e+06	1.08932e+06	4.02647e+06	3.5598e+06	4.02994e+06	4.03009e+06	4.08072e+06	--	--	--	-	-	-	-
M114T591_POS	5-aminolevulinic acid	590.769	114.066	1.65747e+08	2.23937e+08	2.4184e+08	2.92881e+08	1.27661e+08	2.24452e+08	1.37883e+08	2.82095e+08	959759	1.90047e+08	2.43462e+08	1.63561e+08	2.36114e+08	2.32878e+08	2.04187e+08	2.73708e+08	3.36925e+08	2.70945e+08	Carboxylic acids and derivatives	106-60-5	HMDB0001149	C00430	ko01100//Metabolic pathways;ko01110//Biosynthesis of secondary metabolites;ko01120//Microbial metabolism in diverse environments;ko02010//ABC transporters;ko00260//Glycine, serine and threonine metabolism;ko00860//Porphyrin metabolism	Amino acid metabolism;Global and overview maps;Membrane transport;Metabolism of cofactors and vitamins	Environmental Information Processing;Metabolism
M100T371_POS	5-aminovaleric acid	371.125	100.076	4.97576e+08	5.85071e+08	5.46769e+08	5.33075e+08	5.21273e+08	5.48456e+08	5.22797e+08	5.2896e+08	4.29984e+08	5.97485e+08	5.99752e+08	5.96971e+08	3.93087e+08	5.03239e+08	5.30294e+08	5.23565e+08	5.28081e+08	5.27987e+08	Carboxylic acids and derivatives	660-88-8	HMDB0003355	C00431	ko01100//Metabolic pathways;ko01120//Microbial metabolism in diverse environments;ko00330//Arginine and proline metabolism;ko00310//Lysine degradation	Amino acid metabolism;Global and overview maps	Metabolism
M195T24_POS	5-androsten-3.beta.,16.alpha.-diol-17-one	23.5771	195.123	2.8665e+06	3.00136e+06	2.70798e+06	2.71891e+06	2.61438e+06	3.41878e+06	6.2335e+06	2.80982e+06	5.90682e+06	2.25394e+06	2.30791e+06	2.88017e+06	2.38728e+06	3.39189e+06	2.33206e+06	2.75317e+06	2.77835e+06	2.75317e+06	--	--	--	-	-	-	-
M173T32_POS	5-androstene-3.beta.,17.beta.-diol	31.5905	173.133	6.62228e+07	6.58653e+07	6.38098e+07	7.26738e+07	7.20145e+07	6.31503e+07	6.51806e+07	5.60017e+07	6.42028e+07	7.75857e+07	6.67125e+07	7.18453e+07	7.7413e+07	7.69389e+07	7.30785e+07	7.25053e+07	7.17953e+07	7.25119e+07	--	--	--	-	-	-	-
M489T398_POS	5-azacytidine	398.23	489.174	5.51933e+07	6.3961e+07	8.73021e+07	5.92161e+07	6.64915e+07	8.54209e+07	6.0548e+07	4.24517e+07	2.97161e+07	7.82398e+07	6.02416e+07	5.28205e+07	4.98654e+07	7.28567e+07	7.43409e+07	5.4352e+07	5.43576e+07	5.50909e+07	Organooxygen compounds	-	HMDB0248552	-	-	-	-
M545T145_POS	5-heptenoic acid, 7-[(1r,2r,3r,5s)-3,5-dihydroxy-2-[(3r)-3-hydroxy-5-phenylpentyl]cyclopentyl]-, 4-(3-thioxo-3h-1,2-dithiol-5-yl)phenyl ester, (5z)-	144.784	545.163	9.21184e+08	8.86156e+08	8.09916e+08	4.79535e+08	5.45881e+08	5.56527e+08	6.40046e+08	6.35862e+08	6.53968e+08	5.75615e+08	5.50589e+08	5.12482e+08	4.8564e+08	5.65311e+08	5.2416e+08	6.28128e+08	6.36344e+08	6.28071e+08	--	--	--	-	-	-	-
M379T82_POS	5-heptenoic acid, 7-[(1r,2r,3s,5s)-2-[(1e,3r)-3-(2,3-dihydro-1h-inden-2-yl)-3-hydroxy-1-propen-1-yl]-3-fluoro-5-hydroxycyclopentyl]-, methyl ester, (5z)-	81.8111	379.209	8.2655e+06	1.99024e+07	1.35392e+07	2.1019e+07	2.24712e+07	2.27612e+07	1.99378e+07	3.29412e+07	1.97166e+07	1.61132e+07	2.31233e+07	3.05815e+07	1.79292e+07	1.60244e+07	1.43166e+07	1.32643e+07	1.59812e+07	1.60617e+07	--	--	--	-	-	-	-
M373T434_POS	5-heptenoic acid, 7-[(1r,4s,5s,6r)-6-[(1e,3s)-3-hydroxy-1-octen-1-yl]-2-oxabicyclo[2.2.1]hept-5-yl]-, (5z)-	433.912	373.22	4.30391e+06	2.25014e+06	3.10294e+06	3.20007e+06	3.71641e+06	3.85943e+06	3.91341e+06	3.70007e+06	6.06e+06	3.67417e+06	2.57328e+06	3.29238e+06	3.54861e+06	3.11607e+06	3.04815e+06	3.20589e+06	3.36028e+06	3.3613e+06	--	--	--	-	-	-	-
M251T216_POS	5-heptenoic acid, 7-[(1s,2r,3r,4r)-3-[[2-[(phenylamino)carbonyl]hydrazinyl]methyl]-7-oxabicyclo[2.2.1]hept-2-yl]-, (5z)-	216.387	251.164	1.79699e+07	1.65937e+07	1.54268e+07	1.81958e+07	1.88687e+07	1.67123e+07	1.87489e+07	1.61292e+07	1.45898e+07	2.6196e+07	2.03368e+07	2.06603e+07	2.0191e+07	1.57589e+07	1.50663e+07	1.83294e+07	1.83274e+07	1.91503e+07	--	--	--	-	-	-	-
M631T476_POS	5-hydroxy-2-(4-methoxyphenyl)-3-[(2s,3r,4s,5s,6r)-3,4,5-trihydroxy-6-(hydroxymethyl)oxan-2-yl]oxy-7-[(2s,3r,4r,5r,6s)-3,4,5-trihydroxy-6-methyloxan-2-yl]oxychromen-4-one	475.783	631.139	466550	520510	609083	365439	453853	543180	191776	266057	44980.8	602230	542842	480700	296396	333044	363246	395967	396061	363248	--	--	--	-	-	-	-
M441T250_POS	5-hydroxy-l-tryptophan	249.624	441.173	2.88637e+08	2.97714e+08	3.29753e+08	3.04195e+08	2.32442e+08	4.42249e+08	2.12563e+08	2.40294e+08	2.68052e+08	3.71307e+08	3.60309e+08	2.23906e+08	1.53218e+08	2.34781e+08	2.36514e+08	2.15176e+08	2.17686e+08	2.15178e+08	Indoles and derivatives	895096	HMDB0000472	C00643	ko01100//Metabolic pathways;ko00380//Tryptophan metabolism	Amino acid metabolism;Global and overview maps	Metabolism
M192T297_POS	5-hydroxyindoleacetate	297.25	192.066	2.22738e+07	1.38295e+07	1.27836e+07	2.08348e+07	2.03967e+07	2.11481e+07	2.14852e+07	2.01871e+07	2.15725e+07	1.61978e+07	1.8205e+07	1.72781e+07	1.74374e+07	2.01843e+07	2.0588e+07	1.95598e+07	1.96002e+07	1.95598e+07	Indoles and derivatives	54-16-0	HMDB0000763	C05635	ko01100//Metabolic pathways;ko00380//Tryptophan metabolism	Amino acid metabolism;Global and overview maps	Metabolism
M243T441_POS	5-iodo-2-aminoindane	441.235	242.99	2.82156e+07	2.69189e+07	3.20898e+07	2.98194e+07	3.16269e+07	3.27368e+07	4.59451e+07	4.2628e+07	3.69517e+07	3.23576e+07	3.12829e+07	3.21127e+07	2.15989e+07	2.48406e+07	2.79845e+07	3.14398e+07	3.16851e+07	3.16833e+07	--	--	--	-	-	-	-
M219T425_POS	5-L-Glutamyl-L-alanine	425.144	219.097	8.29659e+07	9.64661e+07	1.0548e+08	8.73859e+07	9.7839e+07	9.09403e+07	1.30019e+08	1.18932e+08	6.56482e+07	8.19504e+07	7.1376e+07	8.26132e+07	4.10663e+07	6.0718e+07	6.98667e+07	8.09795e+07	8.10624e+07	8.08974e+07	Carboxylic acids and derivatives	5875-41-2	HMDB0006248	C03740	ko01100//Metabolic pathways;ko00480//Glutathione metabolism	Global and overview maps;Metabolism of other amino acids	Metabolism
M267T320_1_POS	5-methyl-7-methoxyisoflavone	320.365	267.111	3.12021e+08	3.26572e+08	3.05288e+08	4.11209e+08	3.92531e+08	4.02708e+08	3.79568e+08	3.60284e+08	3.21433e+08	4.62272e+08	4.15287e+08	4.97912e+08	2.92317e+08	2.49921e+08	2.61268e+08	3.85902e+08	3.85883e+08	3.89395e+08	--	--	--	-	-	-	-
M126T204_POS	5-methylcytosine	204.414	126.066	3.63265e+07	3.88143e+07	3.56102e+07	3.46564e+07	4.08371e+07	4.07171e+07	3.44216e+07	3.3157e+07	3.72584e+07	3.34487e+07	3.44266e+07	3.22303e+07	4.55462e+07	3.35423e+07	3.42426e+07	3.3617e+07	3.39379e+07	3.39383e+07	Diazines	554-01-8	HMDB0002894	C02376	ko01100//Metabolic pathways;ko00240//Pyrimidine metabolism	Global and overview maps;Nucleotide metabolism	Metabolism
M317T73_POS	5.alpha.-pregnane-3.alpha.,21-diol-20-one	72.6755	317.248	1.38994e+07	1.48937e+07	1.84416e+07	1.66356e+07	1.65348e+07	1.52702e+07	1.57022e+07	1.00914e+07	9.95787e+06	9.94298e+06	9.59389e+06	9.80471e+06	1.28243e+07	9.25911e+06	1.74652e+07	1.71108e+07	1.69036e+07	1.93978e+07	Steroids and steroid derivatives	567-03-3	HMDB0000879	-	-	-	-
M335T264_3_POS	5.beta.-pregnane-3.alpha.,17-diol-20-one	264.243	335.258	1.12239e+09	1.23338e+09	1.36087e+09	9.28936e+08	9.61764e+08	9.17977e+08	6.36704e+08	6.79211e+08	4.84031e+08	8.3181e+08	1.00332e+09	9.5734e+08	9.18921e+08	1.21208e+09	1.42838e+09	9.71828e+08	9.71142e+08	9.69011e+08	--	--	--	-	-	-	-
M243T410_POS	5.beta.-pregnane-3.alpha.,17,21-triol-11,20-dione	409.964	243.182	1.74544e+07	1.86127e+07	1.61117e+07	1.81446e+07	1.52308e+07	1.89619e+07	1.76081e+07	1.6486e+07	1.33906e+07	1.89444e+07	1.72032e+07	2.13407e+07	1.44067e+07	1.72296e+07	1.62221e+07	1.66645e+07	1.59172e+07	1.66611e+07	--	--	--	-	-	-	-
M353T407_POS	5'-(furan-3-yl)-4a-hydroxy-4,7-dimethylspiro[5,6,7,8a-tetrahydro-1h-naphthalene-8,3'-oxolane]-2,2'-dione	406.842	353.121	3.67194e+06	3.20608e+06	3.53099e+06	3.4907e+06	3.58895e+06	3.46413e+06	3.72693e+06	3.94902e+06	2.12816e+06	3.83474e+06	3.40051e+06	3.42495e+06	1.87669e+06	2.83391e+06	2.54505e+06	3.45883e+06	3.51586e+06	3.5153e+06	--	--	--	-	-	-	-
M173T300_POS	5alpha-androstan-17beta-ol-3-one	300.067	173.131	6.59279e+06	6.57147e+06	8.02188e+06	6.6703e+06	7.63644e+06	7.32964e+06	4.62475e+06	5.28855e+06	3.35198e+06	7.36822e+06	5.90293e+06	5.77636e+06	3.7483e+06	6.90751e+06	7.08366e+06	6.08773e+06	6.05e+06	6.08784e+06	Steroids and steroid derivatives	521-18-6	HMDB0002961	-	-	-	-
M241T32_POS	5alpha-pregnan-3,20-dione	31.6214	241.195	3.41059e+07	3.20349e+07	2.5252e+07	3.38737e+07	3.50227e+07	4.03539e+07	2.30999e+07	1.70456e+07	2.7526e+07	3.93977e+07	4.0582e+07	4.07724e+07	6.54048e+07	2.9774e+07	2.9601e+07	2.73169e+07	3.19764e+07	3.18163e+07	Steroids and steroid derivatives	566-65-4	HMDB0003759	-	-	-	-
M222T182_POS	5h-dibenzo[a,d]cyclohepten-5,10-imine, 10,11-dihydro-5-methyl-, (5s,10r)-	181.89	222.149	1.64188e+07	2.66965e+07	2.64985e+07	4.19401e+07	1.01501e+08	5.03493e+07	2.71995e+07	2.62066e+07	2.33183e+07	5.68394e+07	9.17076e+07	3.41113e+07	1.46557e+07	2.64077e+07	2.18147e+07	5.07835e+07	5.07625e+07	5.65026e+07	--	--	--	-	-	-	-
M132T252_2_POS	6-aminocaproic acid	251.834	132.102	3.45075e+07	2.58204e+07	2.56925e+07	3.27092e+07	3.17193e+07	3.23407e+07	2.01473e+07	1.81573e+07	2.34418e+07	3.75112e+07	2.95643e+07	2.85301e+07	5.37445e+07	2.55883e+07	2.47004e+07	2.77978e+07	2.77981e+07	2.75952e+07	Fatty Acyls	60-32-2	HMDB0001901	C02378	ko01100//Metabolic pathways;ko01120//Microbial metabolism in diverse environments	Global and overview maps	Metabolism
M740T492_1_POS	6-benzofuransulfonamide, 3-(3,5-dibromo-4-hydroxybenzoyl)-2-ethyl-n-[4-[(2-thiazolylamino)sulfonyl]phenyl]-	491.693	739.902	1.89382e+07	2.14933e+07	2.18101e+07	2.08032e+07	2.29249e+07	2.06522e+07	2.37484e+07	2.10963e+07	1.45266e+07	3.16126e+07	2.13263e+07	2.53247e+07	1.55954e+07	1.77096e+07	1.97784e+07	2.02023e+07	2.06229e+07	2.06247e+07	--	--	--	-	-	-	-
M248T432_POS	6-benzyloxycarbonylaminohexanoic acid	432.377	248.113	2.82529e+07	3.05965e+07	3.14096e+07	3.08043e+07	3.42797e+07	3.75175e+07	7.15863e+07	3.61502e+07	2.51186e+07	3.88935e+07	3.66344e+07	3.96864e+07	2.16111e+07	3.02378e+07	3.07654e+07	3.35127e+07	3.34163e+07	3.35414e+07	--	--	--	-	-	-	-
M239T454_POS	6-hydroxyflavone	454.445	239.064	273094	232635	309912	697516	509222	801615	471296	278522	332330	740844	334672	285959	545331	537720	364546	361372	379933	361652	--	--	--	-	-	-	-
M351T184_POS	6-ketoprostaglandin e1	184.495	351.214	5.84395e+07	4.98707e+07	7.48874e+07	3.76054e+07	4.19082e+07	3.94098e+07	4.84848e+07	8.18481e+07	3.81153e+07	5.66897e+07	1.01354e+08	4.77067e+07	3.51592e+07	4.85662e+07	4.44852e+07	4.47522e+07	4.62544e+07	4.44377e+07	Fatty Acyls	67786-53-2	HMDB0004241	C05962	ko01100//Metabolic pathways;ko00590//Arachidonic acid metabolism	Global and overview maps;Lipid metabolism	Metabolism
M473T173_POS	6.beta.-hydroxytriamcinolone acetonide	172.845	473.215	1.89633e+07	2.23722e+07	1.82874e+07	1.70064e+07	2.4789e+07	2.06789e+07	2.46006e+07	2.2827e+07	2.59386e+07	2.26732e+07	2.02792e+07	1.74364e+07	1.78799e+07	8.87929e+06	8.61805e+06	1.77014e+07	1.84657e+07	1.84576e+07	--	--	--	-	-	-	-
M675T147_3_POS	6'-sialyl-n-acetyllactosamine	146.796	675.267	1.2924e+10	1.247e+10	1.82599e+10	1.5575e+10	1.27491e+10	1.14646e+10	1.18297e+10	1.1721e+10	7.68923e+09	1.50169e+10	1.27889e+10	1.50482e+10	8.38757e+09	1.4082e+10	1.46426e+10	1.30722e+10	1.27952e+10	1.3075e+10	Organooxygen compounds	78969-47-8	HMDB0006584	-	-	-	-
M373T188_POS	6',7'-dihydroxybergamottin	187.795	373.184	1.22612e+08	1.30325e+08	1.19774e+08	3.03113e+08	3.42911e+08	3.48937e+08	3.0977e+08	2.97e+08	1.28075e+08	3.1889e+08	3.10829e+08	2.96376e+08	6.92188e+07	7.91693e+07	8.0971e+07	1.3746e+08	1.35746e+08	1.35736e+08	Coumarins and derivatives	71339-34-9	HMDB0039066	-	-	-	-
M191T200_POS	6h-dibenzo[b,d]pyran, 3-(1,1-dimethylbutyl)-6a,7,10,10a-tetrahydro-6,6,9-trimethyl-, (6ar,10ar)-	199.601	191.143	9.48371e+07	1.01442e+08	1.10255e+08	9.32546e+07	9.82796e+07	1.01321e+08	7.13926e+07	8.79701e+07	5.47121e+07	9.75671e+07	8.92027e+07	8.65409e+07	6.82265e+07	8.66037e+07	8.89557e+07	8.47828e+07	8.49188e+07	8.47829e+07	--	--	--	-	-	-	-
M681T310_POS	7-(triethylsilyl)-10-deacetylbaccatin iii	310.425	681.294	1.77987e+08	1.88663e+08	2.16391e+08	3.44019e+08	2.9812e+08	3.43485e+08	1.79633e+08	2.05328e+08	1.44025e+08	3.02767e+08	2.61679e+08	2.91692e+08	1.25317e+08	2.22373e+08	2.12602e+08	2.30193e+08	2.3026e+08	2.29649e+08	--	--	--	-	-	-	-
M651T155_POS	7-acetylbaccatin iii	155.428	651.231	1.18002e+07	1.0162e+07	2.21999e+07	3.47347e+07	1.98043e+07	1.20546e+07	1.04966e+07	1.21064e+07	9.46474e+06	1.0321e+07	1.38549e+07	1.39046e+07	1.07726e+07	2.07059e+07	1.86136e+07	1.25797e+07	1.21446e+07	1.25957e+07	--	--	--	-	-	-	-
M462T313_POS	7-amino-4-methyl-2h-1-benzopyran-2-one arachidonoyl amide	312.562	462.307	1.36273e+07	1.45055e+07	1.25983e+07	1.58947e+07	1.31476e+07	1.34899e+07	9.27784e+06	8.28733e+06	1.11356e+07	1.14621e+07	1.08566e+07	1.2072e+07	2.08826e+07	1.26735e+07	1.13299e+07	1.30165e+07	1.2813e+07	1.29796e+07	--	--	--	-	-	-	-
M176T359_POS	7-amino-4-methylcoumarin	359.276	176.092	3.13953e+07	3.27499e+07	7.88285e+07	3.30039e+07	8.44971e+07	3.81953e+07	2.92693e+07	2.80511e+07	6.72126e+07	3.70204e+07	3.11468e+07	3.19395e+07	2.0769e+07	3.20509e+07	6.99206e+07	2.92132e+07	3.00328e+07	2.92133e+07	Coumarins and derivatives	-	HMDB0247230	-	-	-	-
M708T336_POS	7-benzyl-11,14,20-trimethyl-16-(2-methylpropyl)-10,13-di(propan-2-yl)-17-oxa-1,5,8,11,14-pentazabicyclo[17.3.0]docosane-2,6,9,12,15,18-hexone	336.098	708.381	6.31546e+06	7.15733e+06	6.65572e+06	4.85407e+06	4.89537e+06	5.62205e+06	2.90484e+06	3.40176e+06	2.07841e+06	6.55825e+06	6.30456e+06	5.38517e+06	6.88207e+06	1.04351e+07	1.08192e+07	5.67063e+06	5.84108e+06	5.6713e+06	--	--	--	-	-	-	-
M214T504_POS	7-ethoxyresorufin	503.963	214.071	2.25132e+06	2.33655e+06	2.62154e+06	3.94257e+06	3.62774e+06	3.28166e+06	4.91531e+06	5.07604e+06	3.14327e+06	2.82954e+06	2.64259e+06	2.98475e+06	1.14521e+06	1.36006e+06	1.33501e+06	2.88795e+06	2.88811e+06	2.84807e+06	Benzoxazines	-	HMDB0247249	-	-	-	-
M619T276_POS	7-ethyl-10-(4-n-aminopentanoic acid)-1-piperidino)carbonyloxycamptothecin	275.844	619.256	7.81932e+06	6.04191e+06	4.54817e+06	1.19116e+07	1.10455e+07	1.47253e+07	8.21084e+06	9.0319e+06	8.96313e+06	1.91015e+07	1.79368e+07	1.17611e+07	8.68845e+06	1.07549e+07	1.16699e+07	1.30323e+07	1.24419e+07	1.24379e+07	--	--	--	-	-	-	-
M188T353_POS	7-keto-8-aminopelargonic acid	353.24	188.128	3.29264e+07	3.2878e+07	3.40654e+07	4.04597e+07	4.34001e+07	4.32105e+07	3.00745e+07	2.85109e+07	2.39464e+07	4.46886e+07	4.23965e+07	4.36196e+07	2.60808e+07	3.19917e+07	3.30547e+07	3.4942e+07	3.4894e+07	3.48268e+07	Fatty Acyls	682799-71-9	HMDB0240687	C01092	ko01100//Metabolic pathways;ko00780//Biotin metabolism	Global and overview maps;Metabolism of cofactors and vitamins	Metabolism
M150T300_1_POS	7-methyladenine	300.183	150.058	1.181e+07	1.21114e+07	1.15116e+07	2.84262e+06	1.05251e+07	1.25293e+07	1.33926e+07	1.21441e+07	1.39809e+07	8.8988e+06	3.74297e+06	8.42005e+06	2.02904e+06	6.1647e+06	9.64554e+06	9.38294e+06	9.21488e+06	9.37384e+06	Imidazopyrimidines	935-69-3	HMDB0011614	-	-	-	-
M595T315_POS	7-methylguanosine	314.519	595.2	7.29292e+07	8.34878e+07	8.64529e+07	5.86205e+07	6.29674e+07	5.44849e+07	5.17448e+07	5.63731e+07	3.32732e+07	6.53373e+07	5.70838e+07	6.63079e+07	3.76843e+07	5.29602e+07	5.7577e+07	6.47462e+07	6.47457e+07	6.55692e+07	Purine nucleosides	2140-77-4	HMDB0005862	-	-	-	-
M283T345_POS	7,3'-dimethoxyflavone	345.372	283.094	2.21697e+07	2.73958e+07	2.82678e+07	3.4328e+07	3.41172e+07	2.99583e+07	2.73001e+07	2.89601e+07	1.51564e+07	4.38894e+07	3.06472e+07	3.14093e+07	1.20217e+07	3.09452e+07	2.83922e+07	2.69152e+07	2.6662e+07	2.6661e+07	--	--	--	-	-	-	-
M177T241_POS	7,8-dihydro-.alpha.-ionone	241.216	177.164	2.11359e+07	2.06879e+07	2.13754e+07	1.75769e+07	2.20974e+07	1.89127e+07	1.24045e+07	1.25394e+07	1.07206e+07	1.4456e+07	1.45726e+07	1.44213e+07	1.09311e+07	1.53287e+07	1.51673e+07	1.55752e+07	1.55741e+07	1.53692e+07	--	--	--	-	-	-	-
M240T122_POS	7,8-dihydro-l-biopterin	121.6	240.098	1.82424e+07	1.18575e+07	8.26505e+06	1.86001e+07	5.90854e+06	1.63304e+07	1.91508e+07	9.78176e+06	8.03135e+06	1.09337e+07	1.90919e+07	1.09441e+07	1.50372e+07	1.5401e+07	1.34042e+07	1.72523e+07	1.72902e+07	1.80232e+07	Pteridines and derivatives	-	HMDB0247294	C02953	ko01100//Metabolic pathways;ko00790//Folate biosynthesis	Global and overview maps;Metabolism of cofactors and vitamins	Metabolism
M240T241_POS	7,8-dihydrobiopterin	241.071	240.109	3.60778e+07	3.96773e+07	3.86302e+07	2.47034e+07	2.40045e+07	2.61706e+07	2.76746e+07	2.87265e+07	2.30204e+07	2.14602e+07	2.18346e+07	2.50322e+07	2.46095e+07	3.22792e+07	3.42212e+07	2.88409e+07	2.91892e+07	2.88411e+07	Pteridines and derivatives	-	HMDB0247294	C02953	ko01100//Metabolic pathways;ko00790//Folate biosynthesis	Global and overview maps;Metabolism of cofactors and vitamins	Metabolism
M343T377_POS	7,8,3',4'-tetramethoxyflavone	376.993	343.111	4.85596e+07	5.27049e+07	4.16995e+07	2.19064e+07	4.22098e+07	4.87622e+07	3.8546e+07	3.63765e+07	3.16862e+07	4.49964e+07	4.99886e+07	4.78072e+07	1.46733e+07	4.19669e+07	4.76077e+07	4.52026e+07	4.46385e+07	4.46381e+07	--	--	--	-	-	-	-
M423T33_POS	7.alpha.-hydroxy-4-cholesten-3-one	32.7731	423.31	1.63677e+08	1.92593e+08	1.6561e+08	2.44735e+08	2.20235e+08	2.67585e+08	2.24817e+08	2.18804e+08	2.0645e+08	2.17549e+08	2.02764e+08	2.29379e+08	1.27992e+08	1.50728e+08	1.43192e+08	2.05275e+08	2.04737e+08	2.05147e+08	Steroids and steroid derivatives	3862-25-7	HMDB0001993	C05455	ko01100//Metabolic pathways	Global and overview maps	Metabolism
M269T119_POS	7.alpha.-hydroxydehydroepiandrosterone	118.728	269.175	1.25308e+08	1.2692e+08	1.32012e+08	2.07428e+08	1.45136e+08	1.668e+08	1.39781e+08	1.60839e+08	1.25842e+08	1.73097e+08	1.23693e+08	1.33338e+08	1.10771e+08	2.24163e+08	1.4662e+08	1.35171e+08	1.3517e+08	1.3702e+08	--	--	--	-	-	-	-
M521T168_POS	9-ketofluprostenol isopropyl ester	168.494	521.228	1.28894e+08	1.44521e+08	1.19948e+08	1.54336e+08	1.83243e+08	1.62544e+08	1.38101e+08	1.70803e+08	1.75882e+08	1.6843e+08	1.65154e+08	1.10605e+08	1.79644e+08	1.30187e+08	1.27172e+08	1.17872e+08	1.15756e+08	1.17869e+08	--	--	--	-	-	-	-
M345T413_POS	9-nitrooleic acid	413.414	345.25	1.52683e+07	1.67633e+07	1.77216e+07	1.35736e+07	1.38303e+07	1.2957e+07	1.61019e+07	1.66757e+07	1.11989e+07	1.73361e+07	1.32812e+07	1.51725e+07	9.46688e+06	1.38048e+07	1.35078e+07	1.44514e+07	1.42651e+07	1.426e+07	--	--	--	-	-	-	-
M311T64_POS	9-oxo-11-(3-pentyl-2-oxiranyl)-10e-undecenoic acid	63.8796	311.222	1.12569e+08	1.16388e+08	1.09582e+08	1.74791e+08	1.68511e+08	2.00883e+08	1.25671e+08	1.17055e+08	1.05891e+08	1.72646e+08	1.32474e+08	1.48895e+08	7.81314e+07	1.05007e+08	8.51934e+07	1.38295e+08	1.36974e+08	1.36978e+08	--	--	--	-	-	-	-
M935T499_POS	9,12-epoxy-1h-diindolo[1,2,3-fg:3',2',1'-kl]pyrrolo[3,4-i][1,6]benzodiazocine-10-carboxylic acid, 2,3,9,10,11,12-hexahydro-10-hydroxy-9-methyl-1-oxo-, methyl ester, (9s,10r,12r)-	498.819	935.286	1.07583e+06	1.30353e+06	1.30311e+06	864458	1.03919e+06	1.03166e+06	1.35507e+06	1.56028e+06	589257	1.1264e+06	1.06978e+06	1.16951e+06	490978	670209	761744	997306	986211	986283	--	--	--	-	-	-	-
M279T33_POS	9(10)-epoxy-12z-octadecenoic acid	33.3799	279.232	6.89858e+07	6.11928e+07	6.18679e+07	5.70756e+07	6.40157e+07	7.13851e+07	7.83177e+07	6.35222e+07	1.00535e+08	8.1773e+07	8.05297e+07	6.89954e+07	9.56011e+07	6.19409e+07	6.04934e+07	7.85773e+07	7.85649e+07	7.97593e+07	--	--	--	-	-	-	-
M242T423_POS	Acadesine (drug)	423.463	242.079	4.01566e+07	3.99786e+07	3.92872e+07	3.08283e+07	3.0534e+07	2.7132e+07	4.47511e+07	4.50006e+07	3.31781e+07	4.14727e+07	3.663e+07	3.51117e+07	3.36543e+07	3.62895e+07	3.69408e+07	3.71048e+07	3.70998e+07	3.78146e+07	--	--	--	-	-	-	-
M152T503_POS	Acenapthylene	502.646	152.047	4.35073e+06	4.25555e+06	4.27089e+06	9.47557e+06	3.52523e+06	4.42484e+06	6.18171e+06	4.12062e+06	4.51226e+06	4.15462e+06	4.23688e+06	4.49644e+06	4.36005e+06	4.24259e+06	5.69303e+06	1.12096e+07	7.71541e+06	7.73887e+06	--	--	--	-	-	-	-
M206T371_POS	Acephate	371.091	206.018	1.24368e+08	1.0784e+08	1.14174e+08	1.06739e+08	1.15526e+08	1.11955e+08	1.07451e+08	9.39797e+07	1.21363e+08	1.14557e+08	1.4693e+08	1.2363e+08	1.63534e+08	1.64883e+08	1.63279e+08	1.28637e+08	1.28626e+08	1.33021e+08	Organothiophosphorus compounds	-	HMDB0247901	-	-	-	-
M497T272_POS	Acetamide, 2-[4-[(5,6-diphenyl-2-pyrazinyl)(1-methylethyl)amino]butoxy]-n-(methylsulfonyl)-	272.185	497.2	5.3911e+07	6.24024e+07	6.75783e+07	7.90475e+07	7.0495e+07	6.14259e+07	5.14086e+07	4.92935e+07	2.96512e+07	5.64211e+07	5.07653e+07	5.58462e+07	3.92327e+07	6.13202e+07	7.59639e+07	5.23243e+07	5.23228e+07	5.13447e+07	--	--	--	-	-	-	-
M152T234_POS	Acetaminophen	234.084	152.071	3.23851e+07	3.59224e+07	3.86402e+07	5.68508e+07	5.77836e+07	6.21876e+07	2.97984e+07	2.93941e+07	2.27003e+07	4.75054e+07	5.0285e+07	4.72545e+07	4.3894e+07	5.36649e+07	5.80571e+07	4.50467e+07	4.55155e+07	4.50474e+07	Phenols	103-90-2	HMDB0001859	-	-	-	-
M360T353_POS	Acetochlor ethanesulfonic acid	352.64	360.09	4.40054e+07	7.29689e+07	6.3704e+07	7.38809e+07	7.03215e+07	6.32984e+07	5.92931e+07	7.36346e+07	2.63523e+07	9.39992e+07	6.09455e+07	8.2221e+07	1.11158e+07	2.18858e+07	2.24447e+07	4.93907e+07	4.89054e+07	4.88952e+07	--	--	--	-	-	-	-
M75T341_POS	Acetol	340.729	75.0442	1.94893e+07	2.15086e+07	2.25861e+07	1.88069e+07	1.96775e+07	1.91205e+07	2.07458e+07	2.32068e+07	1.41766e+07	2.56009e+07	2.16623e+07	2.43007e+07	1.44195e+07	1.96009e+07	2.28056e+07	2.02445e+07	2.02432e+07	1.99855e+07	Benzene and substituted derivatives	791-35-5	HMDB0015585	C05235	ko01100//Metabolic pathways;ko00640//Propanoate metabolism	Carbohydrate metabolism;Global and overview maps	Metabolism
M693T22_3_POS	Acetyl isogambogic acid	22.2357	693.292	5.51296e+08	6.4463e+08	5.27694e+08	2.0839e+08	5.27207e+08	6.06719e+08	6.28515e+08	6.22289e+08	3.22776e+08	7.11602e+08	6.49602e+08	5.83566e+08	8.96683e+07	4.92073e+08	6.6596e+08	5.92578e+08	5.92587e+08	5.93638e+08	--	--	--	-	-	-	-
M407T31_POS	Acetyl-l-carnitine	30.8447	407.258	7.28268e+07	7.62447e+07	8.02401e+07	1.23401e+08	9.16822e+07	8.57268e+07	8.44335e+07	7.90541e+07	6.75771e+07	7.31144e+07	8.48903e+07	9.0601e+07	9.134e+07	8.29158e+07	6.41158e+07	8.74526e+07	8.62841e+07	8.7437e+07	Fatty Acyls	-	HMDB0240773	-	-	-	-
M204T340_POS	Acetylcarnitine	340.068	204.134	5.33634e+07	5.22157e+07	5.41298e+07	5.84918e+07	5.80227e+07	5.88294e+07	5.47289e+07	4.86917e+07	5.03344e+07	5.51935e+07	5.72804e+07	5.87702e+07	4.15407e+07	4.68648e+07	4.38945e+07	5.19137e+07	5.19115e+07	5.22486e+07	Fatty Acyls	-	HMDB0240773	C02571	ko04931//Insulin resistance	Endocrine and metabolic disease	Human Diseases
M165T190_2_POS	Acetyleugenol	189.866	165.091	2.8053e+07	2.34045e+07	2.20911e+07	3.89638e+07	2.67981e+07	3.27402e+07	2.49425e+07	1.9349e+07	4.2146e+07	2.35216e+07	2.45236e+07	2.47608e+07	4.81763e+07	2.99619e+07	2.58343e+07	2.78084e+07	2.77999e+07	2.85761e+07	Phenol esters	93-28-7	HMDB0034122	-	-	-	-
M500T365_POS	Aconine	365.264	500.304	1.14017e+07	9.09222e+06	1.05205e+07	7.23799e+06	7.56189e+06	9.62222e+06	9.09807e+06	4.73179e+06	1.20221e+07	9.46342e+06	2.94096e+06	1.1796e+07	8.68997e+06	1.01875e+07	8.83303e+06	6.93483e+06	7.39134e+06	5.72788e+06	Prenol lipids	-	HMDB0247960	-	-	-	-
M647T293_POS	Acteoside	293.267	647.195	8.84292e+06	8.26482e+06	9.5065e+06	7.70211e+06	7.1635e+06	7.37753e+06	1.02465e+07	1.00726e+07	5.32398e+06	7.73177e+06	6.18404e+06	8.09219e+06	3.4243e+06	5.84595e+06	5.71602e+06	7.15506e+06	7.21224e+06	7.15517e+06	Cinnamic acids and derivatives	-	HMDB0259785	-	-	-	-
M628T299_POS	Actinomycin d	299.299	628.333	2.98702e+07	2.59091e+07	2.28806e+07	1.48026e+07	1.47581e+07	1.677e+07	2.29603e+07	1.86008e+07	2.55449e+07	9.56934e+06	1.28919e+07	1.14666e+07	2.39325e+07	1.89183e+07	1.62084e+07	1.90893e+07	1.90281e+07	1.9028e+07	Peptidomimetics	-	HMDB0247983	-	-	-	-
M136T171_POS	Adenine	170.625	136.062	1.31754e+10	1.23702e+10	1.33252e+10	1.18428e+10	1.22588e+10	1.27953e+10	1.27913e+10	1.25353e+10	1.08531e+10	1.35872e+10	1.15624e+10	1.30753e+10	1.09073e+10	1.14866e+10	1.07988e+10	1.16147e+10	1.1641e+10	1.1641e+10	Imidazopyrimidines	73-24-5	HMDB0000034	C00147	ko01100//Metabolic pathways;ko01110//Biosynthesis of secondary metabolites;ko00230//Purine metabolism;ko00908//Zeatin biosynthesis	Global and overview maps;Metabolism of terpenoids and polyketides;Nucleotide metabolism	Metabolism
M268T181_3_POS	Adenosine	181.234	268.104	2.42275e+10	2.54956e+10	2.67551e+10	2.35527e+10	2.35733e+10	2.45434e+10	2.61319e+10	2.59374e+10	2.24647e+10	2.14454e+10	2.16394e+10	2.36019e+10	1.71953e+10	2.06343e+10	2.1676e+10	2.37113e+10	2.37108e+10	2.35843e+10	Purine nucleosides	58-61-7	HMDB0000050	C00212	ko01100//Metabolic pathways;ko02010//ABC transporters;ko00230//Purine metabolism	Global and overview maps;Membrane transport;Nucleotide metabolism	Environmental Information Processing;Metabolism
M348T444_POS	Adenosine 5'-monophosphate	444.014	348.071	2.01178e+07	1.40027e+07	1.53352e+07	1.40786e+07	1.33713e+07	1.46931e+07	1.61833e+07	1.4201e+07	1.96488e+07	1.06518e+07	1.39946e+07	1.56765e+07	2.0762e+07	1.52323e+07	1.58418e+07	1.48662e+07	1.48658e+07	1.47585e+07	Purine nucleotides	61-19-8	HMDB0000045	C00020	ko01100//Metabolic pathways;ko01110//Biosynthesis of secondary metabolites;ko00230//Purine metabolism;ko00908//Zeatin biosynthesis	Global and overview maps;Metabolism of terpenoids and polyketides;Nucleotide metabolism	Metabolism
M315T423_POS	Aflatoxin b2	423.341	315.109	1.2815e+06	983292	1.06583e+06	3.13969e+06	990117	1.1768e+06	1.33082e+06	1.13631e+06	1.15624e+06	896362	1.15897e+06	982563	686735	1.00137e+06	1.29435e+06	797970	754025	912053	Coumarins and derivatives	7220-81-7	HMDB0035208	C16753	ko01100//Metabolic pathways;ko01110//Biosynthesis of secondary metabolites	Global and overview maps	Metabolism
M304T407_1_POS	Agomelatine	407.141	304.15	4.10987e+08	5.13539e+08	6.04465e+08	4.65023e+08	4.65847e+08	4.47154e+08	6.4135e+08	6.99564e+08	2.82209e+08	6.40238e+08	4.45698e+08	5.57553e+08	1.18394e+08	3.06718e+08	3.34393e+08	4.46129e+08	4.59547e+08	4.58658e+08	Carboxylic acids and derivatives	138112-76-2	HMDB0015636	-	-	-	-
M232T344_POS	Ala-Ala-Ala	343.985	232.129	3.8005e+06	3.65163e+06	3.85425e+06	3.79091e+06	3.90853e+06	4.21017e+06	4.69803e+06	4.92769e+06	3.1473e+06	4.78151e+06	3.17333e+06	4.07626e+06	2.48783e+06	3.2344e+06	3.20375e+06	4.01307e+06	4.16584e+06	4.00944e+06	Carboxylic acids and derivatives	-	HMDB0248092	-	-	-	-
M317T435_POS	Ala-Ala-Arg	435.262	317.194	4.05934e+07	3.61956e+07	3.74844e+07	3.71805e+07	3.90529e+07	4.15233e+07	4.1989e+07	3.55361e+07	4.72403e+07	3.76358e+07	3.60712e+07	3.78045e+07	4.19094e+07	3.91323e+07	3.43833e+07	3.88466e+07	3.87975e+07	3.86168e+07	--	--	--	-	-	-	-
M219T289_1_POS	Ala-Glu	288.943	219.102	2.67409e+07	2.6205e+07	2.68387e+06	2.74456e+07	2.49452e+07	2.61703e+07	2.84528e+07	2.64335e+07	2.98889e+07	2.49434e+07	3.01427e+06	3.8509e+06	2.37197e+07	2.38337e+07	2.39176e+07	2.56604e+07	2.54478e+07	2.56559e+07	Carboxylic acids and derivatives	13187-90-1	HMDB0028686	-	-	-	-
M203T283_POS	Ala-Ile	282.685	203.139	1.39499e+07	1.4002e+07	1.4231e+07	1.50347e+07	1.37249e+07	1.51451e+07	1.48501e+07	1.39219e+07	1.55415e+07	1.43075e+07	1.31579e+07	1.25596e+07	1.25559e+07	1.32755e+07	1.43457e+07	1.27293e+07	1.29703e+07	1.29731e+07	Carboxylic acids and derivatives	29727-65-9	HMDB0028690	-	-	-	-
M237T230_POS	Ala-phe	229.561	237.123	6.39502e+06	6.01372e+06	6.00763e+06	5.77118e+06	6.66992e+06	6.48063e+06	7.30781e+06	8.22345e+06	6.10589e+06	8.02648e+06	6.11279e+06	6.84745e+06	5.28827e+06	7.86381e+06	7.09421e+06	7.29258e+06	7.29666e+06	7.13514e+06	Carboxylic acids and derivatives	3061-90-3	HMDB0028694	-	-	-	-
M197T32_2_POS	Alantolactone	32.0834	197.132	6.01572e+07	6.12285e+07	5.72958e+07	6.26235e+07	5.02368e+07	6.30736e+07	4.96305e+07	6.07676e+07	5.23948e+07	6.26191e+07	5.93116e+07	5.50329e+07	5.30144e+07	6.06069e+07	6.15038e+07	6.19874e+07	6.04268e+07	6.0377e+07	Prenol lipids	546-43-0	HMDB0035906	-	-	-	-
M481T190_POS	Albiflorin	189.548	481.168	5.28079e+08	4.18672e+08	3.44552e+08	6.09232e+08	4.67032e+08	5.89004e+08	4.43787e+08	3.39242e+08	1.01059e+09	3.97507e+08	4.66929e+08	4.14257e+08	9.55193e+08	5.19246e+08	3.93236e+08	5.32875e+08	5.30348e+08	5.3034e+08	Prenol lipids	-	HMDB0248116	-	-	-	-
M213T374_POS	Aldicarb	373.952	213.064	6.32858e+07	6.23045e+07	6.40297e+07	1.4814e+08	1.42417e+08	1.63928e+08	1.13007e+08	9.52328e+07	1.23261e+08	1.05628e+08	1.19415e+08	1.26733e+08	5.95361e+07	5.66529e+07	5.44593e+07	1.01165e+08	1.01163e+08	1.02859e+08	Carboximidic acids and derivatives	-	HMDB0248124	-	-	-	-
M271T382_POS	Aloe emodin	382.356	271.081	3.10688e+07	3.47947e+07	3.52138e+07	3.49204e+07	3.39372e+07	3.30705e+07	2.8987e+07	2.98449e+07	2.36961e+07	3.61712e+07	3.75949e+07	3.74169e+07	2.28047e+07	2.86479e+07	3.0354e+07	3.14152e+07	3.13885e+07	3.15569e+07	Anthracenes	481-72-1	HMDB0030829	-	-	-	-
M607T30_POS	Aloeemodin	29.6203	607.291	2.45874e+10	2.58371e+10	2.37709e+10	1.6673e+10	2.24802e+10	2.56589e+10	2.52154e+10	2.49721e+10	2.06241e+10	2.54492e+10	2.60805e+10	2.58535e+10	1.1812e+10	2.06959e+10	2.17348e+10	2.38733e+10	2.40418e+10	2.38721e+10	Anthracenes	481-72-1	HMDB0030829	-	-	-	-
M250T593_POS	Alprenolol	593.443	250.178	4.24121e+06	5.28627e+06	4.4537e+06	4.3139e+06	4.54439e+06	4.44735e+06	4.42409e+06	4.50871e+06	4.6427e+06	5.79919e+06	4.60183e+06	4.82243e+06	4.56298e+06	4.42841e+06	4.39288e+06	4.8519e+06	4.68533e+06	4.67746e+06	Phenol ethers	13655-52-2	HMDB0015004	-	-	-	-
M525T200_POS	Amcinonide	199.665	525.231	3.21174e+08	3.23632e+08	3.30603e+08	2.5353e+08	2.83417e+08	2.86529e+08	2.51151e+08	2.25874e+08	2.15001e+08	2.83142e+08	2.90499e+08	2.51357e+08	2.28608e+08	2.78588e+08	2.77686e+08	2.69645e+08	2.69645e+08	2.68388e+08	Steroids and steroid derivatives	51022-69-6	HMDB0014433	-	-	-	-
M223T271_POS	Aminomethylphosphonic acid	270.931	223.034	2.53551e+07	1.54442e+07	1.13051e+07	3.25533e+06	4.43935e+06	3.45056e+06	5.14648e+07	3.49132e+06	4.1155e+06	1.13256e+06	5.47205e+06	8.50245e+06	2.16894e+07	3.57021e+06	2.00072e+06	1.12615e+07	1.12594e+07	1.07229e+07	Organic phosphonic acids and derivatives	-	HMDB0240707	-	-	-	-
M232T456_POS	Aminophenazone	455.781	232.14	1.81668e+07	1.51465e+07	1.64201e+07	1.50173e+07	1.74585e+07	1.79142e+07	1.76271e+07	1.44134e+07	2.67461e+07	1.43506e+07	1.37498e+07	1.40358e+07	1.79105e+07	1.4736e+07	1.3875e+07	1.614e+07	1.61393e+07	1.63251e+07	Azoles	58-15-1	HMDB0015493	-	-	-	-
M392T248_POS	Amlodipine	248.201	392.132	3.35129e+07	3.24772e+07	3.17042e+07	2.09366e+07	2.22846e+07	2.62499e+07	5.33499e+07	4.85736e+07	4.48751e+07	2.62152e+07	2.68157e+07	2.71904e+07	3.00971e+07	4.16299e+07	4.31647e+07	3.38766e+07	3.37024e+07	3.37018e+07	Pyridines and derivatives	88150-42-9	HMDB0005018	-	-	-	-
M128T368_POS	Ammeline	368.466	128.071	1.25614e+09	1.33994e+09	1.3934e+09	1.36539e+09	1.31674e+09	1.39935e+09	1.29016e+09	1.32872e+09	1.12396e+09	1.54525e+09	1.51278e+09	1.53648e+09	9.81268e+08	1.26951e+09	1.32265e+09	1.32603e+09	1.32603e+09	1.33238e+09	--	--	--	C08733	ko01120//Microbial metabolism in diverse environments	Global and overview maps	Metabolism
M528T580_POS	Amprenavir	579.611	528.199	5.32203e+06	3.8074e+06	5.52406e+06	5.25579e+06	4.68487e+06	3.94133e+06	6.62033e+06	5.14879e+06	4.87473e+06	5.40785e+06	5.31838e+06	5.18037e+06	5.01858e+06	5.78019e+06	5.2693e+06	5.09204e+06	5.08001e+06	5.03111e+06	Benzene and substituted derivatives	161814-49-9	HMDB0014839	-	-	-	-
M185T99_POS	Amylcinnamic aldehyde	99.2358	185.133	2.10821e+07	1.93349e+07	2.26738e+07	2.52142e+07	4.34642e+07	2.81157e+07	1.76061e+07	1.74069e+07	1.52756e+07	2.37489e+07	2.33094e+07	1.85216e+07	1.81197e+07	2.91272e+07	3.23006e+07	2.12475e+07	1.98754e+07	1.98396e+07	Cinnamaldehydes	122-40-7	HMDB0031313	-	-	-	-
M254T187_POS	Anabasamine	187.256	254.154	2.02011e+06	4.3299e+06	4.22966e+06	4.94941e+06	4.31825e+06	4.12139e+06	6.02162e+06	8.93223e+06	2.27088e+06	7.96798e+06	4.30786e+06	5.86664e+06	1.14954e+06	2.39344e+06	3.15957e+06	4.60691e+06	4.49099e+06	4.60286e+06	--	--	--	-	-	-	-
M333T61_1_POS	Andrographolide	60.8254	333.204	1.89367e+08	1.53928e+08	1.93222e+08	1.86818e+08	1.33509e+08	1.43648e+08	1.7393e+08	1.75299e+08	1.3577e+08	1.76294e+08	1.7548e+08	2.00375e+08	1.0193e+08	1.3645e+08	1.47997e+08	1.50547e+08	1.50223e+08	1.50418e+08	Lactones	-	HMDB0248395	-	-	-	-
M489T233_POS	Androstan-3-ol-17-one 3-glucuronide	232.729	489.267	1.13328e+07	1.23728e+07	1.28958e+07	9.47056e+06	1.05396e+07	1.01664e+07	1.16281e+07	1.07825e+07	9.10757e+06	1.0819e+07	3.23553e+07	1.17826e+07	7.31842e+06	2.79919e+07	1.24784e+07	1.11495e+07	1.12836e+07	1.11901e+07	--	--	--	-	-	-	-
M193T382_POS	Anemonin	382.371	193.05	4.27011e+06	4.58811e+06	4.84057e+06	4.53608e+06	4.58978e+06	4.3863e+06	3.99114e+06	4.00486e+06	2.86672e+06	5.13882e+06	4.68023e+06	5.24342e+06	3.17014e+06	4.0683e+06	4.44087e+06	4.03417e+06	4.08108e+06	4.08092e+06	--	--	--	-	-	-	-
M94T303_POS	Aniline	303.179	94.0654	2.13306e+07	1.86229e+07	2.13581e+07	2.64172e+07	2.67069e+07	3.02226e+07	2.09946e+07	1.55656e+07	2.45247e+07	1.98477e+07	2.2314e+07	2.15903e+07	3.16888e+07	3.03832e+07	2.69325e+07	2.28484e+07	2.31459e+07	2.31458e+07	Benzene and substituted derivatives	62-53-3	HMDB0003012	C00292	ko01120//Microbial metabolism in diverse environments	Global and overview maps	Metabolism
M351T374_POS	Anisatin	373.952	351.126	3.70537e+08	4.06765e+08	3.77815e+08	4.59435e+08	3.79706e+08	3.70467e+08	3.18381e+08	3.3461e+08	2.13921e+08	3.68664e+08	3.78792e+08	3.87857e+08	2.35597e+08	3.05714e+08	3.20391e+08	3.87119e+08	3.87163e+08	3.70042e+08	Prenol lipids	-	HMDB0302686	-	-	-	-
M266T470_2_POS	Anisomycin	470.371	266.16	8.02541e+08	9.29172e+08	1.00115e+09	6.52865e+08	6.93678e+08	6.39826e+08	1.11691e+09	1.09256e+09	1.00463e+09	7.94375e+08	8.44202e+08	9.391e+08	5.51243e+08	7.99261e+08	1.00863e+09	8.42232e+08	8.41782e+08	8.41782e+08	Phenol ethers	-	HMDB0243530	-	-	-	-
M189T194_POS	Antipyrine	194.184	189.092	4.34266e+07	3.7323e+07	4.02146e+07	4.77943e+07	4.65045e+07	4.92576e+07	4.22548e+07	3.58301e+07	5.49964e+07	4.18247e+07	4.50849e+07	4.3095e+07	5.07073e+07	4.50133e+07	3.70209e+07	4.47879e+07	4.52431e+07	4.47805e+07	Azoles	60-80-0	HMDB0015503	-	-	-	-
M624T399_POS	Apicidin	399.45	624.359	2.80184e+07	2.98069e+07	3.25201e+07	3.81142e+07	3.87481e+07	4.0408e+07	3.08415e+07	3.39849e+07	3.71631e+07	3.35825e+07	3.12219e+07	3.42915e+07	2.21107e+07	2.38664e+07	2.51384e+07	3.01442e+07	2.9497e+07	2.98231e+07	Carboxylic acids and derivatives	-	HMDB0248512	-	-	-	-
M540T428_POS	Apramycin	427.948	540.302	2.23946e+06	2.66908e+06	2.98564e+06	4.47326e+06	4.40924e+06	4.10224e+06	3.16762e+06	2.75433e+06	2.17365e+06	3.71088e+06	3.70779e+06	3.46177e+06	2.12132e+06	2.05343e+06	2.7974e+06	3.44267e+06	3.40904e+06	3.44228e+06	Organooxygen compounds	-	HMDB0248529	-	-	-	-
M557T309_1_POS	Aprepitant	309.096	557.164	3.31057e+06	2.46638e+06	2.1168e+06	4.47428e+06	3.36744e+06	4.41685e+06	3.15478e+06	1.51005e+06	3.26074e+06	2.05403e+06	2.78404e+06	2.98973e+06	2.28165e+06	2.84212e+06	2.60465e+06	2.91598e+06	2.91499e+06	2.80094e+06	Oxazinanes	170729-80-3	HMDB0014811	-	-	-	-
M348T545_POS	Arachidonoyl ethanolamide	544.89	348.265	925609	2.40278e+06	1.12991e+06	3.72855e+06	3.58018e+06	4.71211e+06	3.1571e+06	2.75044e+06	1.02552e+06	4.28453e+06	3.13023e+06	3.51683e+06	475136	1.42879e+06	1.94807e+06	2.54207e+06	2.52443e+06	2.64951e+06	Organonitrogen compounds	94421-68-8	HMDB0004080	-	-	-	-
M428T242_POS	Arachidonoyl ethanolamide phosphate	242.427	428.266	1.03365e+07	1.1106e+07	1.20379e+07	1.21534e+07	1.17194e+07	1.23708e+07	1.11763e+07	1.26521e+07	9.5182e+06	1.43464e+07	1.10979e+07	1.14426e+07	7.53185e+06	1.02781e+07	1.10932e+07	1.15129e+07	1.13874e+07	1.15118e+07	--	--	--	-	-	-	-
M390T408_POS	Arctigenin	408.065	390.213	1.55691e+07	1.62567e+07	1.56298e+07	2.759e+07	3.04228e+07	3.1e+07	1.21783e+07	1.28135e+07	1.07018e+07	3.75292e+07	3.71031e+07	3.33034e+07	1.53912e+07	2.04042e+07	2.33399e+07	2.28682e+07	2.28693e+07	2.22993e+07	Furanoid lignans	7770-78-7	HMDB0030087	-	-	-	-
M552T452_POS	Arctiin	452.124	552.234	4.32127e+06	1.1996e+06	3.56296e+06	5.63338e+06	3.95993e+06	3.44555e+06	3.20488e+06	2.37851e+06	4.13357e+06	3.0829e+06	3.99209e+06	4.38902e+06	6.10376e+06	4.8529e+06	4.2206e+06	3.31981e+06	3.29999e+06	2.8212e+06	Lignan glycosides	-	HMDB0248568	-	-	-	-
M487T315_3_POS	Arg-Arg-Arg	315.167	487.338	3.90353e+07	3.86141e+07	3.52864e+07	3.08482e+07	2.10535e+07	2.31591e+07	1.25411e+07	1.15729e+07	1.51668e+07	2.24139e+07	2.1048e+07	2.24035e+07	5.80936e+07	2.88162e+07	2.66702e+07	2.81023e+07	2.80999e+07	2.85817e+07	--	--	--	-	-	-	-
M459T333_POS	Arg-Arg-Lys	332.812	459.308	4.86976e+06	5.50629e+06	4.40707e+06	7.90907e+06	8.82165e+06	3.12812e+06	6.70849e+06	6.3444e+06	9.67941e+06	7.30846e+06	3.87338e+06	3.83746e+06	8.36862e+06	5.59306e+06	4.91758e+06	4.3162e+06	4.42333e+06	4.31422e+06	--	--	--	-	-	-	-
M304T498_POS	Arg-Glu	497.516	304.162	3.87094e+07	3.75645e+07	4.46434e+07	3.93146e+07	4.29556e+07	4.21503e+07	4.03713e+07	4.55984e+07	3.3425e+07	2.59009e+07	2.50074e+07	3.51802e+07	1.90095e+07	2.57285e+07	2.52151e+07	3.52752e+07	3.53531e+07	3.53531e+07	Carboxylic acids and derivatives	15706-89-5	HMDB0028708	-	-	-	-
M360T357_POS	Arg-Gly-Lys	356.903	360.238	5.40763e+07	5.3377e+07	5.59001e+07	6.05733e+07	6.23239e+07	6.83238e+07	4.91108e+07	4.78423e+07	3.92916e+07	7.64273e+07	7.1759e+07	7.12235e+07	5.33725e+07	6.43368e+07	6.99538e+07	7.3452e+07	7.07674e+07	7.33895e+07	--	--	--	-	-	-	-
M288T370_POS	Arg-Leu	369.937	288.203	9.53035e+07	9.52627e+07	9.9432e+07	9.1265e+07	9.68926e+07	1.00118e+08	1.17064e+08	1.12758e+08	1.15274e+08	9.61196e+07	8.96189e+07	9.13057e+07	8.53683e+07	8.2926e+07	1.25298e+08	9.87794e+07	9.84254e+07	9.84257e+07	Carboxylic acids and derivatives	1188-24-5	HMDB0028713	-	-	-	-
M478T375_POS	Arg-Phe-Arg	375.311	478.301	9.17782e+07	9.45318e+07	8.24942e+07	1.26507e+08	8.53658e+07	1.03323e+08	8.42594e+07	7.38841e+07	9.79895e+07	7.30345e+07	7.09362e+07	8.0107e+07	1.49802e+08	8.49412e+07	7.21984e+07	9.0551e+07	8.98578e+07	9.05525e+07	--	--	--	-	-	-	-
M175T374_POS	Arginine	374.405	175.108	1.48696e+08	1.66741e+08	1.68092e+08	3.89629e+08	3.58853e+08	4.13701e+08	2.73297e+08	2.43868e+08	2.65535e+08	2.69117e+08	2.90987e+08	3.28914e+08	1.14934e+08	1.29469e+08	1.26609e+08	2.42905e+08	2.4291e+08	2.43876e+08	Carboxylic acids and derivatives	-	HMDB0303361	-	-	-	-
M291T428_1_POS	Argininosuccinic acid	428.342	291.13	9.1362e+08	9.14108e+08	1.01991e+09	7.38157e+08	7.13033e+08	7.71119e+08	8.48256e+08	9.1677e+08	6.1275e+08	7.06253e+08	7.27435e+08	7.90754e+08	3.53261e+08	5.54064e+08	5.99642e+08	7.43209e+08	7.37571e+08	7.3757e+08	Carboxylic acids and derivatives	2387-71-5	HMDB0000052	C03406	ko01100//Metabolic pathways;ko01110//Biosynthesis of secondary metabolites;ko01230//Biosynthesis of amino acids;ko00250//Alanine, aspartate and glutamate metabolism;ko00220//Arginine biosynthesis	Amino acid metabolism;Global and overview maps	Metabolism
M305T415_POS	Artemisinin	415.366	305.146	8.63877e+07	9.01714e+07	9.54703e+07	1.28108e+08	1.16956e+08	1.29544e+08	1.16292e+08	9.65072e+07	7.71345e+07	1.09299e+08	1.00888e+08	1.15997e+08	3.62109e+07	5.85684e+07	6.53359e+07	9.37868e+07	9.41289e+07	9.37893e+07	--	--	--	-	-	-	-
M443T298_POS	Ascorbyl stearate	298.272	443.298	1.84578e+07	2.13288e+07	2.40582e+07	1.99253e+07	1.89112e+07	1.72797e+07	2.35446e+07	2.4133e+07	1.38232e+07	2.59749e+07	2.03403e+07	2.51219e+07	1.01799e+07	1.79362e+07	2.03999e+07	2.02042e+07	2.03729e+07	2.03728e+07	Fatty Acyls	10605-09-1	HMDB0038242	-	-	-	-
M209T151_POS	Asn-Arg-Lys	151.223	209.154	3.76383e+08	3.96061e+08	4.01886e+08	3.66284e+08	3.87684e+08	3.99904e+08	3.4045e+08	3.19165e+08	2.74097e+08	3.80724e+08	3.53943e+08	3.71454e+08	2.63529e+08	3.60134e+08	3.71316e+08	3.53116e+08	3.58924e+08	3.5273e+08	--	--	--	-	-	-	-
M346T440_POS	Asn-Gly-Arg	439.907	346.172	4.60664e+06	4.06099e+06	4.46418e+06	6.52483e+06	6.43241e+06	6.38494e+06	4.68351e+06	5.44884e+06	4.08345e+06	3.33061e+06	3.12815e+06	4.51021e+06	2.33052e+06	3.88997e+06	3.68919e+06	4.76241e+06	4.76245e+06	4.7331e+06	--	--	--	-	-	-	-
M246T311_1_POS	Asn-Ile	311.082	246.145	7.88617e+06	8.79479e+06	8.40625e+06	1.04945e+07	9.81153e+06	1.52196e+07	9.63005e+06	8.98411e+06	7.61462e+06	1.48298e+07	6.90562e+06	8.69783e+06	9.45485e+06	6.65947e+06	8.28668e+06	1.22377e+07	1.10654e+07	1.22421e+07	Carboxylic acids and derivatives	438533-59-6	HMDB0028734	-	-	-	-
M402T410_2_POS	Asn-Ile-Arg	410.083	402.246	1.57013e+07	1.64825e+07	1.66145e+07	1.90129e+07	2.01232e+07	1.62548e+07	1.97433e+07	1.61049e+07	3.49494e+07	1.89664e+07	1.68387e+07	2.94088e+07	1.44297e+07	2.19755e+07	1.88726e+07	2.22881e+07	2.41813e+07	2.22127e+07	--	--	--	-	-	-	-
M402T315_POS	Asn-Leu-Arg	315.173	402.247	2.05316e+07	2.10031e+07	2.20873e+07	1.07655e+07	1.39112e+07	1.54836e+07	1.374e+07	1.43696e+07	1.11953e+07	1.71331e+07	2.01116e+07	1.69694e+07	1.91414e+07	2.45922e+07	2.54382e+07	1.79073e+07	1.79045e+07	1.83525e+07	--	--	--	-	-	-	-
M230T413_2_POS	Asn-Pro	413.455	230.102	1.19122e+07	8.48512e+06	1.03168e+07	1.03307e+07	7.01435e+06	8.72691e+06	1.08308e+07	9.36434e+06	6.35364e+06	2.20472e+07	1.03612e+07	1.23747e+07	7.11018e+06	7.56613e+06	8.34208e+06	1.13717e+07	1.31464e+07	1.1377e+07	Carboxylic acids and derivatives	-	HMDB0028739	-	-	-	-
M360T424_POS	Asn-Val-Lys	423.522	360.224	1.64528e+07	1.63121e+07	1.82157e+07	1.60389e+07	1.82144e+07	1.81967e+07	1.94077e+07	1.7929e+07	2.04572e+07	1.96763e+07	1.54294e+07	1.59858e+07	1.27768e+07	1.57592e+07	1.5329e+07	1.75005e+07	1.74576e+07	1.75139e+07	--	--	--	-	-	-	-
M272T311_POS	Asp-Arg	311.113	272.186	2.45221e+07	2.75275e+07	2.84765e+07	4.24361e+07	3.98416e+07	4.25242e+07	3.13572e+07	3.82908e+07	2.1188e+07	5.1583e+07	3.40983e+07	4.06589e+07	2.21688e+07	3.46534e+07	3.57949e+07	3.53535e+07	3.51154e+07	3.51146e+07	Carboxylic acids and derivatives	-	HMDB0028747	C01479	ko01110//Biosynthesis of secondary metabolites;ko00960//Tropane, piperidine and pyridine alkaloid biosynthesis	Biosynthesis of other secondary metabolites;Global and overview maps	Metabolism
M405T353_POS	Asp-Asp-Arg	353.293	405.152	4.05821e+06	5.8621e+06	5.61118e+06	3.96164e+06	4.66855e+06	3.95897e+06	4.6171e+06	5.26174e+06	1.59349e+06	5.43583e+06	4.11968e+06	5.2259e+06	1.772e+06	2.6811e+06	3.48419e+06	4.26015e+06	4.02927e+06	4.11207e+06	--	--	--	-	-	-	-
M391T455_POS	Asp-Thr-Arg	455.217	391.194	3.37289e+06	3.22513e+06	3.50257e+06	3.25589e+06	3.5463e+06	3.66961e+06	3.38824e+06	3.79887e+06	3.068e+06	3.20488e+06	2.55186e+06	3.38122e+06	2.0563e+06	2.54712e+06	2.36496e+06	3.31686e+06	3.26284e+06	3.26324e+06	--	--	--	-	-	-	-
M133T479_POS	Asparagine	478.636	133.061	3.99946e+07	1.42465e+07	4.23316e+07	7.86667e+07	4.46149e+07	8.81568e+07	5.19071e+07	5.29768e+07	4.56712e+06	4.89292e+07	6.89299e+07	6.65316e+07	4.1622e+07	1.45015e+07	4.19583e+07	5.78597e+07	5.731e+07	5.73099e+07	Carboxylic acids and derivatives	-	HMDB0251512	-	-	-	-
M371T394_POS	Aspidocarpine	394.159	371.24	4.60846e+06	4.50293e+06	4.67468e+06	5.01469e+06	4.43709e+06	4.81116e+06	5.41553e+06	3.93544e+06	7.72335e+06	4.06676e+06	4.20632e+06	3.84692e+06	5.71182e+06	5.04197e+06	4.15276e+06	5.12718e+06	5.19522e+06	5.12383e+06	--	--	--	-	-	-	-
M451T224_POS	Astilbin	223.749	451.101	4.07089e+07	3.94992e+07	3.18599e+07	6.72445e+07	5.03122e+07	5.18908e+07	4.18066e+07	3.38792e+07	9.77971e+07	3.16521e+07	3.38837e+07	3.25042e+07	9.39997e+07	2.27572e+07	1.90814e+07	4.63309e+07	4.59277e+07	4.72162e+07	Flavonoids	-	HMDB0242667	-	-	-	-
M449T184_POS	Astragalin	184.492	449.108	1.51542e+08	1.618e+08	1.47338e+08	1.48125e+08	1.66103e+08	1.66829e+08	1.51583e+08	1.4153e+08	1.23551e+08	8.92067e+07	9.21916e+07	9.65217e+07	8.89273e+07	1.18888e+08	1.15676e+08	1.34918e+08	1.35623e+08	1.34919e+08	Flavonoids	480-10-4	HMDB0037429	C12249	ko01110//Biosynthesis of secondary metabolites;ko00944//Flavone and flavonol biosynthesis	Biosynthesis of other secondary metabolites;Global and overview maps	Metabolism
M534T275_2_POS	Atazanavir	275.43	534.327	2.74676e+09	2.51021e+09	2.4102e+09	3.05785e+09	2.07671e+09	2.39955e+09	1.65446e+09	1.26161e+09	2.0256e+09	2.07991e+09	2.05372e+09	3.1326e+09	6.19968e+09	2.6827e+09	2.63224e+09	3.05542e+09	3.05599e+09	3.1616e+09	Carboxylic acids and derivatives	198904-31-3	HMDB0015205	-	-	-	-
M541T228_POS	Atorvastatin	227.991	541.226	1.79995e+07	1.72095e+07	1.58828e+07	1.72417e+07	1.74765e+07	1.81508e+07	1.96158e+07	1.70401e+07	1.65959e+07	1.76139e+07	1.73162e+07	1.63089e+07	1.70519e+07	1.70612e+07	1.75111e+07	1.73933e+07	1.73881e+07	1.7728e+07	Pyrroles	134523-00-5	HMDB0005006	-	-	-	-
M367T374_POS	Atovaquone	373.5	367.1	1.82332e+08	1.69094e+08	2.26496e+08	1.83415e+08	1.94942e+08	2.04953e+08	1.64828e+08	1.52963e+08	1.51505e+08	1.81527e+08	1.91148e+08	1.89619e+08	1.89073e+08	1.83529e+08	1.83549e+08	2.01467e+08	2.01437e+08	2.08714e+08	Naphthalenes	95233-18-4	HMDB0015249	-	-	-	-
M212T369_POS	Atraton	368.536	212.165	5.19848e+07	6.03422e+07	5.57927e+07	5.2007e+07	4.77674e+07	5.70649e+07	5.49882e+07	5.73742e+07	4.42487e+07	6.43964e+07	6.49475e+07	6.93981e+07	3.02889e+07	5.1502e+07	5.55355e+07	5.52094e+07	5.60206e+07	5.60194e+07	Triazines	-	HMDB0248713	-	-	-	-
M216T356_2_POS	Atrazine	356.065	216.123	1.53694e+07	1.58191e+07	1.3754e+07	1.77144e+07	4.38298e+07	2.14538e+07	1.45894e+07	4.33323e+07	1.34669e+07	2.10312e+07	2.21015e+07	2.1048e+07	1.79494e+07	1.59133e+07	1.5753e+07	1.86444e+07	1.86394e+07	1.92906e+07	Triazines	1912-24-9	HMDB0041830	C06551	ko01100//Metabolic pathways;ko01120//Microbial metabolism in diverse environments	Global and overview maps	Metabolism
M188T157_POS	Atrazine desethyl	157.451	188.092	4.47939e+07	3.24324e+07	3.21378e+07	7.95864e+07	7.49236e+07	8.18457e+07	5.33916e+07	5.02414e+07	8.06186e+07	4.87131e+07	6.40081e+07	5.82556e+07	6.15608e+07	5.78266e+07	5.14715e+07	5.709e+07	5.722e+07	5.70894e+07	Triazines	6190-65-4	HMDB0033249	C06559	ko01120//Microbial metabolism in diverse environments	Global and overview maps	Metabolism
M174T145_POS	Atrazine desisopropyl	144.587	174.076	3.71411e+07	2.23282e+07	2.45782e+07	1.59793e+07	1.48895e+07	1.44442e+07	1.74342e+07	1.8069e+07	1.55701e+07	1.79438e+07	1.33784e+07	1.89493e+07	1.2866e+07	1.55693e+07	1.51662e+07	2.06929e+07	2.07338e+07	2.22889e+07	--	--	--	C06556	ko01120//Microbial metabolism in diverse environments	Global and overview maps	Metabolism
M369T283_POS	Aucubin	283.363	369.115	7.43544e+06	6.69765e+06	7.66266e+06	6.34353e+06	5.91155e+06	5.91312e+06	4.87086e+06	5.10901e+06	4.79848e+06	5.44774e+06	5.49794e+06	4.83432e+06	4.30958e+06	6.68338e+06	7.10703e+06	4.66207e+06	4.66646e+06	4.43173e+06	Prenol lipids	479-98-1	HMDB0036562	-	-	-	-
M499T432_POS	Auranofin	431.639	499.085	9.56258e+06	6.83223e+06	8.15637e+06	1.9115e+07	1.50384e+07	1.72444e+07	1.55267e+07	1.10546e+07	2.09128e+07	8.48167e+06	1.12492e+07	9.64844e+06	7.74597e+06	7.44268e+06	7.09186e+06	1.17847e+07	1.15093e+07	1.17855e+07	Carboxylic acids and derivatives	34031-32-8	HMDB0015130	-	-	-	-
M463T24_POS	Auranticin a	24.2191	463.135	5.06983e+06	5.0937e+06	6.4142e+06	1.19256e+07	5.76571e+06	4.18135e+06	4.55157e+06	5.53117e+06	8.37791e+06	4.18878e+06	7.30348e+06	5.05453e+06	1.71284e+07	6.39195e+06	4.21127e+06	5.67148e+06	6.06259e+06	5.67473e+06	--	--	--	-	-	-	-
M773T245_POS	Axitinib	244.616	773.242	615176	941995	808592	933028	555792	904704	768744	704036	486504	1.13921e+06	887751	535474	593407	546870	1.01657e+06	764343	777175	781851	--	--	--	-	-	-	-
M685T296_POS	Azadirachtin b	295.558	685.262	1.3394e+06	1.17412e+06	1.51e+06	593106	1.32607e+06	1.14087e+06	1.40948e+06	1.46015e+06	800420	748348	723293	999531	983144	1.23636e+06	1.21486e+06	1.1376e+06	1.20771e+06	1.20061e+06	--	--	--	-	-	-	-
M291T52_1_POS	Azatadine	52.2591	291.195	1.33484e+09	1.20352e+09	2.85871e+09	2.9556e+09	1.18992e+09	1.41527e+09	1.22651e+09	1.28567e+09	1.30992e+09	1.57327e+09	5.30049e+09	3.31992e+09	1.57382e+09	1.74062e+09	4.84391e+09	2.81049e+09	2.0742e+09	2.0869e+09	Benzocycloheptapyridines	3964-81-6	HMDB0014857	-	-	-	-
M157T179_POS	B-imidazolelactate	179.32	156.984	2.56883e+07	1.47451e+07	1.98979e+07	1.27797e+07	1.23328e+07	8.70815e+06	2.25945e+07	1.16088e+07	1.8913e+07	1.02075e+07	2.1952e+07	2.83154e+07	1.66821e+07	1.47589e+07	1.3461e+07	1.6605e+07	1.84232e+07	1.65398e+07	--	--	--	C05568	ko01100//Metabolic pathways;ko00340//Histidine metabolism	Amino acid metabolism;Global and overview maps	Metabolism
M819T193_POS	B-pentasaccharide	193.321	819.273	9.0767e+06	1.11109e+07	1.21639e+07	5.12211e+06	6.00016e+06	8.69057e+06	7.15228e+06	9.29171e+06	3.84146e+06	1.10396e+07	8.27035e+06	9.21445e+06	1.32852e+06	4.33974e+06	5.21681e+06	6.11359e+06	6.561e+06	6.53316e+06	--	--	--	-	-	-	-
M587T32_POS	Baccatin iii	32.1363	587.25	2.23172e+07	1.67365e+07	3.14143e+07	3.45704e+07	1.64051e+08	2.97257e+07	1.70638e+08	1.59454e+08	1.54663e+07	1.51891e+08	1.84717e+08	3.03186e+07	3.40254e+07	1.94371e+07	9.19691e+06	1.50555e+08	6.02402e+07	1.50425e+08	Prenol lipids	-	HMDB0248838	C11900	ko01100//Metabolic pathways;ko01110//Biosynthesis of secondary metabolites;ko00904//Diterpenoid biosynthesis	Global and overview maps;Metabolism of terpenoids and polyketides	Metabolism
M460T438_1_POS	Batimastat	437.972	460.158	1.08827e+07	9.60495e+06	1.01356e+07	1.02323e+07	1.01186e+07	1.07126e+07	9.13951e+06	9.18739e+06	1.07089e+07	1.03564e+07	1.08651e+07	1.10542e+07	1.20679e+07	1.05838e+07	9.9755e+06	1.02779e+07	1.0266e+07	1.0266e+07	Carboxylic acids and derivatives	-	HMDB0248881	-	-	-	-
M669T452_POS	Becatecarin	451.882	669.186	6.99466e+06	7.25341e+06	7.63416e+06	7.38423e+06	7.35447e+06	7.21317e+06	7.80005e+06	8.47403e+06	7.53206e+06	7.68942e+06	8.24961e+06	7.86098e+06	7.12241e+06	7.22363e+06	7.99093e+06	7.38493e+06	7.38502e+06	7.35721e+06	Indoles and derivatives	-	HMDB0248919	-	-	-	-
M409T141_POS	Beclomethasone	140.693	409.183	3.3591e+08	3.03719e+08	2.78077e+08	4.31782e+08	2.43102e+08	3.41465e+08	3.53976e+08	3.21603e+08	1.77484e+08	2.97483e+08	4.85292e+08	2.5772e+08	5.57562e+08	3.34173e+08	2.98746e+08	2.93894e+08	2.92854e+08	2.93899e+08	Steroids and steroid derivatives	-	HMDB0248924	-	-	-	-
M503T257_POS	Beclomethasone dipropionate	257.221	503.21	2.17954e+07	4.19115e+07	1.99243e+07	3.35117e+07	3.14893e+07	3.79477e+07	2.28145e+07	2.90948e+07	1.6682e+07	3.00442e+07	2.81613e+07	3.18957e+07	2.17859e+07	4.68978e+07	2.95528e+07	2.78462e+07	2.7344e+07	2.78463e+07	Steroids and steroid derivatives	-	HMDB0243494	-	-	-	-
M625T222_2_POS	Benzamide, n-[2-(dimethylamino)ethyl]-n-methyl-4-[[[[4-[4-(4-morpholinyl)-7-(2,2,2-trifluoroethyl)-7h-pyrrolo[2,3-d]pyrimidin-2-yl]phenyl]amino]carbonyl]amino]-	221.54	625.266	5.64535e+08	6.46056e+08	8.71621e+08	5.0926e+08	3.79659e+08	3.00154e+08	3.93603e+08	3.91343e+08	1.91097e+08	3.10924e+08	3.23787e+08	4.54148e+08	3.83802e+08	5.93327e+08	7.41787e+08	4.70757e+08	4.84636e+08	4.71131e+08	--	--	--	-	-	-	-
M521T67_POS	Benzamide, n-[2-[[(3r)-1-[trans-4-hydroxy-4-(6-methoxy-3-pyridinyl)cyclohexyl]-3-pyrrolidinyl]amino]-2-oxoethyl]-3-(trifluoromethyl)-	67.3908	521.228	9.62086e+07	1.09462e+08	7.71455e+07	3.81572e+07	1.19499e+08	8.6314e+07	7.21171e+07	6.83573e+07	1.13638e+08	6.20347e+07	1.01149e+08	6.66426e+07	1.12027e+08	6.25043e+07	5.90847e+07	6.85701e+07	7.80872e+07	7.30823e+07	--	--	--	-	-	-	-
M329T371_POS	Benzeneacetic acid, 5-[2-[4-(ethoxycarbonyl)phenyl]diazenyl]-2-hydroxy-	371.115	329.102	4.64858e+07	5.19087e+07	5.15548e+07	4.94236e+07	5.03877e+07	5.01563e+07	4.1265e+07	4.39013e+07	3.30958e+07	5.63427e+07	5.84396e+07	5.76879e+07	3.50014e+07	4.86689e+07	5.24785e+07	4.62161e+07	4.64897e+07	4.649e+07	--	--	--	-	-	-	-
M250T482_POS	Benzeneethanamine, 2,5-dimethoxy-4-(trifluoromethyl)-	481.892	250.094	4.70539e+06	4.51582e+06	6.17991e+06	3.96905e+06	4.51203e+06	4.30044e+06	3.55893e+06	3.63311e+06	3.85649e+06	3.97343e+06	1.56753e+07	3.68658e+06	4.8957e+06	4.61507e+06	5.18322e+06	4.35237e+06	4.51516e+06	4.55943e+06	--	--	--	-	-	-	-
M503T222_POS	Benzenepropanoic acid, 5-(3-carboxybenzoyl)-2-[[(5e)-6-(4-methoxyphenyl)-5-hexen-1-yl]oxy]-	221.608	503.189	2.26352e+07	2.70936e+07	2.20315e+07	1.53948e+07	2.29198e+07	2.08036e+07	2.17298e+07	1.82824e+07	1.84607e+07	2.55162e+07	2.28193e+07	2.0894e+07	1.84668e+07	1.09445e+07	1.23511e+07	2.32909e+07	2.32868e+07	2.35481e+07	--	--	--	-	-	-	-
M254T409_POS	Benzenesulfonic acid, 2-methyl-5-nitro-, 2-[(6-bromoimidazo[1,2-a]pyridin-3-yl)methylene]-1-methylhydrazide	408.586	254.019	2.73614e+07	2.73187e+07	3.00765e+07	2.48062e+07	2.58941e+07	2.74186e+07	3.47697e+07	3.3061e+07	2.63128e+07	3.17718e+07	3.06904e+07	3.13966e+07	2.40658e+07	2.66194e+07	2.75286e+07	2.93971e+07	2.93978e+07	2.96832e+07	--	--	--	-	-	-	-
M411T320_POS	Benzobicyclon	319.64	411.069	2.57023e+07	3.15016e+07	3.11926e+07	2.81248e+07	3.02694e+07	2.90863e+07	3.48036e+07	3.70034e+07	2.05223e+07	2.86993e+07	2.36987e+07	2.79226e+07	1.41758e+07	1.84383e+07	2.02914e+07	2.85424e+07	2.85436e+07	2.90234e+07	--	--	--	-	-	-	-
M527T170_POS	Benzoic acid, 2-[3-[3-[(5-ethyl-4'-fluoro-2-hydroxy[1,1'-biphenyl]-4-yl)oxy]propoxy]-2-propylphenoxy]-	170.017	527.236	2.01698e+07	1.65894e+07	1.907e+07	1.75453e+07	3.08669e+07	1.94323e+07	1.95202e+07	1.57596e+07	2.59463e+07	1.37674e+07	1.4141e+07	1.78666e+07	2.56401e+07	2.10407e+07	2.3583e+07	1.72726e+07	1.7592e+07	1.75862e+07	--	--	--	-	-	-	-
M618T412_POS	Benzoic acid, 3-[[(3-carboxycyclohexyl)amino]carbonyl]-4-[3-[4-[4-(cyclohexyloxy)butoxy]phenyl]propoxy]-	412.397	618.301	917320	595903	888613	782773	872944	383657	233263	636439	87136.9	173720	646423	775533	828095	613566	627797	640723	660414	624558	--	--	--	-	-	-	-
M436T233_POS	Benzoic acid, 4-hydroxy-3-[[2-(4-tricyclo[3.3.1.1(3,7)]dec-1-ylphenoxy)acetyl]amino]-, methyl ester	232.751	436.218	1.82476e+07	2.01514e+07	2.1931e+07	3.45654e+07	3.11498e+07	3.41423e+07	2.6167e+07	2.51929e+07	2.31801e+07	2.57292e+07	2.67786e+07	2.64689e+07	1.3567e+07	1.89504e+07	1.74395e+07	2.53015e+07	2.55796e+07	2.53027e+07	--	--	--	-	-	-	-
M571T196_POS	Benzoylstaurosporine	196.165	571.219	7.92608e+07	8.72159e+07	7.96501e+07	6.39125e+07	6.17602e+07	1.02886e+08	1.4464e+08	7.4553e+07	5.22201e+07	6.80396e+07	9.5257e+07	5.58356e+07	3.76324e+07	5.2753e+07	7.01706e+07	7.56449e+07	7.55076e+07	8.45522e+07	Indoles and derivatives	-	HMDB0249058	-	-	-	-
M91T96_POS	Benzyl alcohol	96.0359	91.0549	1.62792e+08	2.16751e+08	1.56858e+08	1.30644e+08	1.15065e+08	1.07452e+08	1.47884e+08	1.70319e+08	9.04206e+07	1.68598e+08	1.23116e+08	1.48596e+08	6.85571e+07	1.23974e+08	1.33406e+08	1.33454e+08	1.33456e+08	1.36928e+08	Benzene and substituted derivatives	100-51-6	HMDB0003119	C00556	ko01100//Metabolic pathways;ko01120//Microbial metabolism in diverse environments;ko01220//Degradation of aromatic compounds	Global and overview maps	Metabolism
M335T255_POS	Benzyl butyl phthalate	255.098	335.132	5.07892e+07	5.79373e+07	5.95589e+07	5.17867e+07	5.38014e+07	5.39747e+07	4.43075e+07	4.62957e+07	3.21719e+07	6.52421e+07	6.41467e+07	7.00061e+07	4.5323e+07	6.0019e+07	6.19851e+07	5.32122e+07	5.32121e+07	5.30523e+07	Benzene and substituted derivatives	-	HMDB0249068	-	-	-	-
M91T144_POS	Benzylamine	144.262	91.0544	7.83569e+08	8.58467e+08	8.21696e+08	4.3921e+08	4.99867e+08	4.66109e+08	4.96231e+08	5.15382e+08	4.0069e+08	5.09703e+08	4.40566e+08	4.82698e+08	3.40112e+08	4.61761e+08	4.77648e+08	5.13815e+08	5.13815e+08	5.12599e+08	Benzene and substituted derivatives	100-46-9	HMDB0033871	-	-	-	-
M203T407_1_POS	Bergaptol	407.094	203.053	4.57328e+08	4.59409e+08	4.6665e+08	4.60432e+08	4.22115e+08	4.49484e+08	4.9154e+08	4.77728e+08	5.5647e+08	4.54095e+08	4.69486e+08	4.7778e+08	4.32657e+08	4.09051e+08	4.15931e+08	4.7044e+08	4.73211e+08	4.70438e+08	Coumarins and derivatives	486-60-2	HMDB0013679	C00758	ko01110//Biosynthesis of secondary metabolites	Global and overview maps	Metabolism
M273T81_POS	Beta-estradiol	81.1795	273.185	4.27762e+08	4.62739e+08	4.40186e+08	2.70572e+08	4.70233e+08	4.77545e+08	5.59035e+08	4.90617e+08	4.30947e+08	2.43187e+08	5.78646e+08	5.41917e+08	4.6385e+08	4.38015e+08	4.55791e+08	4.99882e+08	4.82807e+08	4.82723e+08	Steroids and steroid derivatives	50-28-2	HMDB0000151	C00951	ko01100//Metabolic pathways	Global and overview maps	Metabolism
M118T291_POS	Betaine	291.077	118.086	1.54302e+08	2.2074e+08	1.61184e+08	1.99864e+08	4.43806e+08	1.93219e+08	1.57845e+08	1.49536e+08	1.58046e+08	2.51295e+08	2.19487e+08	2.1443e+08	7.86124e+08	2.15998e+08	1.89543e+08	1.97429e+08	1.97425e+08	1.9833e+08	Carboxylic acids and derivatives	6915-17-9	HMDB0000043	C00719	ko01100//Metabolic pathways;ko02010//ABC transporters;ko00260//Glycine, serine and threonine metabolism	Amino acid metabolism;Global and overview maps;Membrane transport	Environmental Information Processing;Metabolism
M160T364_POS	Betonicine	364.474	160.097	8.46794e+07	7.83797e+07	9.60225e+07	1.07097e+08	3.48071e+08	1.20363e+08	1.17927e+08	1.16355e+08	8.7863e+07	1.21868e+08	1.106e+08	1.20571e+08	2.42005e+08	8.24152e+07	7.67797e+07	9.63304e+07	9.63571e+07	9.31884e+07	Carboxylic acids and derivatives	515-25-3	HMDB0029412	-	-	-	-
M457T18_POS	Betulinic acid	18.1649	457.35	814235	524723	878357	735053	6.29096e+06	712559	625324	1.01802e+06	610890	768942	757955	680059	695471	1.11939e+06	894497	742312	742861	775639	Prenol lipids	472-15-1	HMDB0030094	-	-	-	-
M448T470_POS	Bicalutamide	469.868	448.111	2.77532e+06	3.40704e+06	3.49731e+06	1.9384e+06	2.22957e+06	1.8336e+06	2.4506e+06	2.76206e+06	2.39473e+06	2.45206e+06	2.725e+06	2.47404e+06	2.49601e+06	3.39241e+06	4.21441e+06	2.80944e+06	2.84699e+06	2.84712e+06	Benzene and substituted derivatives	90357-06-5	HMDB0015260	-	-	-	-
M368T389_POS	Bicuculline	389.007	368.113	7.55139e+06	6.41199e+06	777737	6.9067e+06	7.35293e+06	7.54615e+06	6.67202e+06	1.57264e+07	3.34216e+06	9.76332e+06	7.40461e+06	3.6422e+06	1.51321e+07	5.60758e+06	8.24325e+06	7.13513e+06	7.48163e+06	7.12879e+06	--	--	--	-	-	-	-
M445T26_POS	Bifenthrin	26.3454	445.123	7.2511e+06	1.11889e+07	9.08387e+06	1.49388e+07	8.34088e+06	4.93795e+06	6.11536e+06	5.5643e+06	5.34078e+06	7.84905e+06	6.75136e+06	1.07769e+07	1.28887e+07	9.90433e+06	1.09446e+07	8.84337e+06	8.41608e+06	8.49771e+06	--	--	--	-	-	-	-
M331T189_POS	Biflorin	189.345	331.129	6.08233e+07	6.30151e+07	6.57684e+07	3.90113e+07	4.55188e+07	5.26403e+07	5.22517e+07	5.48389e+07	3.87378e+07	4.38125e+07	4.30314e+07	4.23069e+07	3.24311e+07	4.89047e+07	5.0947e+07	5.02899e+07	5.01381e+07	5.03911e+07	Organooxygen compounds	89701-85-9	HMDB0002336	-	-	-	-
M585T295_POS	Bilirubin	295.125	585.289	2.11893e+07	2.04573e+07	2.46295e+07	2.66273e+07	2.46645e+07	2.7572e+07	1.74147e+07	2.2898e+07	9.25068e+06	3.29048e+07	2.13503e+07	2.57833e+07	1.71124e+07	3.57391e+07	3.74337e+07	2.36282e+07	2.36581e+07	2.36282e+07	Tetrapyrroles and derivatives	69853-44-7	HMDB0240584	C00486	ko01100//Metabolic pathways;ko01110//Biosynthesis of secondary metabolites;ko00860//Porphyrin metabolism	Global and overview maps;Metabolism of cofactors and vitamins	Metabolism
M653T173_POS	Bilobalide	172.803	653.222	8.10052e+06	8.31909e+06	6.53244e+06	4.49046e+06	3.45629e+06	4.39027e+06	4.96549e+06	5.23479e+06	5.2884e+06	3.8304e+06	3.0621e+06	6.69309e+06	2.47301e+06	5.59691e+06	8.22941e+06	3.4682e+06	3.37946e+06	3.3752e+06	Prenol lipids	-	HMDB0242203	-	-	-	-
M221T246_POS	Bisabolol oxide a	245.59	221.19	2.6921e+07	2.58428e+07	2.99177e+07	1.96559e+07	3.58255e+07	1.29425e+07	2.26254e+07	9.16003e+06	1.28454e+07	3.34804e+07	2.51641e+07	1.15455e+07	1.50067e+07	1.88832e+07	1.86265e+07	8.63411e+06	1.51353e+07	1.51235e+07	Oxanes	22567-36-8	HMDB0038196	-	-	-	-
M348T274_POS	Bisoprolol	273.603	348.217	2.35343e+07	2.92441e+07	2.88275e+07	5.83294e+07	5.58748e+07	5.8955e+07	4.3851e+07	5.31363e+07	2.95479e+07	6.99753e+07	5.59441e+07	5.54808e+07	3.83146e+07	5.42769e+07	5.42567e+07	4.67682e+07	4.74324e+07	4.74334e+07	Benzene and substituted derivatives	66722-44-9	HMDB0014750	-	-	-	-
M453T369_1_POS	Bispyribac	368.654	453.101	3.05161e+08	2.84902e+08	2.74955e+08	2.11128e+08	2.04719e+08	2.03943e+08	2.18716e+08	2.09965e+08	6.25259e+08	2.70468e+08	6.61478e+08	2.43779e+08	3.01649e+08	7.55074e+08	7.59167e+08	3.84115e+08	3.8353e+08	4.304e+08	--	--	--	-	-	-	-
M675T440_POS	Blood group h disaccharide	439.931	675.24	835788	964985	1.09578e+06	434531	465984	581803	456175	645046	603851	315334	546076	415929	250671	631256	770377	578074	562395	562331	Fatty Acyls	24656-24-4	HMDB0006590	-	-	-	-
M297T194_POS	Boldine	193.904	297.112	964960	3.87077e+06	3.3576e+06	2.30986e+06	3.06292e+06	3.61876e+06	2.3199e+06	2.46138e+06	3.58175e+06	3.74033e+06	2.40777e+06	2.91348e+06	3.55551e+06	1.24343e+06	2.20964e+06	2.45534e+06	2.2936e+06	2.31881e+06	--	--	--	-	-	-	-
M408T45_POS	Borrelidin	44.8675	408.29	1.53601e+07	1.68419e+07	1.79477e+07	1.75006e+07	2.45144e+07	1.36511e+07	1.12177e+07	1.03573e+07	6.17582e+06	1.24974e+07	1.76725e+07	1.60978e+07	8.77543e+06	1.44388e+07	1.30037e+07	1.27704e+07	1.30752e+07	1.34056e+07	--	--	--	-	-	-	-
M194T320_POS	Bromobutide	320.345	193.998	5.16267e+07	5.24005e+07	5.66443e+07	3.3584e+07	3.26733e+07	3.91896e+07	5.1788e+07	5.42398e+07	6.32464e+07	2.18491e+07	2.93329e+07	2.30856e+07	4.71696e+07	5.7829e+07	5.49837e+07	4.04418e+07	3.95235e+07	3.95074e+07	--	--	--	-	-	-	-
M395T98_POS	Brucine	97.9422	395.205	5.11194e+07	7.12515e+07	4.17775e+07	5.43697e+07	4.51065e+07	5.21141e+07	4.7261e+07	4.45937e+07	5.65954e+07	5.0174e+07	5.03126e+07	4.39589e+07	8.77208e+07	7.60946e+07	5.58395e+07	5.51936e+07	5.53352e+07	5.8737e+07	Strychnos alkaloids	-	HMDB0249406	-	-	-	-
M351T33_POS	Bufalin	33.1259	351.253	6.54275e+07	6.64115e+07	7.06321e+07	9.09479e+07	8.30014e+07	9.24635e+07	9.28541e+07	9.52766e+07	9.10499e+07	7.623e+07	8.51282e+07	8.52095e+07	7.44336e+07	6.45323e+07	6.24887e+07	7.87279e+07	7.87075e+07	8.31477e+07	Steroids and steroid derivatives	-	HMDB0249428	-	-	-	-
M445T259_2_POS	Bufotalin	259.013	445.256	5.48147e+07	4.02393e+07	4.64354e+07	4.69503e+07	4.50207e+07	4.61422e+07	4.39961e+07	1.09197e+08	6.01158e+07	6.3809e+07	4.71667e+07	6.50226e+07	3.40234e+07	9.11448e+07	9.01014e+07	4.71605e+07	4.77378e+07	4.90435e+07	Steroids and steroid derivatives	-	HMDB0249432	-	-	-	-
M628T430_POS	Bulleyaconi cine a	429.952	628.355	2.49131e+06	2.82357e+06	2.89295e+06	3.28583e+06	3.14646e+06	2.99557e+06	2.50032e+06	2.56819e+06	2.15565e+06	3.76472e+06	2.91631e+06	3.25261e+06	2.10806e+06	2.3194e+06	2.4431e+06	2.84758e+06	2.74447e+06	2.84705e+06	--	--	--	-	-	-	-
M333T362_POS	Butamifos	362.041	333.116	9.47208e+06	1.32082e+07	1.39462e+07	1.17819e+07	5.80684e+06	1.22579e+07	1.10143e+07	1.21061e+07	5.719e+06	1.55702e+07	1.23928e+07	1.38596e+07	1.75526e+06	9.56336e+06	8.18534e+06	1.08901e+07	1.10452e+07	1.08898e+07	--	--	--	-	-	-	-
M237T358_POS	Butein	358.435	237.035	2.3065e+07	2.36337e+07	2.00499e+07	2.07598e+07	2.6244e+07	2.27907e+07	2.59755e+07	2.45329e+07	2.68423e+07	2.42014e+07	2.58636e+07	2.50324e+07	2.42779e+07	2.00248e+07	2.06424e+07	2.61908e+07	2.58946e+07	2.59239e+07	--	--	--	C08578	ko00941//Flavonoid biosynthesis	Biosynthesis of other secondary metabolites	Metabolism
M328T224_2_POS	Butorphanol	223.689	328.248	2.33985e+07	1.37481e+07	1.33158e+07	2.62226e+07	1.46048e+07	2.52487e+07	1.27491e+07	1.18959e+07	2.59841e+07	1.25136e+07	1.19067e+07	1.35763e+07	3.37652e+07	1.33868e+07	1.22914e+07	1.44942e+07	1.43034e+07	1.41002e+07	Phenanthrenes and derivatives	58786-99-5	HMDB0014749	-	-	-	-
M156T192_POS	Butylate	191.975	156.138	4.90339e+07	4.45341e+07	4.20101e+07	4.53978e+07	4.54345e+07	5.15314e+07	3.7404e+07	3.49864e+07	4.06224e+07	5.54649e+07	5.0568e+07	5.01172e+07	7.20158e+07	5.61808e+07	5.11099e+07	4.84731e+07	4.84739e+07	4.89846e+07	Thiocarbonyl compounds	-	HMDB0249477	-	-	-	-
M474T366_POS	Cabergoline	365.722	474.307	5.95028e+07	6.27825e+07	6.30683e+07	8.08163e+07	6.17858e+07	6.45835e+07	5.52506e+07	4.75997e+07	6.64724e+07	5.11072e+07	4.95281e+07	6.76462e+07	7.56362e+07	6.51704e+07	5.38044e+07	6.75755e+07	6.45033e+07	6.75988e+07	Ergoline and derivatives	81409-90-7	HMDB0014393	-	-	-	-
M281T117_POS	Cafestol	116.755	281.175	1.13708e+08	1.13453e+08	1.20059e+08	1.71542e+08	2.08598e+08	2.25975e+08	1.62305e+08	2.13016e+08	1.68543e+08	1.47061e+08	1.49473e+08	1.78177e+08	1.25953e+08	1.47264e+08	1.46122e+08	1.5128e+08	1.51323e+08	1.56188e+08	Naphthofurans	469-83-0	HMDB0035710	-	-	-	-
M181T301_POS	Caffeate	301.325	181.028	8.5814e+08	9.70882e+08	9.65799e+08	3.41717e+08	1.02379e+09	8.75293e+08	4.93024e+08	8.55302e+08	4.05595e+08	4.90193e+08	8.33333e+08	1.17033e+09	3.32943e+08	8.96994e+08	9.77021e+08	7.79228e+08	7.80321e+08	6.18243e+08	Cinnamic acids and derivatives	4361-87-9	HMDB0003501	-	-	-	-
M349T388_POS	Camptothecin	388.284	349.111	1.49374e+07	1.40777e+07	1.42142e+07	2.16807e+07	2.2156e+07	2.10901e+07	2.10619e+07	2.20134e+07	2.72123e+07	1.79392e+07	2.06781e+07	2.23625e+07	1.55137e+07	1.1996e+07	1.08232e+07	1.87771e+07	1.84179e+07	1.84172e+07	--	--	--	-	-	-	-
M381T151_POS	Cannabidiolic acid	150.97	381.225	7.78908e+07	1.11519e+08	1.00318e+08	3.54443e+07	1.34935e+08	1.63845e+08	9.04897e+07	1.3184e+08	9.86118e+07	1.72495e+08	1.07986e+08	9.54677e+07	9.62574e+07	4.14502e+07	7.24816e+07	8.51755e+07	8.72489e+07	8.51625e+07	Benzene and substituted derivatives	-	HMDB0249587	C10784	ko01100//Metabolic pathways;ko01110//Biosynthesis of secondary metabolites	Global and overview maps	Metabolism
M244T158_POS	Capecitabine	158.493	244.118	2.17584e+07	1.36687e+07	1.65009e+07	2.32783e+07	2.70892e+07	1.94077e+07	2.09096e+07	1.9846e+07	1.54882e+07	2.6564e+07	2.52668e+07	3.04918e+07	1.53539e+07	1.58147e+07	1.38657e+07	1.87164e+07	1.93912e+07	1.9394e+07	5'-deoxyribonucleosides	154361-50-9	HMDB0015233	-	-	-	-
M643T231_POS	Carbaprostacyclin-biotinamide	230.725	643.419	7.10769e+06	6.46532e+06	6.61572e+06	1.27199e+07	8.59419e+06	7.24281e+06	9.12324e+06	9.74861e+06	6.60579e+06	1.20517e+07	1.02653e+07	9.96233e+06	5.15713e+06	1.2153e+07	1.33723e+07	8.95147e+06	9.26809e+06	8.94705e+06	--	--	--	-	-	-	-
M168T372_POS	Carbazole	371.671	168.063	5.02349e+08	5.49588e+08	5.93939e+08	5.71597e+08	5.75075e+08	5.34756e+08	5.22528e+08	5.67381e+08	3.62454e+08	6.66729e+08	6.61347e+08	6.42012e+08	3.47431e+08	5.49579e+08	5.65602e+08	5.49343e+08	5.4319e+08	5.49351e+08	Indoles and derivatives	-	HMDB0249614	C08060	ko01100//Metabolic pathways;ko01120//Microbial metabolism in diverse environments;ko01220//Degradation of aromatic compounds	Global and overview maps	Metabolism
M118T706_POS	Carbetamide	706.497	118.087	1.11795e+07	1.54802e+07	1.19826e+07	9.16363e+06	1.10715e+07	1.64922e+07	1.60508e+07	2.48499e+07	8.66982e+06	1.27182e+07	1.08307e+07	1.4394e+07	9.347e+06	1.16457e+07	1.15517e+07	1.31822e+07	1.42417e+07	1.31695e+07	--	--	--	-	-	-	-
M402T394_POS	Carbobenzyloxyglycylglycyl-l-norleucine	394.143	402.153	1.23264e+07	9.24071e+06	1.08934e+07	5.07711e+06	8.28686e+06	4.82948e+06	6.79963e+06	6.91203e+06	1.7441e+07	1.30991e+07	1.09833e+07	1.32569e+07	1.63156e+07	1.6086e+07	1.54536e+07	8.98599e+06	9.01406e+06	9.65182e+06	--	--	--	-	-	-	-
M493T222_POS	Carminic acid	221.675	493.112	1.47014e+07	1.45875e+07	1.42826e+07	1.33507e+07	1.75447e+07	1.35549e+07	8.86474e+06	8.03023e+06	6.44615e+06	1.19242e+07	1.05061e+07	1.1171e+07	8.35233e+06	4.81223e+06	4.9788e+06	1.1779e+07	1.16918e+07	1.21572e+07	Anthracenes	1260-17-9	HMDB0030658	-	-	-	-
M353T521_POS	Carnosol	520.99	353.156	809761	916586	925937	942486	777493	723289	666213	563560	841942	1.13791e+06	1.00671e+06	1.11538e+06	615906	737618	582552	839735	802507	839766	Prenol lipids	5957-80-2	HMDB0002121	-	-	-	-
M274T341_1_POS	Carprofen	340.721	274.08	1.00492e+07	1.41235e+07	1.15834e+07	8.07179e+06	9.90774e+06	8.46633e+06	1.07154e+07	1.55282e+07	2.7137e+06	1.57227e+07	1.07911e+07	1.38066e+07	2.78629e+06	8.79999e+06	1.11506e+07	1.00271e+07	1.01039e+07	1.00211e+07	Indoles and derivatives	53716-49-7	HMDB0014959	-	-	-	-
M190T353_POS	Castanospermine	353.303	190.107	1.0219e+08	2.87832e+07	2.84978e+07	2.80474e+07	2.6767e+07	2.8123e+07	1.18377e+08	3.54535e+07	8.26497e+07	3.47754e+07	9.97529e+06	3.58905e+07	1.13173e+07	1.91095e+07	6.59371e+07	2.76955e+07	2.76768e+07	2.77691e+07	Indolizidines	-	HMDB0249700	-	-	-	-
M465T316_POS	Catalposide	315.671	465.137	1.52521e+07	1.94635e+07	1.97437e+07	1.83809e+07	1.8123e+07	1.43598e+07	1.47199e+07	1.68346e+07	7.33692e+06	1.78507e+07	1.24358e+07	2.01076e+07	9.83543e+06	1.4497e+07	1.92173e+07	1.66228e+07	1.8799e+07	1.87682e+07	--	--	--	-	-	-	-
M205T236_POS	Caulophylline	236.268	205.159	1.1495e+07	1.37874e+07	1.49125e+07	1.32013e+07	1.20707e+07	1.11401e+07	8.46489e+06	8.68303e+06	6.96246e+06	8.3013e+06	9.16616e+06	1.04748e+07	6.99238e+06	9.13803e+06	1.3167e+07	1.03203e+07	1.07644e+07	1.03389e+07	--	--	--	-	-	-	-
M649T275_POS	Caylin-2	274.775	649.21	3.1828e+07	3.08661e+07	3.10069e+07	4.31474e+07	3.2475e+07	3.28579e+07	2.97965e+07	2.95476e+07	2.91098e+07	3.1263e+07	2.82376e+07	3.51991e+07	2.39967e+07	2.48673e+07	2.33905e+07	3.17546e+07	3.09542e+07	3.17351e+07	--	--	--	-	-	-	-
M463T478_POS	Cefamandole	478.382	463.07	7.99351e+06	8.0086e+06	8.79362e+06	6.44391e+06	7.18568e+06	6.94251e+06	2.5494e+06	2.65461e+06	4.55594e+06	6.19613e+06	6.42558e+06	7.66058e+06	4.19022e+06	5.08747e+06	5.01584e+06	6.19297e+06	6.19256e+06	6.08508e+06	Carboxylic acids and derivatives	34444-01-4	HMDB0015421	-	-	-	-
M405T95_2_POS	Celastrol	95.1473	405.3	3.49229e+07	9.22355e+07	2.01292e+07	6.65974e+07	3.02392e+07	3.61652e+07	1.88638e+07	2.65652e+07	3.64607e+07	1.59579e+07	2.23732e+07	1.90892e+07	4.71854e+07	3.66176e+07	2.38653e+07	2.45836e+07	2.46387e+07	2.65578e+07	Prenol lipids	34157-83-0	HMDB0002385	-	-	-	-
M689T383_POS	Cellotetraose	383.043	689.211	3.21234e+07	3.20048e+07	3.16469e+07	3.00773e+07	3.0336e+07	3.13566e+07	3.11494e+07	3.11636e+07	2.80262e+07	3.50951e+07	3.24277e+07	3.19102e+07	2.76847e+07	3.14253e+07	3.16055e+07	3.19129e+07	3.17817e+07	3.18546e+07	--	--	--	-	-	-	-
M492T365_4_POS	Cevadine	365.357	492.317	2.16136e+10	2.01972e+10	1.93366e+10	2.67305e+10	1.83142e+10	2.18763e+10	1.74277e+10	1.57058e+10	2.70958e+10	1.70837e+10	1.75142e+10	1.87322e+10	2.55095e+10	1.99625e+10	1.82104e+10	2.30551e+10	2.19473e+10	2.19455e+10	Steroids and steroid derivatives	-	HMDB0259783	-	-	-	-
M348T428_2_POS	Chelerythrine	427.685	348.127	1.29363e+09	1.2488e+09	1.16564e+09	1.33839e+09	1.25051e+09	1.36749e+09	1.11372e+09	1.03393e+09	1.57237e+09	1.26394e+09	1.39169e+09	1.42197e+09	1.42532e+09	1.22193e+09	1.07508e+09	1.30155e+09	1.29851e+09	1.29851e+09	Quinolines and derivatives	-	HMDB0255726	-	-	-	-
M307T364_POS	Chloramphenicol	364.12	306.996	4.52705e+07	4.88336e+07	4.88775e+07	4.41283e+07	3.94178e+07	4.92811e+07	6.41026e+07	5.6192e+07	4.21254e+07	6.83175e+07	6.32383e+07	6.23043e+07	2.86228e+07	4.8371e+07	4.79562e+07	5.17582e+07	5.25686e+07	5.25661e+07	Benzene and substituted derivatives	56-75-7	HMDB0014589	-	-	-	-
M543T272_POS	Chloramphenicol palmitate	271.945	543.242	1.57145e+08	2.32205e+08	2.52746e+08	1.94707e+08	1.49848e+08	1.65962e+08	1.50555e+08	1.52301e+08	7.41922e+07	1.48976e+08	1.68711e+08	1.60318e+08	1.00562e+08	1.19621e+08	1.14625e+08	1.54952e+08	1.59443e+08	1.54875e+08	Benzene and substituted derivatives	-	HMDB0250087	-	-	-	-
M505T234_POS	Chlorhexidine	233.599	505.226	4.12043e+07	5.68664e+07	3.84099e+07	5.84645e+07	6.03074e+07	6.87094e+07	4.3002e+07	4.31971e+07	5.67215e+07	5.45584e+07	4.96534e+07	4.91165e+07	4.61899e+07	5.74326e+07	4.95645e+07	5.09231e+07	5.17455e+07	5.09196e+07	Benzene and substituted derivatives	55-56-1	HMDB0015016	-	-	-	-
M427T474_POS	Chlormadinone acetate	473.796	427.183	4.36035e+06	4.15803e+06	5.07205e+06	8.28764e+06	7.52324e+06	8.37816e+06	6.46984e+06	5.9413e+06	6.84967e+06	6.92224e+06	6.69186e+06	7.40383e+06	2.14165e+06	3.01733e+06	3.57303e+06	5.51633e+06	5.51406e+06	5.48242e+06	--	--	--	-	-	-	-
M357T453_2_POS	Chlorophacinone	452.537	357.056	6.67423e+07	7.01236e+07	7.0922e+07	6.63683e+07	6.75706e+07	6.57079e+07	1.02799e+08	9.62233e+07	7.01615e+07	8.99773e+07	8.14727e+07	8.37895e+07	4.60245e+07	5.68183e+07	5.76746e+07	7.3244e+07	7.32966e+07	7.32967e+07	Benzene and substituted derivatives	-	HMDB0250120	-	-	-	-
M296T320_2_POS	Chlorothiazide	319.64	295.949	2.42609e+06	1.57075e+06	2.37455e+06	1.46122e+06	1.74073e+06	1.59934e+06	1.7144e+06	1.54486e+06	1.72271e+06	1.24485e+06	1.41944e+06	1.25062e+06	1.30537e+06	1.77487e+06	1.50611e+06	1.43246e+06	1.59977e+06	1.59862e+06	Thiadiazines	58-94-6	HMDB0015018	-	-	-	-
M431T435_POS	Cholic acid	435.248	431.287	4.4621e+06	4.44753e+06	4.68276e+06	4.54117e+06	4.25378e+06	4.82226e+06	5.04996e+06	4.55177e+06	5.41712e+06	4.08364e+06	4.18633e+06	4.22941e+06	4.53163e+06	4.75307e+06	4.66035e+06	4.63986e+06	4.59498e+06	4.63991e+06	Steroids and steroid derivatives	81-25-4	HMDB0000619	C00695	ko01100//Metabolic pathways	Global and overview maps	Metabolism
M104T375_POS	Choline	375.096	104.107	4.67943e+08	2.69511e+08	2.48996e+08	4.546e+08	4.1572e+08	2.01999e+08	4.84293e+08	5.14925e+08	5.00365e+08	4.1263e+08	4.43919e+09	4.32665e+08	4.84188e+08	4.00183e+08	2.70453e+08	3.54689e+08	3.9738e+08	3.94546e+08	Organic sulfuric acids and derivatives	-	HMDB0250194	C00114	ko01100//Metabolic pathways;ko02010//ABC transporters;ko00260//Glycine, serine and threonine metabolism;ko00564//Glycerophospholipid metabolism	Amino acid metabolism;Global and overview maps;Lipid metabolism;Membrane transport	Environmental Information Processing;Metabolism
M473T151_POS	Chrysomycin a	151.256	473.142	2.49197e+07	2.85136e+07	2.68903e+07	5.05442e+07	5.25704e+07	7.71196e+07	4.20379e+07	8.65494e+07	5.92634e+07	5.09459e+07	5.36773e+07	5.73578e+07	5.96944e+07	4.44128e+07	5.66774e+07	4.71998e+07	4.88351e+07	4.6494e+07	--	--	--	-	-	-	-
M375T424_POS	Chrysosplenetin	423.967	375.09	3.76802e+07	4.42497e+07	4.96029e+07	3.86269e+07	3.96477e+07	3.54089e+07	5.55179e+07	5.83521e+07	2.81936e+07	3.98647e+07	3.25541e+07	3.91836e+07	1.96658e+07	3.10271e+07	4.09804e+07	3.9799e+07	3.98129e+07	4.05322e+07	Flavonoids	-	HMDB0250217	-	-	-	-
M307T368_POS	Cimifugin	368.359	307.1	9.68984e+08	1.09914e+09	1.04759e+09	9.70026e+08	9.62464e+08	9.56114e+08	8.76352e+08	9.33491e+08	5.88282e+08	9.56527e+08	9.85246e+08	1.01225e+09	5.45602e+08	9.51382e+08	1.01653e+09	9.64792e+08	9.64804e+08	9.59965e+08	Benzopyrans	-	HMDB0250254	-	-	-	-
M295T463_POS	Cinchonine	463.032	295.165	5.05098e+06	5.95034e+06	5.88525e+06	3.4184e+07	3.50745e+07	3.48934e+07	1.82614e+07	1.6433e+07	1.29736e+07	2.62275e+07	2.72591e+07	2.87266e+07	6.39029e+06	7.78102e+06	7.61747e+06	1.75644e+07	1.76454e+07	1.76454e+07	--	--	--	-	-	-	-
M131T215_POS	Cinnamic acid ethyl ester	215.08	131.049	8.78674e+06	1.08305e+07	9.04472e+06	1.77012e+07	9.74032e+06	9.82357e+06	8.57922e+06	8.48114e+06	6.18026e+06	1.21743e+07	1.03462e+07	9.94544e+06	6.13069e+06	1.31438e+07	1.35446e+07	1.08023e+07	1.07966e+07	1.14247e+07	--	--	--	-	-	-	-
M301T420_POS	Cinnavalininate	420.042	301.044	4.47593e+06	5.11726e+06	4.90109e+06	8.90412e+06	8.96277e+06	8.54138e+06	9.27808e+06	9.51518e+06	8.69285e+06	1.26866e+07	1.29551e+07	1.13186e+07	3.86426e+06	4.76353e+06	5.03736e+06	8.05307e+06	7.94369e+06	8.04965e+06	Benzoxazines	-	HMDB0004078	C05640	ko01100//Metabolic pathways;ko00380//Tryptophan metabolism	Amino acid metabolism;Global and overview maps	Metabolism
M425T269_POS	Cinobufagin	268.876	425.237	1.01005e+07	7.70982e+06	5.77934e+06	1.31949e+07	1.23511e+07	1.05362e+07	1.81196e+07	1.25478e+07	6.89107e+06	1.44584e+07	5.76436e+06	1.5305e+07	6.93117e+06	4.46984e+06	1.07237e+07	1.20438e+07	1.16285e+07	1.16431e+07	Steroids and steroid derivatives	-	HMDB0250266	-	-	-	-
M263T314_2_POS	Cinoxacin	314.448	263.074	1.7687e+07	1.93566e+07	1.79247e+07	3.0615e+07	3.02685e+07	2.9503e+07	2.51966e+07	2.3855e+07	1.84874e+07	3.26563e+07	2.81298e+07	3.43007e+07	1.78882e+07	1.63753e+07	1.75778e+07	2.49412e+07	2.4944e+07	2.54113e+07	Diazanaphthalenes	28657-80-9	HMDB0014965	-	-	-	-
M332T374_POS	Ciprofloxacin	373.802	332.132	8.38603e+07	8.5567e+07	7.9563e+07	8.41199e+07	7.74724e+07	8.0985e+07	7.57938e+07	7.63522e+07	6.48208e+07	9.05144e+07	8.12182e+07	8.91669e+07	6.40511e+07	8.16348e+07	8.83023e+07	8.03273e+07	7.83324e+07	7.8309e+07	Quinolines and derivatives	85721-33-1	HMDB0014677	C05349	ko02010//ABC transporters	Membrane transport	Environmental Information Processing
M233T51_2_POS	Cis-10-heptadecenoic acid	50.8663	233.226	5.88431e+07	1.94416e+07	1.90055e+07	3.89903e+07	2.07474e+07	6.30781e+07	6.87618e+07	2.04172e+07	2.45864e+07	1.95748e+07	2.17106e+07	1.62722e+07	1.2067e+07	1.85663e+07	7.15016e+07	2.25691e+07	2.1328e+07	2.13526e+07	Fatty Acyls	29743-97-3	HMDB0060038	-	-	-	-
M153T135_POS	Cis-2-decenoic acid	135.298	153.127	2.64807e+07	3.62715e+07	3.42089e+07	2.06244e+07	3.0947e+07	3.44966e+07	3.29878e+07	2.86016e+07	2.53925e+07	4.84004e+07	3.10175e+07	4.23994e+07	2.88806e+07	2.57238e+07	3.15735e+07	2.67801e+07	2.67464e+07	2.40708e+07	Fatty Acyls	-	HMDB0242157	-	-	-	-
M132T445_POS	Cis-4-hydroxy-l-proline	445.165	132.066	1.93565e+07	1.87907e+07	2.08706e+07	1.36445e+07	1.35699e+07	1.22052e+07	1.18521e+07	1.35429e+07	9.98191e+06	1.25694e+07	1.20632e+07	1.31451e+07	2.43884e+07	1.85554e+07	1.97216e+07	1.75322e+07	1.75255e+07	1.99702e+07	Carboxylic acids and derivatives	618-27-9	HMDB0240251	-	-	-	-
M315T404_POS	Cis-7,10,13,16-docosatetraenoic acid	403.958	315.264	1.84011e+07	1.9598e+07	2.18076e+07	2.36796e+07	2.0532e+07	2.45716e+07	1.96339e+07	2.02227e+07	1.72073e+07	1.91775e+07	1.71343e+07	2.0295e+07	2.1636e+07	2.0499e+07	2.4298e+07	2.18086e+07	2.179e+07	2.24875e+07	--	--	--	C16527	ko01040//Biosynthesis of unsaturated fatty acids	Lipid metabolism	Metabolism
M107T47_POS	Cis-jasmone	47.4041	107.086	4.33316e+08	4.57982e+08	2.67016e+08	1.7544e+08	2.59352e+08	4.54552e+08	2.35597e+08	2.39177e+08	4.00966e+08	2.47877e+08	4.71335e+08	2.79483e+08	2.59637e+08	5.10062e+08	5.66941e+08	2.29399e+08	2.29537e+08	2.13776e+08	Organooxygen compounds	488-10-8	HMDB0035601	-	-	-	-
M251T474_POS	Citrinin	474.445	251.103	837583	645708	823428	825363	999763	1.16698e+06	915384	468779	614189	1.04234e+06	1.02699e+06	1.2492e+06	752893	920891	843757	1.01267e+06	1.01255e+06	980416	Benzopyrans	518-75-2	HMDB0041857	-	-	-	-
M467T196_POS	Clobetasol propionate	196.125	467.188	3.58993e+07	3.69671e+07	3.51343e+07	2.16001e+07	2.91141e+07	2.84809e+07	2.58341e+07	2.49377e+07	2.38649e+07	4.14126e+07	4.20509e+07	3.90057e+07	2.62796e+07	2.86176e+07	2.88319e+07	3.17336e+07	3.20497e+07	3.15855e+07	Steroids and steroid derivatives	-	HMDB0250330	-	-	-	-
M473T289_POS	Clofazimine	288.74	473.106	7.03742e+07	7.64286e+07	6.60286e+07	6.85632e+07	8.44532e+07	7.78198e+07	1.0264e+08	8.75673e+07	7.46907e+07	7.91869e+07	6.75682e+07	8.11193e+07	4.42538e+07	2.68915e+07	3.0457e+07	7.18348e+07	7.14031e+07	7.16061e+07	Diazanaphthalenes	2030-63-9	HMDB0014983	-	-	-	-
M304T492_2_POS	Cocaine	491.715	304.176	2.24099e+08	2.27288e+08	2.57447e+08	3.87501e+08	4.16022e+08	3.86484e+08	1.75841e+08	1.55558e+08	1.63059e+08	4.01671e+08	3.90324e+08	3.59339e+08	1.8261e+08	2.50337e+08	2.50076e+08	2.80595e+08	2.7897e+08	2.7897e+08	Benzene and substituted derivatives	50-36-2	HMDB0015043	C01416	ko01100//Metabolic pathways;ko01110//Biosynthesis of secondary metabolites;ko00960//Tropane, piperidine and pyridine alkaloid biosynthesis	Biosynthesis of other secondary metabolites;Global and overview maps	Metabolism
M179T139_POS	Conessine	138.9	179.143	4.16676e+07	4.10872e+07	4.05426e+07	4.48058e+07	2.25161e+07	4.59712e+07	2.89641e+07	3.03427e+07	2.98521e+07	4.12061e+07	3.91901e+07	3.20432e+07	3.03093e+07	4.54968e+07	4.01763e+07	3.81843e+07	3.75814e+07	3.75811e+07	Steroids and steroid derivatives	-	HMDB0250436	-	-	-	-
M163T156_POS	Coniferyl alcohol	156.053	163.076	3.895e+07	4.11732e+07	4.1026e+07	4.25559e+07	4.52185e+07	5.22001e+07	4.27044e+07	4.11804e+07	3.67577e+07	3.97656e+07	4.51856e+07	4.73763e+07	3.16235e+07	4.06838e+07	4.13343e+07	4.15651e+07	4.15473e+07	4.10172e+07	Phenols	32811-40-8	HMDB0012915	C00590	ko01100//Metabolic pathways;ko01110//Biosynthesis of secondary metabolites;ko00940//Phenylpropanoid biosynthesis	Biosynthesis of other secondary metabolites;Global and overview maps	Metabolism
M161T214_POS	Coniferyl aldehyde	213.638	161.06	1.31065e+07	1.73679e+07	1.72012e+07	1.47501e+07	1.45921e+07	1.43846e+07	1.40114e+07	1.46214e+07	9.18677e+06	3.63064e+07	1.47262e+07	1.53667e+07	7.73791e+06	1.01197e+07	1.18559e+07	1.40135e+07	1.39574e+07	1.42646e+07	Phenols	20649-42-7	HMDB0141782	C02666	ko01100//Metabolic pathways;ko01110//Biosynthesis of secondary metabolites;ko00940//Phenylpropanoid biosynthesis	Biosynthesis of other secondary metabolites;Global and overview maps	Metabolism
M124T345_POS	Convolvamine	344.693	124.112	8.07895e+07	7.06403e+07	6.95076e+07	7.58996e+07	7.3466e+07	7.47756e+07	5.53948e+07	5.26279e+07	6.82914e+07	6.65722e+07	6.20317e+07	6.75905e+07	1.29239e+08	8.40298e+07	8.08713e+07	8.45747e+07	8.05365e+07	8.06339e+07	--	--	--	-	-	-	-
M427T206_POS	Cortisol 21-acetate	205.506	427.194	5.04424e+07	5.42531e+07	5.48526e+07	3.92271e+07	4.85678e+07	4.85222e+07	3.56911e+07	3.465e+07	3.2241e+07	4.77045e+07	4.98926e+07	4.58531e+07	4.04401e+07	4.54768e+07	4.10401e+07	4.38128e+07	4.39275e+07	4.35135e+07	--	--	--	-	-	-	-
M443T214_POS	Cortisol 21-sulfate	214.287	443.189	8.87179e+06	7.68601e+06	9.36716e+06	9.15427e+06	1.72737e+07	1.22195e+07	1.21339e+07	1.00492e+07	1.25286e+07	8.11801e+06	1.01634e+07	8.74577e+06	1.22596e+07	1.76459e+07	1.47773e+07	1.24408e+07	1.35918e+07	1.25154e+07	Steroids and steroid derivatives	1253-43-6	HMDB0062779	-	-	-	-
M307T124_POS	Cortisone	123.598	307.191	4.58653e+08	5.51336e+08	4.90266e+08	1.30821e+09	1.30288e+09	6.1663e+08	5.42366e+08	6.08001e+08	3.80248e+08	1.87978e+09	1.63362e+09	7.91741e+08	4.35004e+08	1.1533e+09	5.25759e+08	6.31393e+08	6.42084e+08	6.41694e+08	Steroids and steroid derivatives	-	HMDB0243633	C00762	ko01100//Metabolic pathways	Global and overview maps	Metabolism
M293T52_POS	Cortodoxone	51.9299	293.211	3.03144e+09	3.95018e+09	3.98817e+09	4.44823e+09	4.4513e+09	3.24744e+09	2.91352e+09	4.54194e+09	3.01582e+09	4.91226e+09	5.00891e+09	3.33133e+09	4.29513e+09	5.04127e+09	4.91179e+09	3.08047e+09	3.13283e+09	3.08056e+09	Steroids and steroid derivatives	-	HMDB0257139	C05488	ko01100//Metabolic pathways	Global and overview maps	Metabolism
M187T495_POS	Costunolide	494.966	187.144	6.23062e+07	6.52771e+07	6.68998e+07	9.03229e+07	8.63272e+07	8.92568e+07	5.60176e+07	5.26979e+07	7.20794e+07	7.92232e+07	7.59668e+07	7.43381e+07	8.67428e+07	6.52956e+07	6.37803e+07	7.18206e+07	7.29602e+07	7.29598e+07	Prenol lipids	553-21-9	HMDB0036688	C09382	ko01110//Biosynthesis of secondary metabolites;ko00909//Sesquiterpenoid and triterpenoid biosynthesis	Global and overview maps;Metabolism of terpenoids and polyketides	Metabolism
M344T345_POS	Coumaric acid o-glucoside	345.212	344.134	2.162e+08	2.50492e+08	2.62026e+08	2.14734e+08	2.0698e+08	2.23863e+08	2.62197e+08	2.78472e+08	1.7987e+08	2.11334e+08	1.88939e+08	2.09689e+08	1.18311e+08	1.91684e+08	2.20286e+08	2.11072e+08	2.11072e+08	2.10252e+08	--	--	--	-	-	-	-
M132T363_POS	Creatine	363.228	132.077	4.0244e+07	4.2741e+08	6.21425e+07	2.43635e+07	4.22255e+09	7.98435e+07	6.37774e+07	2.62287e+07	6.38516e+07	1.33085e+08	5.2919e+07	8.38452e+07	5.81837e+09	7.07196e+07	2.50045e+07	1.8537e+08	1.8213e+08	2.11356e+08	Carboxylic acids and derivatives	57-00-1	HMDB0000064	C00300	ko01100//Metabolic pathways;ko00260//Glycine, serine and threonine metabolism;ko00330//Arginine and proline metabolism	Amino acid metabolism;Global and overview maps	Metabolism
M503T415_POS	Crustecdysone	414.609	503.281	1.2594e+06	1.35061e+06	1.41668e+06	1.36104e+06	1.37943e+06	1.75212e+06	1.63201e+06	1.55163e+06	1.6162e+06	2.97382e+06	1.61221e+06	1.33395e+06	644453	1.36589e+06	1.38754e+06	1.66561e+06	1.5748e+06	1.57808e+06	Steroids and steroid derivatives	-	HMDB0242587	-	-	-	-
M539T59_POS	Cucurbitacin d	59.1677	539.289	2.33159e+07	2.09168e+07	1.89379e+07	2.04352e+07	2.11768e+07	1.81239e+07	2.03652e+07	2.16863e+07	1.89018e+07	1.44603e+07	1.78562e+07	2.4337e+07	2.32473e+07	2.41543e+07	2.25859e+07	2.23863e+07	2.18623e+07	2.23886e+07	Steroids and steroid derivatives	3877-86-9	HMDB0034695	C08796	ko01110//Biosynthesis of secondary metabolites	Global and overview maps	Metabolism
M579T417_POS	Cucurbitacin e	417.179	579.289	6.54165e+06	6.3266e+06	7.02251e+06	4.6114e+06	5.71951e+06	5.86435e+06	7.68074e+06	8.77607e+06	5.31407e+06	6.17571e+06	5.74019e+06	5.73046e+06	6.19468e+06	7.58499e+06	8.22913e+06	6.39427e+06	6.46868e+06	6.39421e+06	Steroids and steroid derivatives	-	HMDB0250581	C08797	ko01110//Biosynthesis of secondary metabolites	Global and overview maps	Metabolism
M479T73_POS	Cucurbitacin i	72.6719	479.3	1.93663e+07	2.85087e+07	2.36165e+07	2.66513e+07	2.82226e+07	2.85276e+07	2.23621e+07	2.48427e+07	1.77555e+07	2.07752e+07	2.50336e+07	2.63788e+07	1.84239e+07	2.2804e+07	2.21534e+07	2.21e+07	2.23068e+07	2.23044e+07	Steroids and steroid derivatives	-	HMDB0250582	C08800	ko01110//Biosynthesis of secondary metabolites	Global and overview maps	Metabolism
M303T352_POS	Cumyluron	351.889	303.105	1.42485e+07	2.1098e+07	2.17644e+07	1.60955e+07	1.63307e+07	1.49773e+07	1.85936e+07	2.43309e+07	7.55274e+06	2.37356e+07	1.67519e+07	2.13716e+07	6.25208e+06	1.17417e+07	1.33141e+07	1.53003e+07	1.53009e+07	1.51489e+07	--	--	--	-	-	-	-
M369T114_POS	Curcumin	113.73	369.152	2.46681e+07	3.29846e+07	2.25298e+07	2.62767e+07	1.88989e+07	2.3011e+07	2.51588e+07	2.35346e+07	2.48766e+07	3.03774e+07	2.49973e+07	2.04607e+07	2.19685e+07	1.75375e+07	2.03279e+07	2.22493e+07	2.28804e+07	2.2898e+07	Diarylheptanoids	458-37-7	HMDB0002269	C10443	ko01110//Biosynthesis of secondary metabolites;ko00945//Stilbenoid, diarylheptanoid and gingerol biosynthesis	Biosynthesis of other secondary metabolites;Global and overview maps	Metabolism
M237T32_POS	Curcumol	31.8263	237.164	1.68439e+07	1.69892e+07	1.40067e+07	1.19633e+07	1.3661e+07	1.92e+07	1.31969e+07	1.44423e+07	1.56549e+07	2.14617e+07	1.90318e+07	1.38606e+07	1.94118e+07	1.13248e+07	1.6914e+07	1.44691e+07	1.3468e+07	1.36067e+07	Organooxygen compounds	4871-97-0	HMDB0038122	-	-	-	-
M611T316_POS	Cyanidin 3,5-diglucoside	316.365	611.174	2.52959e+07	2.62376e+07	2.88378e+07	1.73571e+07	1.97095e+07	1.96231e+07	1.69779e+07	1.81224e+07	1.2585e+07	2.12496e+07	2.133e+07	1.81102e+07	1.3219e+07	1.61297e+07	1.65755e+07	2.01639e+07	1.98493e+07	1.9846e+07	Flavonoids	-	HMDB0304306	C08639	ko00942//Anthocyanin biosynthesis	Biosynthesis of other secondary metabolites	Metabolism
M216T374_POS	Cycloate	374.423	216.16	6.961e+07	7.20618e+07	7.11444e+07	8.39645e+07	8.14281e+07	8.51758e+07	7.79293e+07	7.20423e+07	6.60561e+07	8.37993e+07	8.26959e+07	9.04834e+07	5.50064e+07	5.98734e+07	5.93749e+07	7.42547e+07	7.42593e+07	7.55736e+07	Thiocarbonyl compounds	-	HMDB0250636	-	-	-	-
M246T432_2_POS	Cycloheximide	431.522	246.156	1.76497e+08	1.65061e+08	1.74995e+08	1.77767e+08	1.80337e+08	1.86498e+08	1.90589e+08	1.61331e+08	2.55668e+08	1.58883e+08	1.5218e+08	1.60158e+08	1.94672e+08	1.65544e+08	1.59868e+08	1.76661e+08	1.76661e+08	1.76304e+08	Piperidines	-	HMDB0250657	-	-	-	-
M100T377_2_POS	Cyclohexylamine	377.096	100.112	3.58232e+07	4.44454e+08	4.17158e+08	3.54892e+07	4.22752e+08	4.44697e+08	3.48683e+08	3.34176e+07	3.7334e+07	4.58219e+08	5.01289e+08	4.15152e+08	3.8361e+07	3.96454e+08	3.60868e+07	1.14431e+08	2.60629e+08	2.61946e+08	Organonitrogen compounds	-	HMDB0062716	C00571	ko01120//Microbial metabolism in diverse environments	Global and overview maps	Metabolism
M274T374_POS	Cyclopentolate	373.925	274.188	5.97318e+07	5.6657e+07	5.89044e+07	5.65389e+07	5.60805e+07	6.28301e+07	6.89852e+07	5.94908e+07	7.79932e+07	4.83724e+07	4.75497e+07	4.82234e+07	5.46302e+07	4.99199e+07	4.78743e+07	5.58401e+07	5.55515e+07	5.58397e+07	Benzene and substituted derivatives	512-15-2	HMDB0015114	-	-	-	-
M285T364_POS	Cyclophosphamide	364.071	285.014	9.9648e+07	1.01844e+08	1.22471e+08	9.19188e+07	3.99956e+07	1.05981e+08	1.68702e+08	1.43825e+08	8.35024e+07	1.82468e+08	1.65477e+08	1.55409e+08	1.74633e+07	1.1171e+08	1.08524e+08	1.11706e+08	1.13355e+08	1.11685e+08	Organonitrogen compounds	6055-19-2	HMDB0014672	-	-	-	-
M422T431_POS	Cyclosulfamuron	430.598	422.127	2.96298e+07	3.12184e+07	3.00817e+07	2.17323e+07	2.2088e+07	1.9232e+07	2.35947e+07	2.47074e+07	2.23231e+07	2.98839e+07	2.9363e+07	2.50493e+07	3.09665e+07	3.57587e+07	3.40061e+07	2.70658e+07	2.73521e+07	2.73519e+07	--	--	--	-	-	-	-
M326T353_2_POS	Cycloxydime	353.25	326.196	8.1328e+06	1.06174e+07	1.10634e+07	1.52702e+07	1.79458e+07	1.6959e+07	8.92584e+06	1.19742e+07	5.14706e+06	1.9006e+07	1.22218e+07	1.63808e+07	3.8143e+06	9.04074e+06	8.57088e+06	1.22292e+07	1.21884e+07	1.21153e+07	--	--	--	-	-	-	-
M416T192_POS	Cylindrospermopsin	192.094	416.115	3.1063e+07	3.51413e+07	3.02834e+07	2.43802e+07	3.74814e+07	3.23826e+07	3.02322e+07	2.64266e+07	2.30338e+07	4.06606e+07	3.62526e+07	3.25441e+07	3.42355e+07	2.00126e+07	2.18061e+07	3.37211e+07	3.33012e+07	3.3722e+07	--	--	--	-	-	-	-
M549T30_POS	Cymarin	29.891	549.286	4.7074e+07	6.23286e+07	4.95658e+07	6.26927e+07	6.16043e+07	5.2598e+07	1.26973e+08	1.19106e+08	9.49604e+07	6.46976e+07	5.83531e+07	6.50259e+07	1.61804e+07	2.77133e+07	2.35775e+07	6.62776e+07	6.74595e+07	6.63079e+07	--	--	--	-	-	-	-
M435T224_1_POS	Cypermethrin	223.682	435.126	2.34976e+08	2.06476e+08	1.82059e+08	3.61129e+08	2.16581e+08	2.7894e+08	1.91756e+08	1.81609e+08	5.00181e+08	1.65863e+08	1.88822e+08	1.82284e+08	4.33319e+08	2.37225e+08	1.93859e+08	2.41439e+08	2.39964e+08	2.41427e+08	--	--	--	-	-	-	-
M376T410_2_POS	Cyphenothrin	410.12	376.197	8.71481e+06	1.35473e+07	8.87168e+06	9.08992e+06	1.80018e+07	1.84505e+07	1.38069e+07	1.07195e+07	5.09164e+06	2.13072e+07	1.68923e+07	1.86168e+07	7.65583e+06	1.57507e+07	1.51845e+07	1.51615e+07	1.51616e+07	1.59171e+07	--	--	--	-	-	-	-
M397T354_POS	Cyprosulfamide	353.922	397.074	8.37681e+06	1.20817e+07	1.33842e+07	8.82541e+06	7.67788e+06	8.9966e+06	1.00677e+07	7.64443e+06	5.31217e+06	1.09609e+07	8.24265e+06	1.374e+07	4.76733e+06	1.05112e+07	7.91372e+06	9.00292e+06	9.00454e+06	9.63148e+06	--	--	--	-	-	-	-
M417T48_POS	Cyproterone acetate	47.9506	417.166	1.72472e+07	1.88797e+07	2.53488e+07	3.58917e+07	3.24654e+07	2.14541e+07	2.08919e+07	2.48934e+07	1.85938e+07	2.09346e+07	2.48336e+07	2.69117e+07	1.12627e+07	2.15752e+07	2.0711e+07	2.18486e+07	2.28547e+07	2.18492e+07	Prenol lipids	33375-08-5	HMDB0034974	-	-	-	-
M167T114_POS	Cyromazine	113.584	167.107	5.89373e+07	4.86445e+07	4.77355e+07	5.93882e+07	5.20291e+07	5.21775e+07	4.34643e+07	3.87392e+07	2.96281e+07	4.81706e+07	3.99522e+07	4.40635e+07	3.51921e+07	5.20308e+07	4.80851e+07	4.5219e+07	4.52895e+07	3.8995e+07	Triazines	66215-27-8	HMDB0029862	C14147	ko01120//Microbial metabolism in diverse environments	Global and overview maps	Metabolism
M347T437_POS	Cys-Pro-Lys	437.264	347.182	5.3117e+06	5.57448e+06	3.70726e+06	6.0648e+06	4.2127e+06	4.59263e+06	3.33614e+06	3.58486e+06	3.52794e+06	3.59838e+06	3.64531e+06	5.82438e+06	2.76103e+06	4.05364e+06	2.69187e+06	4.22376e+06	4.38256e+06	4.21611e+06	--	--	--	-	-	-	-
M244T257_POS	Cytarabine	256.991	244.093	5.68266e+07	5.91e+07	6.56277e+07	4.31876e+07	4.94153e+07	4.46102e+07	6.47409e+07	6.54322e+07	5.2364e+07	4.69136e+07	3.8131e+07	4.58097e+07	5.88894e+07	5.17671e+07	5.30958e+07	5.12814e+07	5.12746e+07	5.14641e+07	Pyrimidine nucleosides	-	HMDB0248553	-	-	-	-
M489T376_POS	Cytidine 5'-diphosphocholine	376.451	489.137	3.00951e+06	3.61437e+06	4.34331e+06	2.52583e+06	3.16432e+06	3.05644e+06	3.29451e+06	3.32327e+06	1.66822e+06	3.73885e+06	2.60974e+06	2.75306e+06	1.12945e+06	1.92533e+06	2.72769e+06	2.72106e+06	2.37256e+06	2.71898e+06	Pteridines and derivatives	987-78-0	HMDB0001413	C00307	ko01100//Metabolic pathways;ko00564//Glycerophospholipid metabolism	Global and overview maps;Lipid metabolism	Metabolism
M478T464_2_POS	Cytochalasin a	464.481	478.251	8.26982e+06	8.95766e+06	9.60554e+06	7.3375e+06	7.10427e+06	7.72223e+06	1.30912e+07	1.24842e+07	6.70978e+06	1.12374e+07	8.07635e+06	1.02083e+07	4.91456e+06	5.87293e+06	6.20929e+06	8.48887e+06	8.39154e+06	8.50208e+06	--	--	--	-	-	-	-
M502T428_POS	Cytochalasin b	427.647	502.262	7.27258e+06	7.32101e+06	8.07542e+06	7.62023e+06	7.84143e+06	7.86486e+06	9.11302e+06	8.78821e+06	7.90004e+06	5.24985e+06	6.23122e+06	6.09323e+06	6.70081e+06	5.78464e+06	5.96481e+06	7.11321e+06	7.222e+06	7.11303e+06	Cytochalasans	-	HMDB0250718	-	-	-	-
M112T211_POS	Cytosine	211.028	112.051	3.02211e+07	1.96617e+07	2.12567e+07	2.50776e+07	2.64044e+07	2.38456e+07	2.20082e+07	1.96288e+07	2.39192e+07	3.34518e+07	2.48487e+07	2.4285e+07	3.31922e+07	3.49418e+07	2.38206e+07	2.41362e+07	2.40315e+07	2.42196e+07	Diazines	71-30-7	HMDB0000630	C00380	ko01100//Metabolic pathways;ko00240//Pyrimidine metabolism	Global and overview maps;Nucleotide metabolism	Metabolism
M531T4_POS	D-.alpha.-tocopherol succinate	4.24566	531.387	485266	546737	426249	597105	483536	517211	519921	473720	316586	490722	519339	509002	492968	998440	988164	479196	478050	454630	--	--	--	-	-	-	-
M133T391_2_POS	D-asparagine	390.746	133.06	1.17425e+09	1.19333e+09	1.58043e+09	2.85988e+09	2.84393e+09	3.45039e+09	1.678e+09	1.69906e+09	2.03505e+09	1.57839e+09	2.05594e+09	2.09124e+09	1.10839e+09	1.8697e+09	1.43447e+09	1.91147e+09	1.8863e+09	1.89054e+09	Carboxylic acids and derivatives	2058-58-4	HMDB0033780	-	-	-	-
M141T241_POS	D-erythro-imidazolylglycerol phosphate	240.92	141.066	1.64891e+07	1.76347e+07	1.53657e+07	6.86933e+06	1.18763e+07	1.55344e+07	1.77534e+07	1.67582e+07	1.46035e+07	1.4936e+07	1.31509e+07	1.48764e+07	5.65488e+06	1.13253e+07	1.5083e+07	1.50831e+07	1.53173e+07	1.5083e+07	Organic phosphoric acids and derivatives	36244-87-8	HMDB0012208	C04666	ko01100//Metabolic pathways;ko01110//Biosynthesis of secondary metabolites;ko01230//Biosynthesis of amino acids;ko00340//Histidine metabolism	Amino acid metabolism;Global and overview maps	Metabolism
M362T359_POS	D-erythro-sphingosine-1-phosphate	358.616	362.254	5.72906e+08	6.15853e+08	6.65565e+08	5.39593e+08	5.12095e+08	6.58092e+08	5.51767e+08	4.97905e+08	3.4118e+08	5.78057e+08	6.63853e+08	5.78037e+08	2.25785e+08	4.60606e+08	5.11094e+08	5.16706e+08	5.16691e+08	5.13595e+08	--	--	--	C06124	ko01100//Metabolic pathways;ko00600//Sphingolipid metabolism	Global and overview maps;Lipid metabolism	Metabolism
M178T368_POS	D-glucosaminic acid	368.235	178.086	8.50705e+06	9.76573e+06	1.05522e+07	6.61907e+06	8.3407e+06	8.6042e+06	5.38223e+06	6.53064e+06	3.20408e+06	1.08973e+07	9.65639e+06	8.17496e+06	6.23052e+06	8.07007e+06	1.05791e+07	8.0335e+06	8.03437e+06	8.26888e+06	--	--	--	C03752	ko01100//Metabolic pathways;ko01120//Microbial metabolism in diverse environments;ko00030//Pentose phosphate pathway	Carbohydrate metabolism;Global and overview maps	Metabolism
M283T490_POS	D-glucose 6-phosphate	489.7	283.019	1.8408e+07	9.74877e+06	1.01645e+07	1.16306e+07	2.11289e+07	1.12321e+07	1.31104e+07	1.31854e+07	9.26897e+06	1.06393e+07	1.07884e+07	1.23177e+07	7.96437e+06	9.27004e+06	9.47271e+06	1.02358e+07	1.02358e+07	1.01556e+07	Organooxygen compounds	56-73-5	HMDB0001401	C00092	ko01100//Metabolic pathways;ko01110//Biosynthesis of secondary metabolites;ko00500//Starch and sucrose metabolism;ko04931//Insulin resistance;ko00562//Inositol phosphate metabolism	Carbohydrate metabolism;Endocrine and metabolic disease;Global and overview maps	Human Diseases;Metabolism
M147T388_POS	D-glutamine	388.369	147.076	4.3869e+08	4.45111e+08	4.80604e+08	6.80015e+08	6.81398e+08	7.22306e+08	6.56533e+08	6.59527e+08	7.82913e+08	6.02644e+08	7.10239e+08	6.71242e+08	4.69272e+08	674892	4.64389e+08	5.88059e+08	5.88061e+08	5.85032e+08	Carboxylic acids and derivatives	5959-95-5	HMDB0003423	C00819	ko01100//Metabolic pathways	Global and overview maps	Metabolism
M476T276_POS	D-leucinamide, n-[(phenylmethoxy)carbonyl]-l-leucyl-n-[(1s)-1-formyl-3-methylbutyl]-	276.133	476.322	6.14066e+07	6.39474e+07	4.99851e+07	7.94041e+07	6.93707e+07	9.93655e+07	7.6225e+07	6.89608e+07	7.39979e+07	9.43257e+07	9.11169e+07	1.03287e+08	8.05026e+07	7.53259e+07	7.24417e+07	8.18644e+07	8.18548e+07	8.31741e+07	--	--	--	-	-	-	-
M162T414_1_POS	D-mannosamine	414.049	162.076	7.43486e+08	7.25685e+08	7.27694e+08	1.01086e+09	9.59131e+08	1.00659e+09	7.65003e+08	7.41066e+08	6.93105e+08	9.57364e+08	9.33891e+08	9.90947e+08	5.753e+08	5.97067e+08	5.94501e+08	8.10615e+08	8.12929e+08	8.10616e+08	--	--	--	-	-	-	-
M323T364_POS	D-myo-inositol-1,3-diphosphate	364.12	322.97	2.04203e+07	1.71225e+07	1.8584e+07	1.70555e+07	1.31672e+07	1.79829e+07	2.53287e+07	1.98207e+07	1.92524e+07	2.57422e+07	2.56796e+07	2.23896e+07	1.244e+07	2.07586e+07	2.05611e+07	1.92775e+07	1.92775e+07	1.9041e+07	--	--	--	C04062	ko01100//Metabolic pathways;ko00562//Inositol phosphate metabolism;ko04070//Phosphatidylinositol signaling system	Carbohydrate metabolism;Global and overview maps;Signal transduction	Environmental Information Processing;Metabolism
M218T454_POS	D-neopterin	454.467	218.066	5.11704e+06	6.21277e+06	6.22491e+06	6.33922e+06	5.37503e+06	5.52141e+06	6.16828e+06	9.41257e+06	4.55219e+06	7.40902e+06	5.92978e+06	7.60613e+06	5.25227e+06	3.00745e+06	3.22738e+06	7.44138e+06	7.37879e+06	8.02993e+06	Pteridines and derivatives	2009-64-5	HMDB0000845	C05926	ko00790//Folate biosynthesis	Metabolism of cofactors and vitamins	Metabolism
M127T382_POS	D-psicose	382.379	127.038	3.35175e+08	3.45803e+08	3.71438e+08	3.59647e+08	3.39394e+08	3.49676e+08	3.09387e+08	3.00232e+08	2.58055e+08	3.83378e+08	3.70668e+08	3.76623e+08	2.67244e+08	2.9461e+08	3.26394e+08	3.2488e+08	3.26675e+08	3.24894e+08	Organooxygen compounds	-	HMDB0250793	-	-	-	-
M130T442_POS	D-pyroglutamic acid	441.67	130.05	5.20656e+07	2.16344e+07	8.7611e+07	8.86986e+07	8.62533e+07	8.62518e+07	8.13455e+07	9.8171e+07	5.36123e+07	6.80132e+07	9.43058e+07	5.3807e+07	4.95657e+07	8.17031e+07	8.69385e+07	7.07572e+07	6.6844e+07	6.7017e+07	--	--	--	C02237	ko01100//Metabolic pathways	Global and overview maps	Metabolism
M360T382_2_POS	D-turanose	382.356	360.15	7.96577e+08	8.32103e+08	8.71022e+08	8.61401e+08	8.32151e+08	8.27567e+08	7.34556e+08	7.28624e+08	6.16936e+08	9.02063e+08	8.73591e+08	9.05059e+08	6.38383e+08	7.27156e+08	7.69489e+08	7.71205e+08	7.77916e+08	7.71215e+08	Fatty Acyls	547-25-1	HMDB0011740	-	-	-	-
M151T313_POS	D-xylose	313.065	151.039	90653.7	662549	531279	3.04991e+06	2.20118e+06	2.82835e+06	1.49385e+06	1.00131e+06	708250	2.97209e+06	2.31469e+06	2.62819e+06	110003	1.4194e+06	1.7509e+06	1.31154e+06	1.3291e+06	1.18035e+06	Organooxygen compounds	58-86-6	HMDB0000098	C00181	ko01100//Metabolic pathways;ko02010//ABC transporters;ko00520//Amino sugar and nucleotide sugar metabolism;ko00040//Pentose and glucuronate interconversions	Carbohydrate metabolism;Global and overview maps;Membrane transport	Environmental Information Processing;Metabolism
M255T407_POS	Daidzein	406.808	255.084	1.04782e+07	1.03477e+07	1.01335e+07	1.2258e+07	1.16344e+07	1.1245e+07	1.08491e+07	9.3976e+06	7.86947e+06	1.30352e+07	1.47599e+07	1.39139e+07	8.56461e+06	1.03573e+07	1.03393e+07	1.11953e+07	1.14514e+07	1.11963e+07	Isoflavonoids	486-66-8	HMDB0003312	C10208	ko01100//Metabolic pathways;ko01110//Biosynthesis of secondary metabolites;ko00943//Isoflavonoid biosynthesis	Biosynthesis of other secondary metabolites;Global and overview maps	Metabolism
M358T432_POS	Danofloxacin	432.488	358.161	4.65816e+07	4.99849e+07	5.53261e+07	5.08894e+07	5.16775e+07	5.21402e+07	5.96137e+07	5.90011e+07	3.61371e+07	5.80862e+07	5.01374e+07	5.52653e+07	2.42098e+07	3.91994e+07	4.11792e+07	4.85339e+07	4.84912e+07	4.84912e+07	Quinolines and derivatives	-	HMDB0250843	-	-	-	-
M497T437_POS	Dapsone	437.204	497.148	3.26188e+07	1.83802e+07	3.5826e+07	2.04011e+07	1.99911e+07	2.01433e+07	4.27744e+07	1.55439e+07	3.16782e+07	2.75294e+07	4.04074e+07	2.33427e+07	2.47945e+07	1.56066e+07	2.96406e+07	1.95431e+07	2.0505e+07	2.0495e+07	Benzene and substituted derivatives	80-08-0	HMDB0014395	-	-	-	-
M504T25_POS	Dasatinib n-oxide	24.8491	504.176	1.74423e+06	1.57088e+06	2.52473e+06	2.1744e+06	1.75231e+06	1.65123e+06	1.10433e+06	1.55286e+06	1.62723e+06	1.69933e+06	1.72078e+06	1.20821e+06	2.29672e+06	1.92827e+06	2.2954e+06	1.40922e+06	1.4473e+06	1.49756e+06	--	--	--	-	-	-	-
M363T313_1_POS	Daunorubicin	312.91	363.09	5.34691e+08	5.14336e+08	4.13821e+08	5.42701e+08	3.91299e+08	3.56652e+08	4.76863e+08	3.58109e+08	3.9073e+08	4.71789e+08	4.83177e+08	5.6997e+08	4.62217e+08	4.54837e+08	5.39945e+08	4.7206e+08	4.71979e+08	4.8613e+08	Anthracyclines	-	HMDB0255779	C01907	ko01110//Biosynthesis of secondary metabolites	Global and overview maps	Metabolism
M611T232_POS	Daurisoline	232.357	611.304	1.84284e+07	1.2224e+07	1.31302e+07	1.01165e+08	8.0547e+07	7.40135e+07	1.09833e+07	1.49084e+07	1.29688e+07	6.1411e+07	9.09564e+07	7.75528e+07	1.70775e+07	3.1531e+07	2.19543e+07	4.05549e+07	4.06425e+07	4.06818e+07	Isoquinolines and derivatives	-	HMDB0250882	-	-	-	-
M202T604_POS	Ddao	604.397	202.217	2.17844e+06	1.94435e+06	2.23506e+06	1.61782e+06	2.14832e+06	2.12553e+06	1.67395e+06	2.01833e+06	1.45816e+06	1.95096e+06	2.13699e+06	2.14186e+06	2.09444e+06	2.25593e+06	2.13993e+06	2.08989e+06	2.12963e+06	2.08926e+06	--	--	--	-	-	-	-
M661T406_POS	Decahydrogambogic acid	405.598	661.359	1.27873e+06	679270	550123	1.52714e+06	1.31717e+06	1.70183e+06	276212	1.97937e+06	433892	719239	1.39863e+06	660264	2.09576e+06	1.23472e+06	2.06198e+06	1.10611e+06	1.25823e+06	1.2563e+06	--	--	--	-	-	-	-
M316T259_POS	Decanoyl-l-carnitine	258.608	316.248	1.56383e+07	1.67423e+07	1.46435e+07	3.5197e+07	1.48804e+07	1.55293e+07	1.33389e+07	1.04691e+07	1.4737e+07	1.31569e+07	1.29867e+07	1.81125e+07	2.11663e+07	2.04059e+07	1.3786e+07	1.66855e+07	1.63935e+07	1.59136e+07	Fatty Acyls	1492-27-9	HMDB0000651	-	-	-	-
M422T216_POS	Defluoroatorvastatin	215.663	422.254	1.03871e+06	374192	686391	2.40844e+06	1.85565e+06	2.74364e+06	2.00699e+06	1.59588e+06	1.14825e+06	2.43304e+06	1.63644e+06	1.79038e+06	1.08588e+06	1.66646e+06	1.21303e+06	1.66403e+06	1.57155e+06	1.65795e+06	--	--	--	-	-	-	-
M446T369_POS	Dehydroaripiprazole	369.012	446.136	3.91587e+07	3.94101e+07	3.86096e+07	6.27039e+07	1.40413e+07	2.05455e+07	1.43845e+07	1.54512e+07	2.29672e+07	1.27329e+07	1.47458e+07	1.19374e+07	1.78105e+07	2.34308e+07	6.10299e+07	5.57279e+07	2.84176e+07	5.58239e+07	Diazinanes	-	HMDB0250942	-	-	-	-
M316T152_POS	Dehydrophytosphingosine (not validated, isomer of 1677)	151.901	316.285	2.43813e+08	2.29754e+08	2.23552e+08	2.08518e+08	2.1974e+08	2.27843e+08	2.20535e+08	2.04839e+08	2.55998e+08	2.18117e+08	2.38254e+08	2.42709e+08	2.45477e+08	2.05572e+08	1.94043e+08	2.14958e+08	2.12393e+08	2.12452e+08	--	--	--	-	-	-	-
M389T436_POS	Demethylnobiletin	435.94	389.143	1.43011e+06	1.6907e+06	1.86446e+06	1.39776e+06	1.49242e+06	1.32646e+06	1.46806e+06	1.51007e+06	788766	1.47456e+06	1.54051e+06	1.53826e+06	1.26723e+06	2.02764e+06	2.08231e+06	1.52379e+06	1.49913e+06	1.49909e+06	Flavonoids	2174-59-6	HMDB0037571	-	-	-	-
M281T585_POS	Demeton s	584.874	281.049	2.67934e+07	2.65066e+07	2.88976e+07	2.48491e+07	6.49227e+06	1.22737e+07	2.08338e+07	6.61807e+06	2.30552e+07	2.61552e+07	2.72597e+07	1.5162e+07	2.67693e+07	3.04755e+07	2.70639e+07	2.0131e+07	1.75374e+07	1.7481e+07	--	--	--	-	-	-	-
M252T146_POS	Deoxyadenosine	145.728	252.109	3.17405e+07	3.20575e+07	3.08028e+07	3.16759e+07	3.67525e+07	3.5712e+07	3.72377e+07	3.76119e+07	4.00512e+07	4.00277e+07	3.50889e+07	3.66187e+07	2.35692e+07	2.82137e+07	2.89401e+07	3.19394e+07	3.2091e+07	3.22247e+07	Purine nucleosides	958-09-8	HMDB0000101	C00559	ko01100//Metabolic pathways;ko02010//ABC transporters;ko00230//Purine metabolism	Global and overview maps;Membrane transport;Nucleotide metabolism	Environmental Information Processing;Metabolism
M395T293_POS	Deoxycorticosterone acetate	293.454	395.226	5.1786e+06	4.83476e+06	5.2696e+06	6.95975e+06	6.56045e+06	7.08417e+06	5.92153e+06	5.31659e+06	4.69431e+06	6.45205e+06	5.66639e+06	6.62152e+06	2.88262e+06	4.2366e+06	4.43448e+06	5.35905e+06	5.25992e+06	5.25996e+06	Steroids and steroid derivatives	-	HMDB0251003	-	-	-	-
M535T189_POS	Deoxyguanosine	188.665	535.216	2.34301e+07	2.01902e+07	2.18454e+07	2.85707e+07	4.88222e+07	5.17599e+07	2.37334e+07	2.54608e+07	3.53379e+07	3.37235e+07	2.48895e+07	2.64114e+07	2.17319e+07	1.20441e+07	1.162e+07	2.61927e+07	2.61909e+07	2.71737e+07	Purine nucleosides	961-07-9	HMDB0000085	C00330	ko01100//Metabolic pathways;ko02010//ABC transporters;ko00230//Purine metabolism	Global and overview maps;Membrane transport;Nucleotide metabolism	Environmental Information Processing;Metabolism
M187T392_POS	Deoxyvasicinone	392.189	187.107	1.39343e+08	9.91905e+07	9.87915e+07	2.23019e+08	2.17363e+08	2.54867e+08	1.69375e+08	1.6059e+08	2.43907e+08	1.92334e+08	2.05872e+08	2.36109e+08	1.28674e+08	1.00632e+08	9.01961e+07	1.5992e+08	1.59919e+08	1.61151e+08	--	--	--	-	-	-	-
M561T310_POS	Desferrioxamine	309.755	561.34	7.41192e+06	5.95224e+06	4.43644e+06	8.09293e+06	5.20711e+06	5.63048e+06	4.68953e+06	4.5619e+06	6.64233e+06	3.48118e+06	4.47447e+06	3.56016e+06	1.3973e+07	6.15514e+06	5.58935e+06	6.27063e+06	6.16677e+06	6.16605e+06	Carboxylic acids and derivatives	70-51-9	HMDB0014884	-	-	-	-
M595T359_POS	Desferrioxamine x1	358.599	595.294	6.21226e+06	5.51119e+06	5.36657e+06	8.11324e+06	6.90684e+06	8.13066e+06	4.60217e+06	4.0976e+06	6.80431e+06	6.39716e+06	7.19865e+06	7.82906e+06	6.97616e+06	7.34037e+06	6.09692e+06	6.1089e+06	6.10861e+06	5.96693e+06	--	--	--	-	-	-	-
M311T168_POS	Desogestrel	167.695	311.258	9.88315e+09	9.97203e+09	1.03057e+10	7.75371e+09	7.62729e+09	7.91391e+09	7.70063e+09	8.52427e+09	6.7656e+09	8.37509e+09	8.47182e+09	7.66266e+09	9.40507e+09	1.18016e+10	1.20743e+10	5.52231e+09	5.42084e+09	5.42082e+09	Steroids and steroid derivatives	54024-22-5	HMDB0014449	-	-	-	-
M578T275_POS	Destruxin a	274.989	578.335	4.03276e+06	3.14841e+06	4.00806e+06	3.78124e+06	4.54477e+06	3.58748e+06	2.57276e+06	2.11603e+06	2.37958e+06	2.43834e+06	3.17727e+06	2.56883e+06	9.1295e+06	3.33522e+06	2.80382e+06	3.84142e+06	4.03598e+06	4.11783e+06	--	--	--	-	-	-	-
M389T274_POS	Diacetoxyscirpenol	274.12	389.178	1.50776e+08	2.7052e+08	1.75912e+08	2.56955e+08	3.00407e+08	1.69849e+08	1.75019e+08	2.30453e+08	2.69222e+08	2.06741e+08	1.99823e+08	2.35099e+08	1.93714e+08	1.99672e+08	1.56115e+08	2.53152e+08	2.53033e+08	2.28095e+08	Prenol lipids	2270-40-8	HMDB0035104	-	-	-	-
M87T388_POS	Diacetyl	387.611	87.0442	1.92592e+09	2.04919e+09	2.08338e+09	1.78424e+09	1.86125e+09	1.78539e+09	1.94776e+09	1.85116e+09	1.73015e+09	1.92955e+09	1.78262e+09	1.85774e+09	1.64422e+09	1.72387e+09	1.82278e+09	1.86096e+09	1.87249e+09	1.86096e+09	Organooxygen compounds	431-03-8	HMDB0003407	C00741	ko01110//Biosynthesis of secondary metabolites;ko00650//Butanoate metabolism	Carbohydrate metabolism;Global and overview maps	Metabolism
M261T431_POS	Diaveridine	431.291	261.145	1.34e+07	1.29634e+07	1.31512e+07	1.65524e+07	1.55894e+07	1.62717e+07	1.71664e+07	1.59802e+07	1.40985e+07	1.74715e+07	1.72522e+07	1.99098e+07	1.47567e+07	1.21903e+07	1.14087e+07	1.65515e+07	1.69551e+07	1.68231e+07	Benzene and substituted derivatives	-	HMDB0251144	-	-	-	-
M305T269_POS	Diazinon	268.901	305.121	5.5131e+08	5.6844e+08	5.51455e+08	6.10573e+08	6.55652e+08	6.87991e+08	4.65149e+08	4.75178e+08	4.55702e+08	6.49857e+08	6.76024e+08	6.4507e+08	4.76761e+08	5.85212e+08	5.63226e+08	5.83098e+08	5.84549e+08	5.84548e+08	Organic thiophosphoric acids and derivatives	333-41-5	HMDB0032943	-	-	-	-
M280T368_POS	Dibenz(a,h)acridine	367.814	280.127	1.68864e+07	2.05504e+07	2.03024e+07	1.66493e+07	1.71779e+07	2.05494e+07	2.01422e+07	2.30384e+07	1.28453e+07	2.46539e+07	2.03678e+07	2.01777e+07	7.04656e+06	2.00544e+07	2.18125e+07	2.01218e+07	1.98503e+07	1.98529e+07	--	--	--	-	-	-	-
M486T295_POS	Dibutyryl-cgmp	294.642	486.141	7.92402e+06	8.09518e+06	9.24582e+06	6.88587e+06	7.84908e+06	6.93888e+06	4.73094e+06	5.50415e+06	2.61758e+06	8.29604e+06	7.42812e+06	7.20635e+06	4.2307e+06	9.62069e+06	1.07048e+07	7.03533e+06	6.95128e+06	7.03519e+06	--	--	--	-	-	-	-
M210T408_POS	Dichlormid	407.666	210.037	1.55015e+07	1.64505e+07	1.8005e+07	1.5738e+07	1.55444e+07	1.35948e+07	2.06609e+07	2.27506e+07	1.3487e+07	1.53107e+07	1.58992e+07	1.67044e+07	1.05435e+07	1.44656e+07	1.30595e+07	1.62019e+07	1.67741e+07	1.67314e+07	--	--	--	-	-	-	-
M350T337_POS	Diclobutrazol	337.448	350.085	2.654e+06	3.13856e+06	2.73664e+06	3.88798e+06	3.4671e+06	3.90214e+06	2.1995e+06	3.04788e+06	1.20779e+06	4.09097e+06	3.9883e+06	4.14482e+06	1.25314e+06	2.45369e+06	2.15149e+06	2.93664e+06	2.98246e+06	2.9708e+06	Benzene and substituted derivatives	-	HMDB0251205	-	-	-	-
M100T612_POS	Dicyclohexylamine	611.885	100.112	674619	812698	4.62122e+08	2.09922e+08	8.04448e+07	1.81681e+06	2.11521e+08	4.57695e+08	6.1188e+07	2.08847e+08	2.09404e+08	9.66672e+07	2.09013e+08	4.7257e+08	2.10501e+08	2.60746e+08	3.15788e+08	2.68738e+08	Organonitrogen compounds	-	HMDB0251214	-	-	-	-
M332T259_POS	Dicyclomine	258.965	332.28	1.8836e+07	1.92928e+07	1.73944e+07	1.356e+07	1.25501e+07	1.41398e+07	1.77544e+07	1.56686e+07	1.52505e+07	1.7831e+07	1.50575e+07	1.68756e+07	1.4379e+07	1.76435e+07	1.63282e+07	1.75019e+07	1.81694e+07	1.75027e+07	Carboxylic acids and derivatives	77-19-0	HMDB0014942	-	-	-	-
M245T243_1_POS	Diethyl phthalate	242.66	245.096	8.88099e+06	9.76867e+06	1.05485e+07	7.41041e+06	9.92174e+06	1.09958e+07	1.22224e+07	1.43177e+07	8.12269e+06	1.07643e+07	9.45676e+06	1.1773e+07	3.62688e+06	7.24577e+06	9.47442e+06	9.39724e+06	9.49553e+06	9.39673e+06	Benzene and substituted derivatives	-	HMDB0094660	-	-	-	-
M127T248_POS	Diethylcarbamazine	248.284	127.098	1.96597e+08	1.78184e+08	2.00414e+08	1.40625e+08	1.48776e+08	1.68583e+08	1.85481e+08	1.8606e+08	2.24065e+08	9.17508e+07	1.11591e+08	1.32769e+08	1.62115e+08	1.78835e+08	1.69824e+08	1.64031e+08	1.64665e+08	1.64665e+08	Diazinanes	90-89-1	HMDB0014849	-	-	-	-
M400T192_POS	Difloxacin	192.082	400.14	2.18764e+08	2.28869e+08	2.15378e+08	1.80648e+08	2.07072e+08	2.22739e+08	1.78263e+08	1.73485e+08	1.59293e+08	2.78673e+08	2.60169e+08	2.45191e+08	2.29871e+08	2.71555e+08	2.75735e+08	2.30148e+08	2.34242e+08	2.30155e+08	Quinolines and derivatives	-	HMDB0251259	-	-	-	-
M395T242_POS	Diflufenican	242.453	395.074	1.4425e+08	1.68533e+08	1.53908e+08	1.07928e+08	1.28416e+08	1.08917e+08	1.37348e+08	1.30226e+08	9.05981e+07	1.27925e+08	1.13393e+08	1.19446e+08	9.27583e+07	6.30582e+07	6.8881e+07	1.22848e+08	1.21446e+08	1.22849e+08	Benzene and substituted derivatives	-	HMDB0251262	-	-	-	-
M584T214_POS	Dihydroergotamine	213.81	584.305	8.1811e+06	7.39587e+06	5.62836e+06	1.74207e+07	1.27363e+07	1.21314e+07	9.5946e+06	9.10219e+06	9.12144e+06	1.27683e+07	8.65519e+06	8.47312e+06	1.39871e+07	1.06566e+07	8.98671e+06	1.78673e+07	1.69297e+07	1.78759e+07	Ergoline and derivatives	-	HMDB0251307	-	-	-	-
M553T197_POS	Dihydromethysticin	197.333	553.19	2.13535e+07	1.95746e+07	1.77869e+07	5.06331e+06	6.87086e+06	7.19398e+06	1.23067e+07	1.03624e+07	9.04197e+06	6.32656e+06	7.43943e+06	5.30532e+06	7.1188e+06	8.78661e+06	9.11534e+06	1.0833e+07	1.06e+07	1.05972e+07	Kavalactones	19902-91-1	HMDB0030791	-	-	-	-
M613T46_POS	Dilinolenin (9c,12c,15c)	45.7914	613.483	2.27145e+08	2.03624e+08	2.24645e+08	2.40108e+08	2.30079e+08	1.94517e+08	1.62263e+08	1.18701e+08	1.79616e+08	9.63087e+07	1.17381e+08	1.66555e+08	2.34414e+08	1.67963e+08	2.07389e+08	1.81051e+08	1.77507e+08	1.77497e+08	--	--	--	-	-	-	-
M388T412_POS	Dimethomorph	412.079	388.122	1.14375e+07	9.68366e+06	1.19412e+07	7.28239e+06	8.66546e+06	5.56551e+06	8.94462e+06	1.07638e+07	5.3749e+06	7.56865e+06	9.96489e+06	5.73514e+06	5.21065e+06	8.4489e+06	1.19123e+07	7.74387e+06	7.19917e+06	7.1908e+06	--	--	--	-	-	-	-
M419T466_POS	Dimethoxycurcumin	465.677	419.164	879071	1.10915e+06	1.11213e+06	1.22451e+06	1.30891e+06	1.17461e+06	960847	1.01782e+06	746757	1.57114e+06	1.34863e+06	1.50949e+06	448277	749839	932253	1.1115e+06	1.11163e+06	1.10157e+06	--	--	--	-	-	-	-
M179T421_POS	Dimethyl sulfoxide	420.763	178.993	8.19414e+06	7.69601e+06	7.45587e+06	6.76954e+06	6.9779e+06	7.33667e+06	7.94177e+06	7.70292e+06	8.58363e+06	7.01287e+06	7.84045e+06	6.91345e+06	7.27435e+06	7.04191e+06	7.09028e+06	7.46487e+06	7.59663e+06	7.46512e+06	Sulfoxides	67-68-5	HMDB0002151	C11143	ko01100//Metabolic pathways;ko00920//Sulfur metabolism	Energy metabolism;Global and overview maps	Metabolism
M387T153_POS	Dinocap	153.112	387.163	2.31109e+07	2.54544e+07	1.80903e+07	2.03298e+07	3.19187e+07	2.98906e+07	3.41839e+07	2.40682e+07	2.47889e+07	3.23563e+07	3.49051e+07	3.77477e+07	2.13955e+07	1.15321e+07	1.00131e+07	2.3069e+07	2.29116e+07	2.30826e+07	--	--	--	-	-	-	-
M529T247_POS	Dinor-12-oxophytodienoic acid	246.966	529.349	3.75778e+07	3.75416e+07	3.27292e+07	2.6135e+07	1.78304e+07	2.10346e+07	1.27287e+07	1.02035e+07	1.32367e+07	2.05369e+07	2.09838e+07	2.17572e+07	6.73964e+07	3.01568e+07	2.69275e+07	2.67006e+07	2.59242e+07	2.59229e+07	--	--	--	-	-	-	-
M203T447_POS	Dinotefuran	447.34	203.103	2.09344e+07	2.32676e+07	2.12021e+07	2.48611e+07	2.39974e+07	2.54046e+07	2.04429e+07	2.11861e+07	9.99753e+06	2.49146e+07	2.25646e+07	2.44429e+07	1.5802e+07	1.5426e+07	1.73003e+07	2.21645e+07	2.21638e+07	2.24706e+07	Organonitrogen compounds	-	HMDB0244741	-	-	-	-
M242T78_POS	Dioctylamine	78.0643	242.284	3.47079e+07	4.36074e+07	3.85807e+07	2.60287e+07	2.71497e+07	2.3625e+07	2.41253e+07	4.31658e+07	2.45803e+07	3.12249e+07	2.0913e+07	3.53457e+07	1.17989e+07	2.38591e+07	2.4033e+07	2.65759e+07	2.65635e+07	2.71162e+07	Organonitrogen compounds	-	HMDB0251428	-	-	-	-
M631T227_POS	Diosmin	227.342	631.165	4.49777e+06	4.51059e+06	4.09635e+06	2.87214e+06	2.39583e+06	2.05978e+06	1.35287e+06	1.96646e+06	967803	2.09845e+06	1.70798e+06	1.71559e+06	1.39986e+06	2.71336e+06	2.80295e+06	2.20377e+06	2.204e+06	2.23442e+06	Flavonoids	520-27-4	HMDB0029548	-	-	-	-
M240T127_POS	Diphenamid	127.314	240.123	2.2094e+07	9.15281e+06	9.54565e+06	2.01873e+07	2.11716e+07	1.99117e+07	2.18168e+07	8.31449e+06	5.32461e+07	1.06975e+07	1.37296e+07	1.33182e+07	2.51098e+07	1.83326e+07	1.77103e+07	1.94854e+07	1.95053e+07	2.1159e+07	--	--	--	-	-	-	-
M334T411_2_POS	Dipivefrine	410.765	334.223	5.83588e+07	6.00206e+07	6.49227e+07	7.11475e+07	7.46519e+07	7.40335e+07	5.08835e+07	4.7368e+07	3.99682e+07	7.60577e+07	7.46934e+07	7.34256e+07	4.34983e+07	5.68343e+07	5.87535e+07	6.18565e+07	6.23313e+07	6.18577e+07	Phenol esters	52365-63-6	HMDB0014592	-	-	-	-
M681T315_2_POS	Dipyridamole mono-o-.beta.-d-glucuronide	314.598	681.367	4.65578e+06	5.88786e+06	6.22154e+06	5.85894e+06	5.86695e+06	6.35768e+06	3.81094e+06	3.85656e+06	2.53601e+06	8.51646e+06	6.42573e+06	7.39668e+06	2.89539e+06	5.22145e+06	6.6209e+06	6.07163e+06	5.58244e+06	6.06948e+06	--	--	--	-	-	-	-
M297T16_POS	Disulfiram	15.5835	297.058	2.16924e+06	2.18418e+06	2.1206e+06	2.21509e+06	2.18266e+06	1.85245e+06	2.41822e+06	2.11524e+06	2.18313e+06	2.02462e+06	1.85316e+06	1.9783e+06	2.11872e+06	3.93092e+06	2.1523e+06	2.15994e+06	2.12981e+06	2.14252e+06	Organooxygen compounds	113146-74-0	HMDB0034341	-	-	-	-
M175T527_1_POS	DL-arginine	527.059	175.119	1.04883e+10	9.82464e+09	1.08656e+10	9.34817e+09	9.88467e+09	8.79932e+09	8.97234e+09	1.06578e+10	1.04399e+10	7.00982e+09	7.67154e+09	8.82323e+09	8.28457e+09	1.01778e+10	9.83743e+09	9.67145e+09	9.67351e+09	9.38632e+09	Carboxylic acids and derivatives	-	HMDB0251511	-	-	-	-
M148T413_2_POS	DL-Glutamic acid	412.774	148.061	2.11792e+09	2.10328e+09	2.21666e+09	2.23724e+09	2.22372e+09	2.29202e+09	2.00864e+09	2.2333e+09	1.80333e+09	2.19351e+09	2.32093e+09	2.33507e+09	2.25037e+09	2.75213e+09	2.8159e+09	2.29636e+09	2.30864e+09	2.29623e+09	Carboxylic acids and derivatives	-	HMDB0060475	C00302	ko01100//Metabolic pathways;ko00460//Cyanoamino acid metabolism	Global and overview maps;Metabolism of other amino acids	Metabolism
M120T368_POS	DL-threonine	367.853	120.066	1.05154e+08	1.14571e+08	1.31597e+08	1.09083e+08	1.13579e+08	1.25286e+08	1.32924e+08	1.21581e+08	9.99636e+07	1.72088e+08	1.10553e+08	1.10811e+08	8.28584e+07	1.12778e+08	1.16419e+08	1.12224e+08	1.12196e+08	1.10651e+08	--	--	--	C00188	ko01100//Metabolic pathways;ko01110//Biosynthesis of secondary metabolites;ko01120//Microbial metabolism in diverse environments;ko02010//ABC transporters;ko01230//Biosynthesis of amino acids;ko00260//Glycine, serine and threonine metabolism;ko00860//Porphyrin metabolism;ko00261//Monobactam biosynthesis;ko00970//Aminoacyl-tRNA biosynthesis;ko00290//Valine, leucine and isoleucine biosynthesis	Amino acid metabolism;Biosynthesis of other secondary metabolites;Global and overview maps;Membrane transport;Metabolism of cofactors and vitamins;Translation	Environmental Information Processing;Genetic Information Processing;Metabolism
M182T316_POS	DL-tyrosine	316.416	182.081	7.1468e+07	8.49552e+07	8.62333e+07	1.03045e+08	9.97978e+07	9.10535e+07	8.70699e+07	8.12992e+07	6.0436e+07	8.47211e+07	7.01989e+07	8.98965e+07	5.05469e+07	5.94592e+07	6.44747e+07	8.14037e+07	8.13998e+07	8.21982e+07	--	--	--	C00082	ko01100//Metabolic pathways;ko01110//Biosynthesis of secondary metabolites;ko01230//Biosynthesis of amino acids;ko01210//2-Oxocarboxylic acid metabolism;ko00350//Tyrosine metabolism;ko00950//Isoquinoline alkaloid biosynthesis;ko00360//Phenylalanine metabolism;ko00261//Monobactam biosynthesis;ko00400//Phenylalanine, tyrosine and tryptophan biosynthesis;ko00970//Aminoacyl-tRNA biosynthesis;ko00130/…	Amino acid metabolism;Biosynthesis of other secondary metabolites;Global and overview maps;Metabolism of cofactors and vitamins;Metabolism of other amino acids;Translation	Genetic Information Processing;Metabolism
M118T316_POS	DL-valine	316.447	118.086	3.12978e+08	3.41286e+08	4.08537e+08	2.69894e+08	3.70395e+08	2.56303e+08	3.85847e+08	3.8028e+08	3.21952e+08	2.13064e+08	2.16027e+08	2.38386e+08	2.60875e+08	2.80059e+08	3.09487e+08	3.06467e+08	3.06471e+08	3.0859e+08	Carboxylic acids and derivatives	-	HMDB0250806	-	-	-	-
M372T226_2_POS	Docosahexaenoyl ethanolamide	226.378	372.275	2.06329e+09	1.7852e+09	1.55589e+09	4.42412e+09	1.1353e+09	1.22482e+09	1.34737e+09	9.87903e+08	1.5794e+09	1.17755e+09	1.13478e+09	1.2535e+09	3.42561e+09	2.04502e+09	1.62168e+09	1.80838e+09	1.80838e+09	1.7955e+09	Organonitrogen compounds	162758-94-3	HMDB0013658	-	-	-	-
M376T11_POS	Docosatetraenoyl ethanolamide	10.5957	376.319	633936	787024	1.67818e+06	805104	1.08944e+06	1.27474e+06	1.42332e+06	1.28333e+06	1.35716e+06	145477	1.56631e+06	1.3079e+06	974124	2.09434e+06	1.63538e+06	785639	758550	941643	--	--	--	-	-	-	-
M179T49_POS	Dodeca-2(e),4(e)-dienoic acid	48.8049	179.143	6.11075e+07	5.88055e+07	6.26076e+07	6.4021e+07	6.54401e+07	1.03135e+08	6.9119e+07	7.37638e+07	6.52535e+07	6.98302e+07	7.02173e+07	6.897e+07	5.62397e+07	6.2386e+07	6.18071e+07	6.4525e+07	6.45309e+07	6.57518e+07	--	--	--	-	-	-	-
M216T249_POS	Dodecanoic acid, 12-[[(tricyclo[3.3.1.13,7]dec-1-ylamino)carbonyl]amino]-	249.189	216.196	2.31393e+06	2.32655e+06	2.41738e+06	1.32857e+06	1.5542e+06	1.57793e+06	1.36489e+06	1.0624e+06	1.18588e+06	1.4001e+06	1.14161e+06	1.36695e+06	2.01562e+06	2.04169e+06	1.8321e+06	1.46634e+06	1.46958e+06	1.47223e+06	--	--	--	-	-	-	-
M116T293_POS	Dodemorph	293.041	116.107	1.63502e+08	1.60011e+08	1.60346e+08	1.86802e+08	1.87043e+08	1.82934e+08	1.3775e+08	1.34209e+08	1.76925e+08	1.85215e+08	1.90357e+08	1.84671e+08	2.14808e+08	1.67331e+08	1.54457e+08	1.74144e+08	1.72326e+08	1.72336e+08	--	--	--	-	-	-	-
M442T462_POS	Dofetilide	461.825	442.148	4.66702e+06	5.80301e+06	5.01721e+06	5.17039e+06	5.14522e+06	5.10805e+06	3.972e+06	4.46654e+06	3.88747e+06	6.28475e+06	5.79892e+06	5.97502e+06	3.49436e+06	4.49182e+06	5.07794e+06	4.94131e+06	5.0413e+06	4.94162e+06	Benzene and substituted derivatives	115256-11-6	HMDB0014349	-	-	-	-
M296T275_POS	Dosulepin	275.225	296.158	9.23617e+06	1.03269e+07	1.18848e+07	1.76907e+07	1.30065e+07	1.97363e+07	1.92922e+07	1.3796e+07	1.77499e+07	1.75752e+07	1.392e+07	1.63323e+07	1.45449e+07	1.15793e+07	1.23702e+07	1.71448e+07	1.71405e+07	1.76067e+07	Benzothiepins	-	HMDB0251594	-	-	-	-
M397T440_POS	Doxorubicinone	440.495	397.075	3.93969e+06	3.48397e+06	3.98798e+06	4.15165e+06	4.22166e+06	4.93202e+06	6.19232e+06	5.89654e+06	5.026e+06	3.75438e+06	4.02862e+06	4.7198e+06	2.64285e+06	3.27179e+06	3.22391e+06	4.06277e+06	4.10591e+06	4.10607e+06	--	--	--	-	-	-	-
M445T397_POS	Doxycycline	397.405	445.148	5.66158e+06	5.4041e+06	5.69994e+06	6.27631e+06	7.07397e+06	6.56959e+06	6.19056e+06	4.99587e+06	5.13526e+06	6.39176e+06	7.8013e+06	6.54711e+06	6.31986e+06	6.56932e+06	7.52514e+06	6.47497e+06	6.47162e+06	6.68313e+06	Tetracyclines	-	HMDB0303043	-	-	-	-
M851T383_POS	Dp5	382.887	851.264	6.56487e+06	5.11509e+06	5.76924e+06	5.63926e+06	4.96401e+06	5.41639e+06	5.55344e+06	5.51412e+06	5.80971e+06	6.90937e+06	5.16277e+06	5.97779e+06	4.90194e+06	5.63833e+06	6.33992e+06	5.95269e+06	5.9526e+06	5.86693e+06	--	--	--	-	-	-	-
M129T375_POS	Dulcitol	375.493	129.066	1.71858e+08	1.77933e+08	1.83004e+08	2.00135e+08	1.99899e+08	1.99152e+08	1.92841e+08	2.24871e+08	1.90359e+08	1.66894e+08	1.7347e+08	1.7157e+08	1.46571e+08	1.5668e+08	1.58454e+08	1.92099e+08	1.88042e+08	1.8808e+08	Organooxygen compounds	488-45-9	HMDB0011632	C01697	ko01100//Metabolic pathways;ko00052//Galactose metabolism	Carbohydrate metabolism;Global and overview maps	Metabolism
M186T358_POS	Ecgonine	357.82	186.113	1.21493e+07	1.28896e+07	1.34252e+07	1.05022e+07	9.43768e+06	1.23689e+07	1.15763e+07	1.01649e+07	9.82354e+06	1.00373e+07	1.01907e+07	1.20387e+07	8.51736e+06	1.04247e+07	1.0078e+07	1.14369e+07	1.12456e+07	1.15463e+07	Tropane alkaloids	481-37-8	HMDB0006548	C10858	ko00960//Tropane, piperidine and pyridine alkaloid biosynthesis	Biosynthesis of other secondary metabolites	Metabolism
M214T112_POS	Ecgonine ethyl ester	112.426	214.144	1.07108e+07	1.07252e+07	2.64191e+07	1.28651e+07	1.3383e+07	1.42811e+07	1.777e+07	1.88971e+07	9.97636e+06	1.76743e+07	3.94596e+07	3.87703e+07	9.4286e+06	1.19677e+07	1.45292e+07	2.17963e+07	2.69941e+07	2.69903e+07	Tropane alkaloids	-	HMDB0251685	-	-	-	-
M398T411_POS	Echimidine	410.762	398.192	6.54906e+06	6.29025e+06	7.53885e+06	1.4463e+07	1.48271e+07	1.50616e+07	1.36874e+07	1.88283e+07	6.92193e+06	1.67809e+07	1.23551e+07	1.35425e+07	2.89354e+06	6.46821e+06	7.23283e+06	9.68942e+06	9.68856e+06	9.86402e+06	--	--	--	-	-	-	-
M437T330_POS	Echinocystic acid	329.524	437.325	2.27334e+06	1.77726e+06	1.41967e+06	4.9379e+06	2.37315e+06	2.96549e+06	1.79457e+06	2.2027e+06	5.21811e+06	1.82838e+06	2.14176e+06	1.8812e+06	6.63189e+06	2.59208e+06	2.20951e+06	2.73508e+06	3.04165e+06	2.72646e+06	Prenol lipids	-	HMDB0251690	-	-	-	-
M274T361_POS	Emetine	360.53	274.201	4.18643e+07	4.36302e+07	4.46111e+07	4.35315e+07	3.95633e+07	4.33312e+07	4.25138e+07	4.33314e+07	3.63359e+07	5.09507e+07	5.11189e+07	5.33648e+07	2.60369e+07	3.97818e+07	4.24066e+07	4.34031e+07	4.32109e+07	4.3366e+07	Emetine alkaloids	-	HMDB0251773	C09421	ko01110//Biosynthesis of secondary metabolites;ko00950//Isoquinoline alkaloid biosynthesis	Biosynthesis of other secondary metabolites;Global and overview maps	Metabolism
M229T51_POS	Empenthrin	50.816	229.195	6.32289e+07	5.99417e+07	6.11473e+07	5.56573e+07	6.35392e+07	6.8314e+07	4.65869e+07	5.7148e+07	5.4904e+07	6.63821e+07	6.93758e+07	6.69743e+07	5.91255e+07	7.27128e+07	7.23886e+07	6.90913e+07	6.91288e+07	6.97446e+07	--	--	--	-	-	-	-
M349T449_POS	Enalaprilat	449.147	349.172	3.12585e+07	3.30969e+07	3.54894e+07	5.63377e+07	5.59427e+07	5.40876e+07	3.53471e+07	3.52881e+07	2.81602e+07	4.39851e+07	4.45602e+07	4.52231e+07	2.17321e+07	2.8516e+07	3.00204e+07	3.72424e+07	3.73018e+07	3.67906e+07	Carboxylic acids and derivatives	76420-72-9	HMDB0041886	-	-	-	-
M487T347_POS	Enhydrin	346.678	487.122	6.61169e+06	7.1031e+06	6.98959e+06	6.06476e+06	7.10013e+06	6.33201e+06	7.51267e+06	7.62854e+06	5.07087e+06	6.03923e+06	6.38261e+06	5.64165e+06	2.80816e+06	4.69333e+06	4.64844e+06	6.1597e+06	6.13665e+06	6.13639e+06	Prenol lipids	-	HMDB0251809	-	-	-	-
M555T188_POS	Entecavir	187.692	555.224	2.7632e+07	4.2974e+07	3.31428e+07	5.03612e+06	2.07705e+07	1.88479e+07	3.4043e+07	3.04153e+07	1.27218e+07	1.24676e+07	1.05052e+07	1.21425e+07	734384	8.9335e+06	1.92612e+07	1.88366e+07	1.82459e+07	1.82545e+07	Nucleoside and nucleotide analogues	142217-69-4	HMDB0014585	-	-	-	-
M285T241_POS	Enterodiol	241.492	285.17	2.21047e+06	2.21236e+06	2.13613e+06	3.2445e+06	2.9302e+06	1.12098e+07	2.39031e+06	2.92701e+06	2.08639e+06	5.54615e+06	4.02177e+06	4.40856e+06	3.06757e+06	7.43242e+06	3.3999e+06	5.00229e+06	6.1129e+06	4.99167e+06	Dibenzylbutane lignans	80226-00-2	HMDB0005056	-	-	-	-
M299T465_POS	Enterolactone	465.231	299.122	5.74726e+06	5.55115e+06	6.17147e+06	4.98951e+06	4.21866e+06	5.16487e+06	1.19723e+07	1.08073e+07	8.02024e+06	3.29261e+06	3.34587e+06	3.61799e+06	3.90341e+06	6.35188e+06	6.72996e+06	6.01416e+06	5.98375e+06	6.18845e+06	Furanoid lignans	185254-87-9	HMDB0006101	-	-	-	-
M148T353_1_POS	Ephedrine	353.272	148.097	2.05572e+09	1.71852e+09	1.76408e+09	2.21727e+09	2.04063e+09	2.16187e+09	1.98701e+09	1.65094e+09	2.53077e+09	1.74172e+09	1.89965e+09	1.9456e+09	1.88339e+09	1.7454e+09	1.62227e+09	1.99394e+09	1.99387e+09	2.00979e+09	Benzene and substituted derivatives	299-42-3	HMDB0015451	C01575	ko01100//Metabolic pathways;ko01110//Biosynthesis of secondary metabolites	Global and overview maps	Metabolism
M320T185_POS	Epothilone b	185.066	320.186	2.88468e+07	5.28657e+07	5.08586e+07	4.1814e+07	4.51252e+07	7.55662e+07	5.23029e+07	4.91216e+07	6.96566e+07	4.69713e+07	8.32371e+07	1.15774e+08	1.864e+07	6.97999e+07	7.29112e+07	6.12671e+07	5.13156e+07	5.21259e+07	Macrolides and analogues	-	HMDB0251874	-	-	-	-
M330T14_POS	Epoxiconazole	14.2523	330.098	355398	730366	653402	194467	673983	669283	594351	625684	453359	604107	707564	666451	601832	721753	825473	675180	675636	643917	--	--	--	-	-	-	-
M555T426_POS	Epoxomicin	425.594	555.351	3.72345e+06	3.30009e+06	2.74018e+06	5.1842e+06	5.00561e+06	6.04217e+06	8.57936e+06	3.41224e+06	8.58595e+06	3.09814e+06	3.84005e+06	3.44853e+06	4.3988e+06	3.53961e+06	3.46914e+06	4.52577e+06	4.5268e+06	4.24694e+06	Carboxylic acids and derivatives	-	HMDB0251879	-	-	-	-
M425T140_2_POS	Eprosartan	140.453	425.157	4.93541e+07	4.08615e+07	1.97542e+07	2.83587e+07	5.07396e+07	3.80814e+07	3.27418e+07	1.2512e+07	2.21998e+07	4.56242e+07	2.74402e+07	3.30264e+07	3.35253e+07	1.95846e+07	2.35906e+07	3.74765e+07	3.46882e+07	3.33291e+07	Benzene and substituted derivatives	133040-01-4	HMDB0015014	-	-	-	-
M594T419_POS	Ergocristam	418.714	594.312	1.07823e+07	1.51435e+07	1.19049e+07	1.84151e+07	1.71013e+07	1.31232e+07	1.38887e+07	8.4009e+06	8.44784e+06	1.46089e+07	2.06456e+07	1.47241e+07	9.05807e+06	1.11351e+07	1.07623e+07	1.09137e+07	1.11068e+07	1.09924e+07	--	--	--	-	-	-	-
M610T431_POS	Ergocristine	430.59	610.308	3.09939e+06	3.28968e+06	3.48661e+06	4.73183e+06	4.48704e+06	4.86936e+06	3.68142e+06	3.48849e+06	3.17137e+06	4.80419e+06	4.84504e+06	4.49521e+06	2.01723e+06	2.51451e+06	2.67798e+06	3.63281e+06	3.53076e+06	3.63326e+06	Ergoline and derivatives	-	HMDB0251908	-	-	-	-
M459T272_2_POS	Ergothioneine	271.548	459.184	7.98618e+07	7.13366e+07	7.75054e+07	7.80664e+07	6.43192e+07	7.05719e+07	6.69218e+07	6.76052e+07	3.38332e+07	7.52286e+07	5.75142e+07	7.24155e+07	4.64354e+07	7.14436e+07	6.51505e+07	6.68213e+07	6.89028e+07	6.68262e+07	Carboxylic acids and derivatives	497-30-3	HMDB0003045	C05570	ko01100//Metabolic pathways;ko00340//Histidine metabolism	Amino acid metabolism;Global and overview maps	Metabolism
M289T383_POS	Eriodictyol	383.009	289.09	7.37143e+07	7.68509e+07	8.10185e+07	7.8953e+07	7.60799e+07	7.68326e+07	6.57109e+07	6.66083e+07	5.65012e+07	8.54707e+07	8.1478e+07	8.76544e+07	5.6696e+07	6.51112e+07	6.96148e+07	7.63055e+07	7.36692e+07	7.36611e+07	Flavonoids	552-58-9	HMDB0005810	C05631	ko01100//Metabolic pathways;ko01110//Biosynthesis of secondary metabolites;ko00941//Flavonoid biosynthesis	Biosynthesis of other secondary metabolites;Global and overview maps	Metabolism
M451T32_POS	Eriodictyol 7-o-neohesperidoside	32.378	451.135	3.29253e+07	3.0388e+07	4.5163e+07	1.23045e+08	3.48623e+07	2.06351e+07	2.58017e+07	2.4509e+07	3.70064e+07	2.32535e+07	3.13761e+07	4.59183e+07	1.78632e+08	6.78013e+07	3.75124e+07	3.60763e+07	3.7283e+07	3.728e+07	Flavonoids	-	HMDB0302534	-	-	-	-
M338T41_POS	Erucamide	41.1152	338.342	1.19194e+07	1.37378e+07	1.71789e+07	2.02966e+07	2.01465e+07	1.45254e+07	1.56379e+07	2.43743e+07	1.94882e+07	1.20498e+07	2.21822e+07	2.26102e+07	2.01176e+07	1.36805e+07	1.4284e+07	3.1454e+07	2.44539e+07	2.10938e+07	Fatty Acyls	-	HMDB0244507	-	-	-	-
M350T591_POS	Erucifoline	590.664	350.163	104481	113100	200887	85884.2	55094.4	109780	107725	88576.2	96887.6	92521.2	126472	91924.2	119598	374698	62068.9	156649	131694	120621	--	--	--	-	-	-	-
M420T370_POS	Esfenvalerate	369.776	420.127	9.69915e+06	9.10213e+06	1.21524e+07	1.16125e+07	1.24017e+07	1.26568e+07	8.44288e+06	1.12949e+07	6.19755e+06	1.558e+07	1.29248e+07	1.32195e+07	4.91476e+06	8.22851e+06	8.7888e+06	9.63712e+06	9.71385e+06	9.63803e+06	Fatty Acyls	51630-58-1	HMDB0031791	-	-	-	-
M289T451_POS	Estriol	451.22	289.187	1.49333e+07	1.32183e+07	1.32159e+07	1.73534e+07	1.84309e+07	1.86543e+07	1.65757e+07	1.39949e+07	2.31791e+07	1.54264e+07	1.47355e+07	1.44406e+07	1.90814e+07	1.63615e+07	1.4118e+07	1.55815e+07	1.55158e+07	1.56537e+07	Steroids and steroid derivatives	547-81-9	HMDB0000347	C05141	ko01100//Metabolic pathways	Global and overview maps	Metabolism
M809T479_POS	Eszopiclone n-oxide	479.264	809.195	734002	877673	904054	721529	728378	957710	1.00383e+06	1.09448e+06	773029	955776	998531	887550	544151	733828	739054	833697	833690	838641	--	--	--	-	-	-	-
M334T317_POS	Ethalfluralin	316.882	334.092	2.69039e+06	3.43101e+06	1.4958e+07	1.81482e+07	1.89163e+07	1.38754e+06	1.13534e+07	1.18085e+07	1.547e+06	925295	1.86788e+07	1.85826e+07	9.12077e+06	1.17593e+07	1.3603e+07	1.5113e+07	1.51128e+07	1.52513e+07	Benzene and substituted derivatives	-	HMDB0251997	-	-	-	-
M125T642_POS	Ethanone, 1-[2-hydroxy-3-propyl-4-[4-(2h-tetrazol-5-yl)butoxy]phenyl]-	642.229	125.071	4.0033e+06	5.66202e+06	5.6334e+06	2.21424e+07	4.65903e+06	1.23589e+07	7.70144e+06	7.70303e+06	5.0031e+06	1.44859e+07	2.26354e+07	4.21636e+06	4.54453e+06	4.71296e+06	9.284e+06	1.1715e+07	1.20384e+07	1.16942e+07	--	--	--	-	-	-	-
M295T178_POS	Ethisterone	177.838	295.227	2.92811e+07	2.84966e+07	3.0534e+07	4.69329e+07	5.13982e+07	5.25367e+07	5.0443e+07	4.43357e+07	4.25292e+07	6.23058e+07	4.20135e+07	4.64227e+07	1.70516e+07	2.63161e+07	2.84133e+07	4.74918e+07	4.83294e+07	4.74942e+07	Steroids and steroid derivatives	-	HMDB0244770	-	-	-	-
M142T61_POS	Ethosuximide	60.8988	142.086	6.00282e+06	1.60524e+07	5.80982e+06	1.47177e+07	2.65944e+07	2.56344e+07	7.38888e+06	9.04945e+06	7.80832e+06	1.05585e+07	1.15346e+07	1.01758e+07	5.23476e+06	9.42707e+06	7.4389e+06	7.92689e+06	8.39789e+06	8.38467e+06	Pyrrolidines	77-67-8	HMDB0014731	-	-	-	-
M421T369_POS	Ethoxysulfuron	368.515	421.074	6.73295e+07	6.61754e+07	1.65146e+07	1.41177e+07	1.15891e+07	3.79409e+07	1.69555e+07	1.87134e+07	1.88882e+07	1.75166e+07	1.90082e+07	1.42122e+07	7.29632e+07	2.42361e+07	1.93838e+07	1.81637e+07	1.88922e+07	1.89019e+07	--	--	--	-	-	-	-
M293T445_3_POS	Ethylenediaminetetraacetic acid	445.086	293.098	2.18508e+09	2.20471e+09	2.375e+09	1.13947e+09	1.13471e+09	1.14635e+09	1.24565e+09	1.36326e+09	9.55812e+08	1.37481e+09	1.25753e+09	1.40699e+09	1.71465e+09	2.10513e+09	2.27004e+09	1.75517e+09	1.7583e+09	1.7583e+09	Carboxylic acids and derivatives	-	HMDB0303556	-	-	-	-
M394T334_POS	Etofenprox	333.5	394.258	4.63008e+06	5.02973e+06	4.73781e+06	3.09083e+06	4.20108e+06	4.40854e+06	7.31635e+06	6.86638e+06	4.34597e+06	6.84736e+06	6.15219e+06	5.66505e+06	1.43687e+06	2.61974e+06	3.18622e+06	4.79979e+06	4.80648e+06	4.42536e+06	Benzene and substituted derivatives	-	HMDB0252109	-	-	-	-
M175T156_POS	Euparin	156.276	175.076	5.41202e+07	7.23573e+07	6.80575e+07	6.94157e+07	7.07521e+07	7.7378e+07	4.86747e+07	5.98105e+07	4.47793e+07	7.66641e+07	6.94349e+07	7.49063e+07	5.32776e+07	7.10573e+07	6.44727e+07	5.99949e+07	5.99959e+07	6.10425e+07	--	--	--	-	-	-	-
M723T193_POS	Euphodendroidin f	193.322	723.287	3.3876e+06	5.01456e+06	6.63367e+06	8.34017e+06	4.43341e+06	5.51708e+06	5.16434e+06	5.03481e+06	2.67449e+06	6.62301e+06	4.0436e+06	5.89581e+06	4.68041e+06	3.10613e+06	3.97207e+06	4.45849e+06	4.66272e+06	4.64149e+06	--	--	--	-	-	-	-
M757T244_POS	Euphodendroidin n	244.349	757.267	4.87307e+06	5.03439e+06	8.47159e+06	3.59455e+06	4.13622e+06	3.96463e+06	4.45692e+06	4.33218e+06	4.14087e+06	5.0026e+06	5.03841e+06	4.92982e+06	8.47576e+06	3.72535e+06	4.27237e+06	4.39695e+06	4.39703e+06	4.26721e+06	--	--	--	-	-	-	-
M575T28_POS	Euphorbiasteroid	27.6883	575.266	3.25433e+07	2.7217e+07	2.9448e+07	1.04086e+07	1.61386e+07	2.7163e+07	2.90195e+07	2.61762e+07	1.61814e+07	2.21546e+07	2.22557e+07	2.65485e+07	1.00217e+07	1.92886e+07	3.21735e+07	2.56216e+07	2.562e+07	2.50141e+07	--	--	--	-	-	-	-
M134T334_POS	Evodiamine	334.162	134.081	2.81791e+08	1.64409e+08	1.65448e+08	3.63846e+08	3.67104e+08	3.54652e+08	2.46319e+08	1.41711e+08	4.99856e+08	1.79351e+08	2.7252e+08	2.26313e+08	3.59374e+08	2.87938e+08	2.438e+08	2.72818e+08	2.72833e+08	2.70552e+08	Indoles and derivatives	-	HMDB0252138	-	-	-	-
M370T470_POS	Evoxine	470.283	370.134	4.21414e+07	4.90426e+07	5.12014e+07	3.23342e+07	3.46217e+07	3.04914e+07	4.73606e+07	4.8904e+07	3.7529e+07	4.12754e+07	4.26276e+07	4.2393e+07	3.02362e+07	4.39559e+07	5.41097e+07	4.21215e+07	4.2e+07	4.21215e+07	--	--	--	-	-	-	-
M95T51_2_POS	Exo-norborneol	51.1284	95.0856	1.17182e+08	1.67197e+08	2.40486e+08	1.25036e+08	1.70287e+08	1.24762e+08	1.26366e+08	1.85457e+08	1.08054e+08	3.68938e+08	1.91787e+08	1.35661e+08	1.13672e+08	1.28524e+08	1.20685e+08	1.74229e+08	1.74262e+08	1.64417e+08	--	--	--	-	-	-	-
M322T315_POS	Famciclovir	315.022	322.174	2.29015e+07	2.55599e+07	2.48183e+07	2.17684e+07	2.29556e+07	2.45547e+07	3.06212e+07	3.00356e+07	2.09578e+07	2.32142e+07	2.11697e+07	2.51479e+07	1.60134e+07	1.98739e+07	1.99497e+07	2.34364e+07	2.36484e+07	2.36459e+07	Imidazopyrimidines	104227-87-4	HMDB0014570	-	-	-	-
M639T250_POS	Fenamifos sulfoxide	249.976	639.226	672810	845131	446707	2.04702e+06	2.74991e+06	2.44763e+06	178908	165249	186610	2.30892e+06	2.41262e+06	2.11016e+06	1.57316e+06	1.98849e+06	2.28701e+06	1.63994e+06	1.474e+06	1.63588e+06	--	--	--	-	-	-	-
M671T383_POS	Fenamiphos sulfone	382.623	671.201	1.44077e+07	1.49489e+07	1.57773e+07	1.47494e+07	1.47972e+07	1.51164e+07	1.26407e+07	1.3828e+07	9.7271e+06	1.72908e+07	1.78696e+07	1.64895e+07	9.48202e+06	1.29034e+07	1.3352e+07	1.47634e+07	1.46923e+07	1.47635e+07	--	--	--	-	-	-	-
M227T441_1_POS	Fenclorim	441.246	227.016	8.14802e+07	8.5696e+07	9.94801e+07	8.712e+07	8.51515e+07	8.79797e+07	1.34287e+08	1.43485e+08	9.37834e+07	9.72465e+07	9.09757e+07	9.70736e+07	4.81803e+07	6.86507e+07	8.07806e+07	9.05077e+07	9.14181e+07	9.14165e+07	--	--	--	-	-	-	-
M232T108_2_POS	Fenfluramine	107.751	232.118	8.02875e+07	9.5458e+07	8.76008e+07	1.07837e+08	1.08899e+08	1.16179e+08	1.30006e+08	1.17495e+08	9.54846e+07	9.30828e+07	8.10126e+07	8.65536e+07	2.4578e+07	3.97988e+07	4.72085e+07	7.55932e+07	7.88638e+07	7.88499e+07	Benzene and substituted derivatives	-	HMDB0252200	-	-	-	-
M125T621_POS	Fenpropathrin	621.102	125.072	1.07732e+07	6.11848e+06	6.53293e+06	5.10604e+06	6.81679e+06	5.3491e+06	3.6058e+06	3.70718e+06	6.71761e+06	5.99407e+06	4.78564e+06	8.24576e+06	4.0017e+06	5.92993e+06	6.02412e+06	4.53145e+06	4.53399e+06	5.17191e+06	Benzene and substituted derivatives	-	HMDB0252216	-	-	-	-
M274T55_POS	Fenpropidin	55.3224	274.274	6.83721e+08	7.8111e+08	8.54327e+08	6.51659e+08	6.07976e+08	5.56168e+08	6.33188e+08	6.64846e+08	8.00252e+08	5.93826e+08	4.8553e+08	6.06603e+08	4.06435e+08	7.8707e+08	5.32199e+08	1.0955e+09	1.09291e+09	1.09655e+09	Benzene and substituted derivatives	-	HMDB0252217	-	-	-	-
M304T195_POS	Fenpropimorph	194.799	304.264	1.71393e+08	1.89922e+08	1.91701e+08	1.47602e+08	1.58336e+08	1.55924e+08	1.55689e+08	1.52832e+08	1.08622e+08	2.25485e+08	2.27431e+08	2.03613e+08	1.16202e+08	1.7366e+08	1.67608e+08	1.63601e+08	1.62742e+08	1.62737e+08	Benzene and substituted derivatives	76492-90-5	HMDB0037270	-	-	-	-
M688T469_POS	Ferrichrome	469.171	688.327	965084	985291	1.20988e+06	1.04203e+06	927932	996305	1.12221e+06	1.15889e+06	906550	863913	884560	834287	710738	899994	797541	1.04675e+06	1.01852e+06	1.01852e+06	--	--	--	-	-	-	-
M457T289_POS	Flavin mononucleotide (fmn)	288.868	457.132	4.34573e+08	4.47946e+08	4.46855e+08	4.84539e+08	4.49515e+08	5.03122e+08	5.53968e+08	5.48936e+08	4.33091e+08	4.73117e+08	4.46498e+08	5.26358e+08	2.44817e+08	3.46312e+08	3.60986e+08	4.47634e+08	4.46031e+08	4.47635e+08	--	--	--	C00061	ko01100//Metabolic pathways;ko01110//Biosynthesis of secondary metabolites;ko00190//Oxidative phosphorylation;ko00740//Riboflavin metabolism	Energy metabolism;Global and overview maps;Metabolism of cofactors and vitamins	Metabolism
M479T289_POS	Flavine mononucleotide	289.317	479.115	2.72106e+06	1.90175e+06	2.40057e+06	2.81757e+06	2.10308e+06	2.34392e+06	2.58965e+06	2.80599e+06	3.43322e+06	2.01087e+06	2.81831e+06	2.81243e+06	2.86653e+06	2.05368e+06	2.01391e+06	2.48466e+06	2.48469e+06	2.47537e+06	Flavin nucleotides	146-17-8	HMDB0001520	C00061	ko01100//Metabolic pathways;ko01110//Biosynthesis of secondary metabolites;ko00190//Oxidative phosphorylation;ko00740//Riboflavin metabolism	Energy metabolism;Global and overview maps;Metabolism of cofactors and vitamins	Metabolism
M771T439_POS	Flavone base + 3o, c-hex-feruloylhex	438.651	771.218	2.26867e+06	2.72209e+06	2.44833e+06	1.98303e+06	1.93225e+06	2.08507e+06	2.77972e+06	2.57835e+06	1.96827e+06	2.47647e+06	2.03243e+06	2.32316e+06	1.59228e+06	2.08408e+06	2.10016e+06	2.34831e+06	2.39871e+06	2.40654e+06	--	--	--	-	-	-	-
M557T482_POS	Flavone base + 3o, c-pen, c-pen	481.669	557.117	1.19664e+06	1.4878e+06	2.42299e+06	1.03317e+06	1.60295e+06	1.23927e+06	412748	478110	311061	1.17618e+06	1.12135e+06	1.33598e+06	297461	801081	1.43194e+06	956534	1.04545e+06	1.04579e+06	--	--	--	-	-	-	-
M535T260_POS	Flavone base + 4o, o-malonylhex	260.284	535.109	3.90256e+08	4.18841e+08	7.63355e+08	3.33996e+08	2.70291e+08	6.58902e+08	3.49552e+08	3.88774e+08	2.32402e+08	3.45413e+08	1.5068e+08	1.96254e+08	1.21799e+08	2.52166e+08	2.93499e+08	2.75214e+08	2.69129e+08	2.75218e+08	--	--	--	-	-	-	-
M697T337_POS	Flavonol base + 3o, o-hex, o-malonylhex	336.941	697.161	2.02838e+07	2.66262e+07	2.6829e+07	2.14162e+07	2.10725e+07	1.89448e+07	1.54324e+07	1.86681e+07	9.80562e+06	1.2734e+07	1.25355e+07	1.49805e+07	6.6879e+06	1.1471e+07	1.17891e+07	1.592e+07	1.59166e+07	1.54483e+07	--	--	--	-	-	-	-
M415T230_POS	Flecainide	230.159	415.158	9.03782e+06	8.49034e+06	1.01964e+07	8.92013e+06	7.0229e+06	1.42828e+07	6.23908e+06	6.93296e+06	5.03575e+06	8.12668e+06	8.8253e+06	8.86281e+06	9.70924e+06	1.21691e+07	1.23315e+07	8.12931e+06	8.12921e+06	8.23915e+06	Benzene and substituted derivatives	54143-55-4	HMDB0015326	-	-	-	-
M228T439_POS	Flindersine	438.939	228.098	4.70419e+06	7.71152e+06	4.73886e+06	4.36451e+06	4.75093e+06	5.65762e+06	8.33415e+06	4.77033e+06	5.82622e+06	5.03778e+06	5.56981e+06	8.01459e+06	2.65602e+06	9.08866e+06	6.01497e+06	9.10711e+06	7.06032e+06	6.92657e+06	--	--	--	-	-	-	-
M449T275_POS	Fluacrypyrim	274.819	449.142	1.61396e+07	1.69807e+07	4.81002e+07	2.09198e+07	2.19397e+07	7.21895e+07	2.02943e+07	1.80793e+07	1.49771e+07	1.99236e+07	1.7072e+07	2.18324e+07	1.24028e+07	1.64385e+07	1.47639e+07	3.48132e+07	4.24049e+07	4.2273e+07	--	--	--	-	-	-	-
M397T339_POS	Flucarbazone	338.781	397.037	9.73661e+06	5.27882e+06	7.02024e+06	5.43225e+06	9.52945e+06	1.00503e+07	1.08362e+07	9.56454e+06	1.24715e+07	8.64497e+06	9.35151e+06	8.76866e+06	1.20248e+07	9.86929e+06	1.14286e+07	1.02074e+07	1.11683e+07	1.06589e+07	--	--	--	-	-	-	-
M152T246_POS	Flufenacet	245.556	152.057	1.65408e+07	1.61457e+07	3.93309e+07	1.88633e+07	2.01008e+07	1.78473e+07	1.79419e+07	1.79481e+07	2.44867e+07	2.94967e+07	2.73559e+07	1.61303e+07	1.92612e+07	1.83935e+07	1.42642e+07	1.94137e+07	1.94113e+07	1.90098e+07	Benzene and substituted derivatives	-	HMDB0252330	-	-	-	-
M276T460_POS	Flumazenil	460.462	276.072	8.90031e+06	9.20313e+06	1.07943e+07	1.05131e+07	1.07152e+07	9.69011e+06	1.00191e+07	9.52446e+06	4.22985e+06	8.38012e+06	7.69241e+06	9.99375e+06	7.43336e+06	1.0401e+07	1.20818e+07	9.07818e+06	9.07268e+06	9.33983e+06	Benzodiazepines	78755-81-4	HMDB0015336	-	-	-	-
M495T266_POS	Flumethasone pivalate	266.184	495.273	1.11362e+07	1.15882e+07	6.84671e+06	2.60136e+07	1.17032e+07	1.38148e+07	7.46619e+06	5.90915e+06	2.13759e+07	1.00074e+07	9.82549e+06	1.16663e+07	4.16627e+07	1.30109e+07	9.03401e+06	1.34325e+07	1.37404e+07	1.34325e+07	Steroids and steroid derivatives	2002-29-1	HMDB0014801	-	-	-	-
M424T427_POS	Flumiclorac-pentyl	427.337	424.113	6.1415e+06	7.42856e+06	5.92251e+06	6.37054e+06	6.38725e+06	6.11275e+06	5.81824e+06	5.59027e+06	6.52493e+06	7.19241e+06	6.60866e+06	6.21854e+06	7.01077e+06	7.18556e+06	5.55146e+06	6.25039e+06	6.20308e+06	6.1913e+06	--	--	--	-	-	-	-
M435T231_POS	Flunisolide	230.886	435.217	2.49598e+07	2.63154e+07	3.09785e+07	1.48991e+07	1.54773e+07	4.96662e+07	4.90879e+07	3.60895e+07	3.43944e+07	3.28801e+07	1.82443e+07	5.37891e+07	2.22993e+07	3.25462e+07	3.34603e+07	3.8758e+07	4.40085e+07	4.40604e+07	Steroids and steroid derivatives	-	HMDB0255465	-	-	-	-
M310T406_POS	Fluoxetine	406.346	310.15	1.80764e+09	1.83793e+09	1.91233e+09	2.03449e+09	2.0282e+09	2.12024e+09	1.87831e+09	1.74576e+09	1.74116e+09	1.83575e+09	1.96678e+09	2.00372e+09	1.58614e+09	1.69976e+09	1.72359e+09	1.85931e+09	1.86769e+09	1.85932e+09	Benzene and substituted derivatives	54910-89-3	HMDB0014615	-	-	-	-
M316T415_POS	Flusilazole	414.817	316.114	7.94464e+06	8.03791e+06	9.22487e+06	8.89406e+06	8.40821e+06	8.72707e+06	8.95393e+06	8.81329e+06	8.15347e+06	8.87342e+06	8.33656e+06	8.77598e+06	6.83311e+06	7.55208e+06	7.44523e+06	8.2785e+06	8.18412e+06	8.26274e+06	Benzene and substituted derivatives	85509-19-9	HMDB0039815	-	-	-	-
M523T222_POS	Fluticasone propionate	221.577	523.179	5.30398e+06	4.74108e+06	4.89622e+06	9.32863e+06	6.93973e+06	7.13879e+06	4.14967e+06	3.19054e+06	7.61807e+06	6.56649e+06	6.38566e+06	5.97179e+06	1.18024e+07	7.49386e+06	5.79975e+06	6.54869e+06	6.54757e+06	6.65743e+06	Steroids and steroid derivatives	80474-14-2	HMDB0005036	-	-	-	-
M302T310_POS	Flutriafol	309.76	302.135	3.58821e+07	4.22405e+07	4.22816e+07	6.15638e+07	6.27363e+07	5.73121e+07	3.64358e+07	3.45992e+07	2.72376e+07	2.77498e+07	3.30688e+07	2.98835e+07	4.30542e+07	4.23705e+07	4.87874e+07	4.17153e+07	4.17139e+07	4.18935e+07	-	-	HMDB0252419	-	-	-	-
M412T470_POS	Fluvastatin	470.347	412.181	9.28141e+06	1.06407e+07	1.17034e+07	7.29994e+06	7.67418e+06	6.87282e+06	1.24766e+07	1.20146e+07	9.3854e+06	9.00604e+06	1.02638e+07	1.05655e+07	6.65668e+06	1.01147e+07	1.2227e+07	9.78072e+06	9.78143e+06	9.69009e+06	Pyrroles	93957-54-1	HMDB0015227	-	-	-	-
M222T214_POS	Formetanate	214.362	222.11	9.60628e+06	1.06881e+07	1.01391e+07	7.88502e+06	9.29755e+06	1.06425e+07	9.22677e+06	9.07477e+06	5.50427e+06	1.15163e+07	1.10549e+07	9.63434e+06	5.25002e+06	7.95335e+06	9.59779e+06	9.81771e+06	9.81714e+06	9.94453e+06	Benzene and substituted derivatives	-	HMDB0252444	-	-	-	-
M433T181_POS	Forskolin	180.519	433.222	2.33127e+07	2.65911e+07	2.72216e+07	2.25622e+07	2.26481e+07	5.19277e+07	2.77077e+07	6.45398e+07	2.24144e+07	2.29856e+07	2.07188e+07	1.98726e+07	2.69371e+07	4.09046e+07	3.87755e+07	2.60575e+07	2.59346e+07	2.60583e+07	Prenol lipids	-	HMDB0252457	-	-	-	-
M615T492_POS	Fortunellin	491.739	615.175	1.35665e+07	1.27617e+07	1.39028e+07	1.30128e+07	1.30567e+07	1.30461e+07	1.36581e+07	1.33012e+07	1.04722e+07	1.47365e+07	1.44712e+07	1.4078e+07	1.22052e+07	1.29027e+07	1.3356e+07	1.31295e+07	1.3127e+07	1.299e+07	--	--	--	-	-	-	-
M393T355_POS	Fraxin	354.646	393.08	1.72358e+07	2.45104e+07	2.49396e+07	2.35734e+07	2.26569e+07	2.30508e+07	2.34927e+07	2.6255e+07	9.20508e+06	2.41098e+07	2.04564e+07	2.56666e+07	4.21086e+06	1.01672e+07	1.16797e+07	1.85855e+07	1.83246e+07	1.83232e+07	Coumarins and derivatives	-	HMDB0252486	-	-	-	-
M185T407_POS	Fuberidazole	407.246	185.092	1.27656e+07	1.51295e+07	1.84671e+07	1.30393e+07	1.88627e+07	1.4198e+07	1.93835e+07	2.03768e+07	9.47829e+06	2.00232e+07	1.30429e+07	1.62966e+07	3.9982e+06	1.07083e+07	1.14821e+07	1.39919e+07	1.45508e+07	1.454e+07	--	--	--	-	-	-	-
M641T205_POS	Fucoxanthin	205.02	641.405	7.91355e+06	3.17201e+07	7.83748e+06	1.15065e+07	1.22354e+07	1.41239e+07	8.08246e+06	1.06282e+07	8.15762e+06	1.33901e+07	1.10049e+07	1.63176e+07	6.69098e+06	9.70554e+06	9.95751e+06	2.36645e+07	1.86977e+07	1.96578e+07	Prenol lipids	3351-86-8	HMDB0002741	-	-	-	-
M265T52_POS	Fumagillin	51.5852	265.18	4.45544e+07	3.9379e+07	4.23178e+07	3.98059e+07	4.04573e+07	4.2623e+07	4.50364e+07	9.94719e+07	5.35961e+07	4.67492e+07	4.52976e+07	4.34712e+07	5.0697e+07	6.33784e+07	4.35623e+07	4.42364e+07	4.52764e+07	4.42326e+07	Fatty Acyls	-	HMDB0242599	-	-	-	-
M744T452_POS	Fumonisin b1	452.219	744.39	2.91392e+06	3.94501e+06	4.19166e+06	1.60138e+06	1.59758e+06	903654	721501	768900	648571	1.62595e+06	1.43576e+06	1.13255e+06	376150	965255	1.24231e+06	1.6957e+06	1.62946e+06	1.63214e+06	Carboxylic acids and derivatives	116355-83-0	HMDB0034702	-	-	-	-
M316T291_POS	Furametpyr	291.354	316.139	7.12176e+06	8.70973e+06	6.10273e+06	3.08506e+06	7.49495e+06	8.42412e+06	7.2167e+06	7.71371e+06	4.46714e+06	7.87806e+06	7.29617e+06	6.30937e+06	848403	4.10913e+06	5.99299e+06	6.43208e+06	6.36221e+06	6.36249e+06	--	--	--	-	-	-	-
M901T199_POS	Furostane base -2h + 1o, o-hex, o-hex-dhex	198.885	901.469	5.13445e+06	5.11457e+06	5.72669e+06	3.98418e+06	2.65394e+06	2.77524e+06	4.98571e+06	4.97142e+06	2.22061e+06	2.99414e+06	3.42725e+06	4.32513e+06	9.81407e+06	3.79147e+06	5.85131e+06	4.34169e+06	4.3421e+06	4.73847e+06	--	--	--	-	-	-	-
M871T271_POS	Furostane base -2h + 1o, o-hex, o-pen-dhex	270.818	871.465	4.41794e+06	7.40561e+06	5.85832e+06	5.6788e+06	7.33948e+06	7.92537e+06	1.01398e+07	1.06412e+07	6.81452e+06	7.79575e+06	5.815e+06	5.28585e+06	215480	2.34127e+06	3.67637e+06	6.54232e+06	6.54186e+06	6.50127e+06	--	--	--	-	-	-	-
M681T428_POS	G0	427.685	681.25	1.2788e+08	1.25954e+08	1.18402e+08	1.29047e+08	1.23811e+08	1.23386e+08	1.14616e+08	1.17295e+08	1.50392e+08	1.25025e+08	1.32575e+08	1.27721e+08	1.40482e+08	1.28745e+08	1.20039e+08	1.30723e+08	1.30723e+08	1.30599e+08	--	--	--	-	-	-	-
M172T80_POS	Gabapentin	80.1447	172.133	2.7921e+07	2.8083e+07	3.53026e+07	4.18639e+07	4.65032e+07	4.56817e+07	3.09071e+07	4.56013e+07	2.55208e+07	4.44923e+07	4.51817e+07	5.47897e+07	2.00017e+07	3.05168e+07	3.00199e+07	3.62079e+07	3.62139e+07	3.51476e+07	Carboxylic acids and derivatives	60142-96-3	HMDB0005015	-	-	-	-
M366T355_POS	Galacto-n-biose	354.633	366.132	7.90472e+06	1.03712e+07	1.17914e+07	1.40941e+07	1.6111e+07	1.52808e+07	1.31039e+07	1.6846e+07	5.6612e+06	2.26318e+07	1.29352e+07	1.49578e+07	4.53757e+06	9.39567e+06	9.80319e+06	1.23153e+07	1.23909e+07	1.24086e+07	--	--	--	-	-	-	-
M270T47_POS	Galanthamine	46.5731	270.16	6.15563e+06	5.62134e+06	6.92186e+06	8.67076e+06	6.9366e+06	4.73095e+06	2.40847e+06	5.59627e+06	5.92304e+06	5.3839e+06	7.83098e+06	6.52266e+06	5.50926e+06	8.3037e+06	6.34386e+06	5.38684e+06	5.38306e+06	5.47439e+06	Amaryllidaceae alkaloids	357-70-0	HMDB0014812	C08526	ko01110//Biosynthesis of secondary metabolites;ko00950//Isoquinoline alkaloid biosynthesis	Biosynthesis of other secondary metabolites;Global and overview maps	Metabolism
M629T262_POS	Gambogic acid	261.604	629.334	1.38447e+08	1.46923e+08	1.47949e+08	2.0801e+08	2.21826e+08	2.14367e+08	2.04203e+08	2.02778e+08	1.79592e+08	8.69579e+07	8.14217e+07	8.86845e+07	1.18446e+08	1.44897e+08	1.39424e+08	1.53122e+08	1.52843e+08	1.53123e+08	Benzopyrans	2752-65-0	HMDB0034095	-	-	-	-
M276T446_POS	Gamma-glu-glu	446.406	276.119	5.50501e+07	6.0579e+07	6.54951e+07	9.2579e+07	9.54113e+07	9.48566e+07	1.23507e+08	1.33744e+08	8.78741e+07	1.21243e+08	8.92233e+07	9.24269e+07	3.68374e+07	4.46939e+07	4.78261e+07	8.82575e+07	8.39136e+07	8.82105e+07	Carboxylic acids and derivatives	1116-22-9	HMDB0011737	-	-	-	-
M279T454_POS	gamma-Glutamyl-L-methionine	453.813	279.119	5.17344e+06	6.5433e+06	6.66858e+06	8.08108e+06	7.73004e+06	8.16637e+06	9.45111e+06	1.02417e+07	5.97557e+06	1.13447e+07	8.02397e+06	1.10991e+07	4.28976e+06	3.07572e+06	3.35631e+06	7.66319e+06	7.47291e+06	7.66282e+06	--	--	--	-	-	-	-
M277T341_2_POS	Gamma-l-glutamyl-l-glutamic acid	340.736	277.089	2.08805e+09	2.57085e+09	2.47468e+09	2.1923e+09	2.11479e+09	2.01501e+09	2.23282e+09	2.78418e+09	1.44648e+09	2.60532e+09	2.32e+09	2.47559e+09	1.30808e+09	2.08035e+09	2.21406e+09	2.2212e+09	2.19894e+09	2.19874e+09	Carboxylic acids and derivatives	1116-22-9	HMDB0011737	-	-	-	-
M295T364_2_POS	gamma-L-Glutamyl-L-phenylalanine	363.847	295.129	1.32128e+07	1.52803e+07	1.80847e+07	1.41199e+07	6.00305e+06	1.36791e+07	1.88269e+07	1.96285e+07	1.15934e+07	1.96814e+07	1.76198e+07	1.22403e+07	3.83204e+06	1.5822e+07	1.46338e+07	1.26041e+07	1.25233e+07	1.26045e+07	Carboxylic acids and derivatives	7432-24-8	HMDB0000594	-	-	-	-
M595T265_POS	Ganoderic acid h	264.656	595.288	1.15277e+08	1.29501e+08	1.39909e+08	9.1643e+07	9.47498e+07	9.19717e+07	6.80194e+07	7.16823e+07	5.09322e+07	9.35629e+07	1.06831e+08	1.06347e+08	9.67625e+07	1.24506e+08	1.46904e+08	1.02842e+08	1.0104e+08	1.02844e+08	Prenol lipids	98665-19-1	HMDB0035987	-	-	-	-
M359T374_POS	Gardenin b	374.177	359.13	3.08462e+07	3.4234e+07	3.30505e+07	3.75407e+07	2.62194e+07	2.52509e+07	2.74194e+07	2.96382e+07	2.58318e+07	3.13565e+07	2.95748e+07	3.49675e+07	2.48994e+07	2.78071e+07	3.2447e+07	3.44778e+07	3.44246e+07	3.21959e+07	Flavonoids	-	HMDB0302154	-	-	-	-
M397T197_1_POS	Gartanin	196.544	397.164	2.63121e+07	4.28688e+07	2.83904e+07	3.12221e+07	4.58915e+07	3.51164e+07	3.74254e+07	3.59207e+07	2.89551e+07	3.61912e+07	3.33261e+07	3.52595e+07	2.26248e+07	2.0008e+07	2.22855e+07	3.0486e+07	3.04924e+07	3.01797e+07	Benzopyrans	33390-42-0	HMDB0030700	-	-	-	-
M249T589_POS	Genipin	589.204	249.077	7.91812e+06	7.58178e+06	8.09252e+06	7.60686e+06	7.46829e+06	7.15191e+06	6.63556e+06	7.39538e+06	7.23186e+06	7.49004e+06	1.71054e+07	7.86126e+06	7.38485e+06	8.21826e+06	123846	7.67796e+06	7.45824e+06	7.45804e+06	Prenol lipids	6902-77-8	HMDB0035830	-	-	-	-
M527T461_1_POS	Gentianose	461.443	527.159	1.09676e+09	1.13982e+09	1.19547e+09	8.91278e+08	9.42943e+08	8.83385e+08	6.61966e+08	6.39669e+08	7.36106e+08	1.0028e+09	9.47866e+08	9.56792e+08	8.55565e+08	9.51467e+08	9.48204e+08	9.44726e+08	9.44742e+08	9.39087e+08	Organooxygen compounds	25954-44-3	HMDB0034072	-	-	-	-
M379T463_1_POS	Gentiopicroside	463.13	379.085	3.06038e+07	3.37523e+07	3.43513e+07	2.34486e+07	2.2706e+07	2.39899e+07	3.1582e+07	3.29769e+07	2.01207e+07	2.44978e+07	2.2424e+07	2.55005e+07	2.07553e+07	2.72322e+07	2.87924e+07	2.71564e+07	2.70829e+07	2.71557e+07	Organooxygen compounds	-	HMDB0252696	C09782	ko01110//Biosynthesis of secondary metabolites;ko00902//Monoterpenoid biosynthesis	Global and overview maps;Metabolism of terpenoids and polyketides	Metabolism
M710T316_POS	Germbudine	315.7	710.396	1.97155e+06	3.02125e+06	3.25408e+06	1.41394e+06	1.77667e+06	1.71743e+06	1.33284e+06	1.24313e+06	610955	1.75098e+06	1.52505e+06	2.57866e+06	2.65701e+06	2.51795e+06	3.25991e+06	2.13976e+06	2.13916e+06	2.26811e+06	--	--	--	-	-	-	-
M333T439_POS	Gibberellin a4	438.661	333.188	4.69372e+06	4.17355e+06	4.3681e+06	9.09599e+06	5.39934e+06	6.48241e+06	5.12922e+06	4.48102e+06	7.71732e+06	4.5538e+06	4.80138e+06	5.32641e+06	1.06739e+07	9.86688e+06	4.68716e+06	7.28659e+06	6.05557e+06	6.05699e+06	Prenol lipids	-	HMDB0303447	C11864	ko01100//Metabolic pathways;ko01110//Biosynthesis of secondary metabolites;ko04075//Plant hormone signal transduction;ko00904//Diterpenoid biosynthesis	Global and overview maps;Metabolism of terpenoids and polyketides;Signal transduction	Environmental Information Processing;Metabolism
M407T409_1_POS	Ginkgolide b	408.798	407.116	2.72972e+08	4.00484e+08	2.42836e+08	2.83573e+08	2.13099e+08	1.94704e+08	2.25657e+08	2.4091e+08	2.10636e+08	2.32954e+08	2.54032e+08	2.35849e+08	1.9907e+08	2.20155e+08	2.18245e+08	2.37515e+08	2.41477e+08	2.41262e+08	Prenol lipids	15291-77-7	HMDB0036861	-	-	-	-
M441T258_1_POS	Ginkgolide c	257.657	441.137	2.00232e+08	1.92469e+08	1.80456e+08	1.96007e+08	2.01813e+08	2.22703e+08	2.64686e+08	2.30596e+08	2.73324e+08	2.08924e+08	2.26996e+08	2.19464e+08	1.65994e+08	1.63097e+08	1.64735e+08	2.05329e+08	2.05321e+08	2.03843e+08	Prenol lipids	15291-76-6	HMDB0036860	-	-	-	-
M491T179_POS	Glimepiride	179.15	491.226	2.1181e+07	2.20863e+07	1.92349e+07	2.99489e+07	1.70459e+07	2.24358e+07	2.72933e+07	5.2493e+07	2.54353e+07	1.15294e+07	1.87974e+07	1.83128e+07	2.64514e+07	3.17515e+07	2.87439e+07	2.30562e+07	2.34493e+07	2.30593e+07	Benzene and substituted derivatives	93479-97-1	HMDB0014367	-	-	-	-
M346T462_POS	Gln-Ala-Lys	461.713	346.209	9.31009e+06	8.27754e+06	9.48653e+06	8.83633e+06	9.24092e+06	9.75988e+06	1.09778e+07	8.55063e+06	1.19233e+07	9.6219e+06	8.65852e+06	1.00291e+07	9.80501e+06	9.5787e+06	8.22011e+06	9.65817e+06	9.67935e+06	9.67925e+06	--	--	--	-	-	-	-
M303T455_2_POS	Gln-arg	455.301	303.178	1.19451e+07	1.10911e+07	1.16646e+07	1.3193e+07	1.24629e+07	1.3457e+07	1.24441e+07	1.10525e+07	2.01103e+07	2.31342e+07	2.15947e+07	1.06874e+07	1.53395e+07	1.11485e+07	1.06408e+07	1.24361e+07	1.24728e+07	1.24728e+07	Carboxylic acids and derivatives	126590-89-4	HMDB0028791	-	-	-	-
M450T30_POS	Gln-Phe-Arg	30.4261	450.239	1.2329e+07	1.95988e+07	2.05546e+07	3.51311e+07	2.36649e+07	1.72472e+07	1.35901e+07	1.80408e+07	1.96097e+07	1.799e+07	1.88198e+07	2.22456e+07	1.39233e+07	1.85754e+07	1.37092e+07	1.99952e+07	1.99967e+07	1.96116e+07	--	--	--	-	-	-	-
M374T427_2_POS	Gln-Val-Lys	427.33	374.24	1.66937e+07	1.2992e+07	1.47079e+07	1.41471e+07	1.6747e+07	1.63644e+07	1.65332e+07	1.48249e+07	2.07939e+07	1.73935e+07	1.34348e+07	1.56425e+07	1.43653e+07	1.54005e+07	1.20369e+07	1.46202e+07	1.50886e+07	1.46038e+07	--	--	--	-	-	-	-
M375T457_POS	Glu-Ala-Arg	457.221	375.199	1.00666e+07	9.23631e+06	9.65263e+06	1.16808e+07	1.04274e+07	1.16857e+07	1.21287e+07	1.15296e+07	1.17501e+07	1.07087e+07	9.85656e+06	1.11859e+07	8.38418e+06	8.96181e+06	8.61867e+06	1.01867e+07	1.01867e+07	1.03625e+07	--	--	--	-	-	-	-
M304T462_POS	Glu-Arg	461.721	304.162	3.57095e+07	3.3845e+07	3.78269e+07	3.29674e+07	3.29483e+07	3.35077e+07	4.6616e+07	4.06288e+07	4.29707e+07	2.95024e+07	2.68959e+07	2.95501e+07	2.8331e+07	2.81608e+07	2.99892e+07	3.40511e+07	3.38875e+07	3.40504e+07	Carboxylic acids and derivatives	7219-59-2	HMDB0028813	-	-	-	-
M405T492_POS	Glu-Glu-Lys	492.32	405.198	1.17174e+06	1.38115e+06	1.34486e+06	849882	1.07795e+06	950255	838166	940719	878372	825383	921055	857601	801955	902283	1.22494e+06	1.03698e+06	966907	966588	--	--	--	-	-	-	-
M285T207_POS	Glu-His	207.095	285.123	1.47615e+07	1.5471e+07	2.74751e+07	6.88597e+07	2.73946e+07	2.23691e+07	2.6616e+07	2.28858e+07	2.61991e+07	2.18758e+07	2.19328e+07	3.08122e+07	4.25991e+07	1.81347e+07	1.43536e+07	2.04989e+07	2.11741e+07	2.11725e+07	Carboxylic acids and derivatives	21435-29-0	HMDB0028821	-	-	-	-
M417T379_POS	Glu-Ile-Arg	378.562	417.235	9.11805e+06	1.00141e+07	1.10529e+07	7.9985e+06	8.48759e+06	8.45613e+06	9.75656e+06	9.53305e+06	6.40393e+06	9.83887e+06	7.9832e+06	9.12354e+06	5.95133e+06	7.08942e+06	8.0743e+06	9.05081e+06	8.70882e+06	8.7088e+06	--	--	--	-	-	-	-
M389T423_POS	Glu-Ile-Lys	423.351	389.24	1.2057e+07	1.18908e+07	1.48064e+07	1.11091e+07	2.24224e+07	1.23514e+07	1.26601e+07	1.32912e+07	1.12437e+07	1.04351e+07	9.47918e+06	2.16938e+07	7.80291e+06	8.47106e+06	1.05187e+07	1.1391e+07	1.15443e+07	1.13908e+07	--	--	--	-	-	-	-
M417T426_POS	Glu-Leu-Arg	426.017	417.246	1.56882e+07	1.58741e+07	1.4804e+07	1.66137e+07	1.73024e+07	1.75497e+07	2.04904e+07	2.05447e+07	2.32085e+07	1.62124e+07	1.45526e+07	1.54967e+07	1.4717e+07	1.56258e+07	1.27684e+07	1.66034e+07	1.66033e+07	1.66641e+07	--	--	--	-	-	-	-
M276T196_POS	Glu-Lys	195.996	276.144	1.56786e+08	1.55283e+08	1.60397e+08	3.41742e+08	3.32993e+08	3.91046e+08	2.21319e+08	3.11264e+08	1.60559e+08	5.46046e+08	3.64461e+08	4.11962e+08	2.18533e+08	3.0067e+08	2.24391e+08	2.76833e+08	2.75874e+08	2.76833e+08	Carboxylic acids and derivatives	5891-53-2	HMDB0004207	-	-	-	-
M403T433_POS	Glu-Val-Arg	432.609	403.23	2.6718e+07	2.93132e+07	2.95112e+07	3.66618e+07	3.66232e+07	3.23239e+07	3.65632e+07	3.66808e+07	3.00227e+07	3.73851e+07	2.9715e+07	3.35914e+07	1.71703e+07	2.23333e+07	2.01101e+07	3.21633e+07	3.2262e+07	3.2211e+07	--	--	--	-	-	-	-
M307T316_POS	Glutathione, oxidized	316.345	307.079	1.0914e+08	1.06154e+08	1.17436e+08	8.40227e+07	9.31451e+07	1.03599e+08	9.42875e+07	7.88595e+07	7.42209e+07	9.56362e+07	1.07289e+08	8.84437e+07	8.79953e+07	9.38952e+07	9.36699e+07	8.91254e+07	8.83229e+07	8.78279e+07	Carboxylic acids and derivatives	15718-51-1	HMDB0011691	C00127	ko01100//Metabolic pathways;ko00480//Glutathione metabolism	Global and overview maps;Metabolism of other amino acids	Metabolism
M189T141_POS	Gly-Leu	140.806	189.127	1.75399e+08	1.78475e+08	1.24618e+08	1.70098e+08	1.14841e+08	1.79538e+08	8.66488e+07	1.25465e+08	1.0987e+08	1.70632e+08	1.64379e+08	1.56135e+08	1.42495e+08	1.87026e+08	1.1725e+08	1.39057e+08	1.32267e+08	1.38999e+08	Carboxylic acids and derivatives	-	HMDB0028929	-	-	-	-
M390T299_POS	Gly-Trp-Lys	299.221	390.212	5.36164e+06	5.32346e+06	5.32067e+06	7.33976e+06	1.26448e+07	9.52022e+06	5.11068e+06	6.03993e+06	4.7567e+06	1.30257e+07	1.17174e+07	1.64525e+07	4.06183e+06	5.86643e+06	4.7215e+06	6.94064e+06	7.07703e+06	7.07771e+06	--	--	--	-	-	-	-
M93T341_POS	Glycerol	340.714	93.055	6.92007e+07	8.14652e+07	7.70072e+07	7.22833e+07	7.19234e+07	7.17371e+07	7.62421e+07	8.34773e+07	5.09393e+07	8.72239e+07	7.53039e+07	8.42006e+07	5.27726e+07	7.05333e+07	7.65889e+07	7.44639e+07	7.46566e+07	7.44641e+07	Organooxygen compounds	56-81-5	HMDB0000131	C00116	ko01100//Metabolic pathways;ko02010//ABC transporters;ko00052//Galactose metabolism;ko00040//Pentose and glucuronate interconversions;ko00561//Glycerolipid metabolism	Carbohydrate metabolism;Global and overview maps;Lipid metabolism;Membrane transport	Environmental Information Processing;Metabolism
M173T448_POS	Glycerophosphate(2)	448.243	173.021	1.12162e+07	1.56281e+07	1.20475e+07	1.21226e+07	1.26529e+07	1.24509e+07	1.79331e+07	1.67859e+07	1.16445e+07	1.4355e+07	1.43736e+07	1.66253e+07	7.47157e+06	8.8829e+06	9.90722e+06	1.19416e+07	1.1946e+07	1.16919e+07	--	--	--	C00093	ko01100//Metabolic pathways;ko01110//Biosynthesis of secondary metabolites;ko02010//ABC transporters;ko00564//Glycerophospholipid metabolism;ko00561//Glycerolipid metabolism	Global and overview maps;Lipid metabolism;Membrane transport	Environmental Information Processing;Metabolism
M258T402_4_POS	Glycerophosphocholine	401.593	258.11	2.11502e+10	2.23207e+10	2.31065e+10	2.04875e+10	2.10746e+10	2.07422e+10	2.32054e+10	2.34675e+10	1.88734e+10	2.33474e+10	2.26099e+10	2.31172e+10	1.63264e+10	1.97261e+10	2.01859e+10	2.12205e+10	2.12683e+10	2.12206e+10	Glycerophospholipids	-	HMDB0011290	C00670	ko00564//Glycerophospholipid metabolism;ko00565//Ether lipid metabolism	Lipid metabolism	Metabolism
M787T479_POS	Glycine, n,n'-[1,2-ethanediylbis(oxy-2,1-phenylene)]bis[n-[2-[(acetyloxy)methoxy]-2-oxoethyl]-, 1,1'-bis[(acetyloxy)methyl] ester	479.264	787.212	2.36178e+07	2.83452e+07	2.82818e+07	2.38967e+07	2.40354e+07	2.26761e+07	2.89267e+07	2.95914e+07	1.89722e+07	2.9062e+07	2.52298e+07	2.94027e+07	1.34495e+07	1.86636e+07	2.06626e+07	2.39137e+07	2.39142e+07	2.41826e+07	--	--	--	-	-	-	-
M488T416_POS	Glycocholate	416.249	488.284	3.91376e+06	5.30234e+06	5.22311e+06	5.54276e+06	6.46383e+06	5.90031e+06	5.25461e+06	6.73307e+06	6.80246e+06	3.63563e+06	2.87404e+06	3.24406e+06	8.22784e+06	4.81466e+06	4.89633e+06	5.54615e+06	4.86016e+06	4.85207e+06	Carboxylic acids and derivatives	56-86-0	HMDB0000148	C01921	ko01100//Metabolic pathways	Global and overview maps	Metabolism
M466T392_POS	Glycocholic acid	391.886	466.301	2.11918e+08	1.94295e+08	1.41208e+08	2.24461e+08	1.14583e+08	1.21371e+08	1.93129e+08	1.03644e+08	1.51453e+08	1.10996e+08	1.04276e+08	1.12663e+08	2.75076e+08	1.57299e+08	1.27717e+08	1.55557e+08	1.70163e+08	1.55463e+08	Steroids and steroid derivatives	68753-51-5	HMDB0000331	C01921	ko01100//Metabolic pathways	Global and overview maps	Metabolism
M414T62_POS	Glycodeoxycholic acid	62.3013	414.285	4.03411e+06	4.88328e+06	2.34581e+06	1.87901e+07	1.52327e+07	1.60614e+07	8.17453e+06	1.18939e+07	6.74526e+06	1.6069e+07	1.34401e+07	1.50359e+07	5.10483e+06	5.70323e+06	5.81006e+06	9.32624e+06	9.728e+06	9.72466e+06	Steroids and steroid derivatives	360-65-6	HMDB0000631	-	-	-	-
M559T440_POS	Gomisin c	439.972	559.2	3.56473e+06	1.04154e+07	1.19433e+07	4.83196e+06	9.30032e+06	4.6587e+06	8.18964e+06	4.81084e+06	2.24523e+06	1.08811e+07	3.56219e+06	8.53657e+06	1.86935e+06	7.6403e+06	5.02952e+06	5.57671e+06	5.57065e+06	6.68627e+06	Tannins	-	HMDB0258170	-	-	-	-
M501T207_POS	Gossypol	206.611	501.194	1.0302e+08	1.15258e+08	1.05718e+08	6.24091e+07	7.41179e+07	7.74565e+07	8.28378e+07	7.37369e+07	7.89732e+07	1.0931e+08	9.31653e+07	8.48323e+07	6.63228e+07	7.20369e+07	7.1835e+07	8.68023e+07	8.64658e+07	8.58277e+07	Prenol lipids	90141-22-3	HMDB0040723	C07667	ko01110//Biosynthesis of secondary metabolites;ko00909//Sesquiterpenoid and triterpenoid biosynthesis	Global and overview maps;Metabolism of terpenoids and polyketides	Metabolism
M118T34_POS	Guanidoacetic acid	34.4019	118.065	8.53451e+07	9.38109e+07	8.8962e+07	9.84401e+07	9.59201e+07	1.20456e+08	5.97192e+07	8.25803e+07	1.55503e+08	1.0571e+08	9.65283e+07	9.71164e+07	8.80297e+07	1.03259e+08	1.04053e+08	1.05596e+08	1.17763e+08	1.17991e+08	Carboxylic acids and derivatives	352-97-6	HMDB0000128	C00581	ko01100//Metabolic pathways;ko00260//Glycine, serine and threonine metabolism;ko00330//Arginine and proline metabolism	Amino acid metabolism;Global and overview maps	Metabolism
M152T280_POS	Guanine	279.932	152.057	7.6216e+07	8.05126e+07	8.48576e+07	8.00962e+07	8.24421e+07	8.15751e+07	8.38462e+07	9.06703e+07	6.5008e+07	8.65142e+07	7.29759e+07	8.02645e+07	5.24179e+07	7.09507e+07	7.03821e+07	7.67547e+07	7.73314e+07	7.73284e+07	Imidazopyrimidines	73-40-5	HMDB0000132	C00242	ko01100//Metabolic pathways;ko00230//Purine metabolism	Global and overview maps;Nucleotide metabolism	Metabolism
M403T345_1_POS	Halosulfuron-methyl	344.839	403.019	1.73367e+07	1.70949e+07	1.72974e+07	1.58425e+07	1.69535e+07	1.65203e+07	2.12984e+07	1.92042e+07	1.86058e+07	1.57587e+07	1.45643e+07	1.64058e+07	1.5641e+07	1.7116e+07	1.83853e+07	1.73743e+07	1.75256e+07	1.75256e+07	Azoles	100784-20-1	HMDB0034859	-	-	-	-
M362T330_1_POS	Haloxyfop	329.53	362.052	5.16173e+06	6.72735e+06	7.52888e+06	3.97032e+06	4.03808e+06	3.04225e+06	4.32528e+06	6.63617e+06	2.15886e+06	5.6178e+06	3.88547e+06	4.0694e+06	1.45108e+06	5.02185e+06	4.42213e+06	3.89706e+06	3.89315e+06	3.79942e+06	Benzene and substituted derivatives	-	HMDB0253047	-	-	-	-
M467T367_POS	Hamamelitannin	366.53	467.106	6.54085e+06	8.08075e+06	1.01956e+07	4.43435e+06	6.35224e+06	6.23148e+06	7.77048e+06	6.18883e+06	2.79785e+06	7.68099e+06	6.35485e+06	7.00106e+06	651833	6.56835e+06	6.82427e+06	7.06544e+06	7.06554e+06	6.96966e+06	Benzene and substituted derivatives	469-32-9	HMDB0033785	-	-	-	-
M554T153_POS	Harringtonine	152.655	554.223	2.01566e+07	2.23917e+07	1.67809e+07	2.01264e+07	1.5066e+07	2.51433e+07	2.68764e+07	1.57431e+07	3.27794e+07	1.31568e+07	1.90897e+07	1.42025e+07	2.16394e+07	2.86062e+07	2.27118e+07	2.338e+07	2.33829e+07	2.23448e+07	Cephalotaxus alkaloids	-	HMDB0253054	-	-	-	-
M107T152_POS	Helicin	151.867	107.049	5.57836e+07	7.37083e+07	7.03416e+07	3.90123e+07	4.17347e+07	4.51289e+07	3.90024e+07	5.47755e+07	3.73092e+07	3.95881e+07	5.04741e+07	5.36958e+07	3.26364e+07	3.26672e+07	4.38403e+07	4.26908e+07	4.17871e+07	4.29493e+07	--	--	--	-	-	-	-
M314T395_POS	Heliotrine	395.012	314.183	2.91121e+07	2.83717e+07	3.27626e+07	2.60192e+07	2.76974e+07	2.75268e+07	2.63429e+07	2.80578e+07	2.06784e+07	2.87724e+07	2.62123e+07	2.81784e+07	1.62676e+07	2.18105e+07	2.38399e+07	2.64486e+07	2.63979e+07	2.63979e+07	--	--	--	-	-	-	-
M581T61_POS	Hematoporphyrin	60.9069	581.276	9.19987e+07	1.05893e+08	1.15587e+08	5.0856e+07	5.82414e+07	4.69754e+07	1.07896e+08	9.73902e+07	5.86064e+07	4.40394e+07	5.05893e+07	7.61719e+07	3.2428e+07	5.75821e+07	7.73603e+07	7.89555e+07	7.57462e+07	7.58007e+07	-	-	HMDB0253077	-	-	-	-
M288T36_POS	Heptadecasphinganine	35.5774	288.29	9.13754e+08	1.03854e+09	9.04271e+08	9.96513e+08	9.5213e+08	1.0123e+09	9.48539e+08	1.05949e+09	1.27791e+09	9.96634e+08	9.97332e+08	1.09775e+09	1.08867e+09	9.40743e+08	8.54517e+08	1.0634e+09	1.06983e+09	1.06342e+09	--	--	--	-	-	-	-
M627T486_1_POS	Herbacetin-3,8-diglucopyranoside	485.877	627.175	6.5128e+06	6.6009e+06	6.69408e+06	6.02723e+06	6.28247e+06	6.14654e+06	4.74516e+06	5.49211e+06	5.10099e+06	6.71966e+06	6.40988e+06	7.38322e+06	7.47718e+06	6.97747e+06	7.41192e+06	6.02578e+06	6.08189e+06	6.0819e+06	--	--	--	-	-	-	-
M613T30_POS	Herbimycin a	30.4261	613.264	6.13232e+07	5.9979e+07	7.54569e+07	8.61984e+07	6.91255e+07	6.90782e+07	6.96554e+07	7.49754e+07	7.32018e+07	5.89045e+07	6.46306e+07	7.20923e+07	7.74916e+07	5.92613e+07	5.97599e+07	6.83272e+07	6.67688e+07	6.67428e+07	Macrolactams	-	HMDB0253109	-	-	-	-
M303T200_POS	Hesperetin	199.88	303.105	1.69144e+07	1.54363e+07	1.44618e+07	1.0206e+07	1.24748e+07	1.32012e+07	1.03702e+07	1.02203e+07	1.25461e+07	1.31414e+07	1.37216e+07	1.14221e+07	1.23021e+07	1.30449e+07	1.26771e+07	1.37142e+07	1.33509e+07	1.33484e+07	Flavonoids	520-33-2	HMDB0005782	C01709	ko00941//Flavonoid biosynthesis	Biosynthesis of other secondary metabolites	Metabolism
M283T64_POS	Hexaethylene glycol	64.3117	283.175	2.44925e+08	2.57798e+08	2.38862e+08	2.0784e+08	2.41189e+08	2.39944e+08	2.62121e+08	2.50854e+08	2.78811e+08	2.37888e+08	2.45684e+08	2.23629e+08	2.10262e+08	2.29536e+08	2.38403e+08	2.61606e+08	2.63585e+08	2.63583e+08	Organooxygen compounds	2615-15-8	HMDB0061822	-	-	-	-
M576T252_POS	Hexanamide, n-[(1s,2r,3e)-2-hydroxy-1-(hydroxymethyl)-3-heptadecen-1-yl]-6-[(7-nitro-2,1,3-benzoxadiazol-4-yl)amino]-	251.637	576.375	1.40613e+07	1.58402e+07	1.55885e+07	1.87416e+07	1.42253e+07	1.57095e+07	1.39069e+07	1.32574e+07	1.0744e+07	1.5033e+07	1.45773e+07	1.4792e+07	1.71604e+07	1.49541e+07	1.60426e+07	1.53513e+07	1.52013e+07	1.53494e+07	--	--	--	-	-	-	-
M102T36_POS	Hexylamine	36.0344	102.128	7.31245e+07	7.77656e+07	6.33552e+07	7.69571e+07	7.3636e+07	7.14727e+07	6.67888e+07	7.35191e+07	6.93381e+07	6.69337e+07	6.65809e+07	7.51499e+07	7.82428e+07	7.62157e+07	6.13024e+07	8.09387e+07	8.10526e+07	8.52353e+07	Organonitrogen compounds	111-26-2	HMDB0032323	-	-	-	-
M374T450_POS	Hexylglutathione	449.808	374.156	1.48152e+07	1.7065e+07	1.77127e+07	2.73499e+07	2.58955e+07	2.27691e+07	4.16705e+07	4.26507e+07	2.37748e+07	2.37926e+07	1.38325e+07	1.73185e+07	4.82479e+06	6.19411e+06	8.39426e+06	1.75081e+07	1.75719e+07	1.75722e+07	--	--	--	-	-	-	-
M367T221_POS	Hirsuteine	220.633	367.209	8.87915e+07	8.88995e+07	1.98136e+08	1.90609e+08	1.00297e+08	1.03599e+08	1.05672e+08	2.47324e+08	8.20086e+07	3.29754e+08	2.91181e+08	2.7641e+08	1.91819e+08	2.11383e+08	8.75911e+07	9.84683e+07	9.90583e+07	9.82849e+07	--	--	--	-	-	-	-
M287T185_POS	His-Met	184.512	287.055	4.54389e+08	4.84695e+08	4.40594e+08	4.5695e+08	5.03859e+08	5.05671e+08	4.6007e+08	4.32536e+08	3.72033e+08	2.70201e+08	2.76695e+08	2.94714e+08	2.70369e+08	3.70024e+08	3.46626e+08	4.15262e+08	4.15262e+08	4.14615e+08	Carboxylic acids and derivatives	215070	HMDB0028891	C05903	ko01100//Metabolic pathways;ko01110//Biosynthesis of secondary metabolites;ko00941//Flavonoid biosynthesis;ko00944//Flavone and flavonol biosynthesis	Biosynthesis of other secondary metabolites;Global and overview maps	Metabolism
M319T299_POS	His-Tyr	299.238	319.1	1.75998e+08	2.07752e+08	2.0995e+08	2.08521e+08	2.07763e+08	1.97575e+08	1.20084e+08	1.2954e+08	8.10383e+07	2.13572e+08	2.09429e+08	2.06707e+08	1.2203e+08	1.98771e+08	2.00471e+08	1.7789e+08	1.79751e+08	1.79749e+08	Carboxylic acids and derivatives	35979-00-1	HMDB0028897	-	-	-	-
M156T408_POS	Histidine	408.036	156.076	8.41809e+07	6.58407e+07	5.4244e+07	2.11861e+07	6.34003e+07	6.91803e+07	7.85613e+07	1.16839e+08	6.42082e+07	4.47349e+07	4.76787e+07	4.17271e+07	1.66747e+07	3.72486e+07	4.74905e+07	7.56991e+07	7.03774e+07	7.03144e+07	Carboxylic acids and derivatives	71-00-1	HMDB0000177	-	-	-	-
M276T434_2_POS	Homatropine	434.245	276.167	1.42933e+07	1.28453e+07	1.47495e+07	1.49784e+07	1.48553e+07	1.54365e+07	1.60436e+07	1.29484e+07	2.15724e+07	1.38023e+07	1.32738e+07	1.31136e+07	1.53042e+07	1.23965e+07	1.36035e+07	1.47021e+07	1.48627e+07	1.4863e+07	Tropane alkaloids	-	HMDB0253199	-	-	-	-
M546T334_POS	Homoharringtonine	333.634	546.268	1.39619e+06	2.70187e+06	2.03252e+06	4.60986e+06	2.60492e+06	1.81842e+06	1.64167e+06	1.36305e+06	3.2372e+06	1.56816e+06	2.3206e+06	2.41813e+06	6.9272e+06	1.55552e+06	2.29911e+06	3.05071e+06	2.70872e+06	3.04991e+06	Cephalotaxus alkaloids	-	HMDB0253207	C00334	ko01100//Metabolic pathways;ko01120//Microbial metabolism in diverse environments;ko00760//Nicotinate and nicotinamide metabolism;ko00330//Arginine and proline metabolism;ko00250//Alanine, aspartate and glutamate metabolism;ko00410//beta-Alanine metabolism;ko00650//Butanoate metabolism	Amino acid metabolism;Carbohydrate metabolism;Global and overview maps;Metabolism of cofactors and vitamins;Metabolism of other amino acids	Metabolism
M447T419_2_POS	Ht-2 toxin	419.363	447.184	2.4974e+07	2.49521e+07	2.62653e+07	3.22716e+07	3.38601e+07	3.37784e+07	2.93516e+07	2.90953e+07	2.16268e+07	3.65636e+07	3.6828e+07	3.67704e+07	2.25431e+07	2.45962e+07	2.63021e+07	2.90067e+07	2.91875e+07	2.90067e+07	Prenol lipids	-	HMDB0253219	-	-	-	-
M243T18_POS	Huperzine a	17.9255	243.134	2.49642e+06	3.20726e+06	2.9405e+06	2.58202e+06	266040	2.30959e+06	2.55054e+06	2.05145e+06	3.03643e+06	3.07449e+06	2.29944e+06	2.54344e+06	2.23974e+06	2.1781e+06	2.36209e+06	2.28008e+06	2.34161e+06	2.28086e+06	--	--	--	-	-	-	-
M240T32_POS	Huperzine b	32.4744	240.123	1.00061e+07	1.0092e+07	1.68044e+07	3.67942e+07	1.24229e+07	8.53304e+06	1.08441e+07	8.90685e+06	1.14645e+07	1.52644e+07	1.01861e+07	1.4311e+07	4.05074e+07	1.7874e+07	1.07439e+07	1.32849e+07	1.33646e+07	1.3474e+07	Phenanthrolines	-	HMDB0253233	-	-	-	-
M495T392_1_POS	Hydramethylnon	391.942	495.182	3.96363e+06	3.6985e+06	3.82208e+06	3.31728e+06	2.2178e+06	2.79023e+06	1.9514e+06	3.23079e+06	1.66216e+06	4.04709e+06	3.65076e+06	3.82338e+06	1.28716e+06	2.96583e+06	2.97094e+06	2.89017e+06	2.89017e+06	2.83736e+06	--	--	--	-	-	-	-
M601T151_POS	Hydrangenoside c	150.577	601.229	1.65189e+07	1.97376e+07	2.17546e+07	1.41154e+07	2.46987e+07	2.84955e+07	2.82381e+07	2.59702e+07	2.27828e+07	2.53472e+07	2.56317e+07	1.28578e+07	2.25918e+07	3.09042e+07	2.5102e+07	2.47682e+07	2.54085e+07	2.54016e+07	--	--	--	-	-	-	-
M199T439_POS	Hydrocodone	439.296	199.071	2.75344e+07	2.72037e+07	3.115e+07	2.23956e+07	2.31405e+07	2.27759e+07	2.47006e+07	2.44034e+07	1.71233e+07	2.3578e+07	2.08325e+07	2.27068e+07	1.24075e+07	1.8835e+07	2.29193e+07	2.26089e+07	2.26102e+07	2.27977e+07	Morphinans	125-29-1	HMDB0015091	-	-	-	-
M267T46_POS	Hydrocortisone	45.9659	267.159	8.02666e+07	4.67201e+07	2.26725e+07	1.15622e+08	3.72978e+07	1.14667e+08	2.5076e+07	1.03618e+08	8.78459e+07	1.34244e+08	4.28192e+07	4.42887e+07	2.49101e+07	9.39103e+07	9.3872e+07	1.03162e+08	1.02848e+08	1.03162e+08	Steroids and steroid derivatives	50-23-7	HMDB0000063	C00735	ko01100//Metabolic pathways	Global and overview maps	Metabolism
M405T461_2_POS	hydrocortisone 21-acetate	460.594	405.21	4.39962e+06	3.03709e+06	3.93013e+06	5.87176e+06	5.5972e+06	4.31855e+06	4.60356e+06	3.7147e+06	7.91054e+06	3.14155e+06	2.90427e+06	6.38247e+06	6.66019e+06	3.33232e+06	3.53104e+06	4.15657e+06	4.01986e+06	4.16179e+06	--	--	--	-	-	-	-
M286T435_POS	Hydromorphone-3-.beta.-d-glucuronide	434.531	286.14	1.04836e+07	1.1204e+07	1.31858e+07	1.57168e+07	1.53647e+07	1.57647e+07	1.25347e+07	1.39627e+07	6.42137e+06	1.79337e+07	1.50376e+07	1.72328e+07	6.43148e+06	1.00052e+07	1.04494e+07	1.24266e+07	1.22343e+07	1.22355e+07	--	--	--	-	-	-	-
M111T241_POS	Hydroquinone	241.123	111.055	6.20096e+06	6.97428e+06	5.98074e+06	4.0709e+06	4.73988e+06	5.6882e+06	6.33877e+06	5.77425e+06	6.75211e+06	5.02276e+06	4.30804e+06	5.81156e+06	3.57759e+06	5.74661e+06	5.77048e+06	5.88674e+06	5.88754e+06	5.9955e+06	Phenols	123-31-9	HMDB0002434	-	-	-	-
M293T341_4_POS	Hydroxyflutamide	340.714	293.063	1.14844e+10	1.14918e+10	1.18731e+10	1.12592e+10	1.12735e+10	1.13235e+10	1.17242e+10	1.19615e+10	1.03619e+10	1.22715e+10	1.19325e+10	1.25529e+10	1.0399e+10	1.20977e+10	1.19262e+10	1.18667e+10	1.18192e+10	1.18667e+10	--	--	--	-	-	-	-
M723T197_POS	Hydroxyitraconazole	196.837	723.252	2.79167e+06	6.92021e+06	1.1043e+07	1.01497e+07	6.86281e+06	4.28587e+06	6.10557e+06	5.5746e+06	3.66848e+06	6.85156e+06	4.64918e+06	4.71005e+06	1.23498e+07	6.3023e+06	6.6276e+06	4.9846e+06	5.72558e+06	5.73658e+06	Diazinanes	-	HMDB0061035	-	-	-	-
M616T468_POS	Hypaconitine	467.705	616.331	552649	644480	520286	278501	170193	373439	127423	191715	262719	492160	328392	297229	427478	494988	608012	389540	389092	400631	Prenol lipids	-	HMDB0253306	-	-	-	-
M137T233_POS	Hypoxanthine	233.339	137.046	7.59456e+06	1.0175e+07	7.85583e+06	6.68659e+06	4.20901e+07	6.73799e+06	6.86989e+06	6.64502e+06	6.03689e+06	8.64128e+06	6.84757e+06	1.16649e+07	1.36102e+08	1.02802e+07	6.60227e+06	9.07755e+06	9.09044e+06	9.51023e+06	Imidazopyrimidines	68-94-0	HMDB0000157	C00262	ko01100//Metabolic pathways;ko00230//Purine metabolism	Global and overview maps;Nucleotide metabolism	Metabolism
M531T276_POS	Icariin	276.056	531.205	4.88356e+07	5.53215e+07	5.40433e+07	4.01179e+07	4.47673e+07	4.11562e+07	3.95247e+07	3.86965e+07	3.3087e+07	5.34274e+07	4.50405e+07	4.6466e+07	3.30918e+07	4.216e+07	4.51808e+07	4.87016e+07	4.87051e+07	4.92043e+07	--	--	--	-	-	-	-
M497T228_POS	Icariside ii	227.742	497.163	4.18868e+07	3.48522e+07	2.90173e+07	4.37445e+07	4.12835e+07	4.74804e+07	5.3312e+07	3.87241e+07	6.37775e+07	3.53448e+07	4.28539e+07	3.73804e+07	3.77216e+07	3.68533e+07	3.3459e+07	4.09289e+07	4.09275e+07	4.01101e+07	--	--	--	-	-	-	-
M177T478_POS	Icilin	478.264	177.087	2.79768e+07	2.65475e+07	2.96202e+07	2.59954e+07	3.60845e+07	2.67459e+07	2.48995e+07	2.93323e+07	2.40864e+07	2.6735e+07	2.69902e+07	2.48745e+07	1.67224e+07	2.81926e+07	3.37978e+07	2.3394e+07	1.88453e+07	2.34091e+07	--	--	--	-	-	-	-
M261T377_1_POS	Ile-Glu	377.084	261.145	2.2657e+07	5.02286e+07	2.52914e+07	2.02983e+07	2.10164e+07	1.98422e+07	2.61382e+07	2.40225e+07	3.67733e+07	1.97855e+07	1.60246e+07	1.9601e+07	2.87788e+07	1.56003e+07	4.17797e+07	3.26904e+07	2.86692e+07	2.84568e+07	Carboxylic acids and derivatives	-	HMDB0028906	-	-	-	-
M446T239_POS	Ile-Trp-Lys	239.406	446.275	2.54426e+07	1.38567e+07	1.44208e+07	1.9381e+07	1.61364e+07	1.31698e+07	1.44501e+07	9.69026e+06	2.03038e+07	1.08087e+07	1.18903e+07	1.0357e+07	2.74205e+07	1.60634e+07	1.23168e+07	1.42417e+07	1.42473e+07	1.32318e+07	--	--	--	-	-	-	-
M264T406_POS	Imazamox	405.885	264.108	1.22344e+07	1.00818e+07	1.10964e+07	1.14493e+07	1.09274e+07	1.05098e+07	1.35856e+07	1.59375e+07	8.71527e+06	1.36819e+07	8.81091e+06	1.07206e+07	5.31792e+06	1.38474e+07	1.26399e+07	1.00537e+07	1.03782e+07	1.00638e+07	Carboxylic acids and derivatives	-	HMDB0253404	-	-	-	-
M234T432_POS	Imazapic	431.522	234.097	1.09745e+07	9.4127e+06	1.51898e+07	1.00785e+07	1.83267e+07	1.24253e+07	1.52684e+07	1.60097e+07	7.73866e+06	1.14822e+07	1.2736e+07	1.14945e+07	5.49081e+06	6.42112e+06	6.85852e+06	1.75696e+07	1.43621e+07	1.75698e+07	--	--	--	-	-	-	-
M234T385_POS	Imazapyr	384.701	234.134	2.44602e+07	4.5602e+07	2.60923e+07	2.49669e+07	4.15303e+07	2.27581e+07	2.37953e+07	2.10728e+07	1.99138e+07	2.13554e+07	2.78736e+07	4.87799e+07	3.12198e+07	1.86132e+07	1.90347e+07	3.43481e+07	3.13498e+07	3.11418e+07	Carboxylic acids and derivatives	-	HMDB0253405	-	-	-	-
M499T229_POS	Imidazo[5,1-f][1,2,4]triazin-4(1h)-one, 2-[(3,4-dimethoxyphenyl)methyl]-7-[(1r)-1-[(1r)-1-hydroxyethyl]-4-phenylbutyl]-5-methyl-	228.559	499.215	1.39234e+07	1.55822e+07	1.57172e+07	1.52979e+07	1.30401e+07	1.34333e+07	1.2741e+07	1.21114e+07	9.74589e+06	1.05734e+07	1.08826e+07	1.06992e+07	8.46614e+06	1.31994e+07	1.3045e+07	1.21348e+07	1.21311e+07	1.20186e+07	--	--	--	-	-	-	-
M194T240_POS	Iminostilbene	240.111	194.081	6.62784e+06	1.03772e+07	7.59469e+06	9.337e+06	9.40802e+06	8.62118e+06	7.61433e+06	7.1584e+06	5.67275e+06	1.07064e+07	1.00683e+07	1.04799e+07	5.41294e+06	6.16686e+06	7.37926e+06	8.28179e+06	8.28232e+06	8.39683e+06	Benzazepines	-	HMDB0253433	-	-	-	-
M681T391_POS	Indanofan	390.76	681.2	1.96753e+06	2.02939e+06	1.67216e+06	167314	806671	272064	861664	867850	801241	1.03356e+06	1.49498e+06	801589	1.49588e+06	1.81665e+06	2.01189e+06	1.27307e+06	1.25867e+06	1.29312e+06	--	--	--	-	-	-	-
M296T406_2_POS	Indican	405.795	296.134	6.40197e+08	3.80381e+08	3.80649e+08	9.52585e+08	7.94177e+08	8.95121e+08	7.82133e+08	4.72648e+08	1.73411e+09	4.49553e+08	7.08654e+08	5.84411e+08	1.05494e+09	6.90975e+08	5.8227e+08	7.33156e+08	7.37248e+08	7.37262e+08	Organooxygen compounds	487-60-5	HMDB0061755	-	-	-	-
M614T275_POS	Indinavir	274.781	614.354	3.29971e+07	3.22957e+07	2.87412e+07	2.0485e+07	1.83892e+07	2.23835e+07	2.69161e+07	2.32502e+07	3.12451e+07	1.41038e+07	1.46032e+07	1.57194e+07	2.84044e+07	2.5581e+07	2.08531e+07	2.48782e+07	2.50922e+07	2.48781e+07	Carboxylic acids and derivatives	150378-17-9	HMDB0014369	-	-	-	-
M175T416_POS	Indole-3-acetamide	415.527	175.071	1.38849e+07	1.38836e+07	1.49341e+07	1.7e+07	1.3669e+07	1.35685e+07	1.41479e+07	1.86556e+07	1.19679e+07	1.37301e+07	1.71588e+07	1.4129e+07	1.43383e+07	1.73925e+07	1.77689e+07	1.50166e+07	1.50287e+07	1.6785e+07	Indoles and derivatives	879-37-8	HMDB0029739	C02693	ko01100//Metabolic pathways;ko00380//Tryptophan metabolism	Amino acid metabolism;Global and overview maps	Metabolism
M146T276_POS	Indole-3-carboxaldehyde	276.101	146.06	8.59322e+06	1.01346e+07	1.054e+07	1.57468e+07	1.48007e+07	1.60468e+07	1.16032e+07	8.79055e+06	8.7069e+06	1.50714e+07	1.37444e+07	1.36514e+07	6.94861e+06	1.08469e+07	9.25885e+06	1.16443e+07	1.16431e+07	1.19077e+07	Indoles and derivatives	487-89-8	HMDB0029737	-	-	-	-
M204T398_POS	Indole-3-pyruvic acid	398.242	204.087	2.02702e+08	2.72957e+08	2.5525e+08	3.02908e+08	2.92229e+08	3.09425e+08	2.88461e+08	2.42913e+08	1.37078e+08	4.0253e+08	3.77625e+08	3.91899e+08	1.09334e+08	1.64395e+08	2.23382e+08	2.4076e+08	2.4462e+08	2.40778e+08	Indoles and derivatives	392-12-1	HMDB0060484	C00331	ko01100//Metabolic pathways;ko00380//Tryptophan metabolism	Amino acid metabolism;Global and overview maps	Metabolism
M206T403_POS	Indolelactic acid	402.771	206.102	8.8934e+07	9.25516e+07	1.00137e+08	2.93218e+08	9.45211e+07	1.00939e+08	8.6665e+07	9.15806e+07	9.16441e+07	9.72044e+07	9.31962e+07	1.0232e+08	7.14839e+07	2.3707e+08	2.50677e+08	1.69139e+08	1.40353e+08	1.39592e+08	Indoles and derivatives	7417-65-4	HMDB0000671	-	-	-	-
M371T97_POS	Ingenol	97.3119	371.206	6.72569e+07	7.26931e+07	6.62236e+07	5.50284e+07	5.74268e+07	5.13092e+07	5.16362e+07	5.19392e+07	4.65931e+07	5.55158e+07	5.41939e+07	5.26609e+07	4.1129e+07	5.906e+07	5.884e+07	5.59739e+07	5.59804e+07	5.66448e+07	Prenol lipids	-	HMDB0253484	-	-	-	-
M811T473_POS	Inositol hexanicotinate	472.567	811.21	802232	1.07567e+06	999623	876466	808860	752310	1.05384e+06	969261	814867	1.09137e+06	939418	988862	585783	691098	801536	906858	917451	901323	Carboxylic acids and derivatives	-	HMDB0253495	-	-	-	-
M588T58_POS	Ipecoside	58.1866	588.222	4.10671e+07	3.24315e+07	3.76241e+07	3.07958e+07	3.45518e+07	2.8889e+07	3.83041e+07	3.79591e+07	1.69827e+07	4.62929e+07	3.37367e+07	3.3413e+07	1.27078e+07	2.38975e+07	2.90999e+07	3.1906e+07	3.19064e+07	3.16368e+07	--	--	--	-	-	-	-
M361T197_POS	Irigenin	197.357	361.09	3.42503e+07	3.23645e+07	2.92137e+07	3.39964e+07	3.48713e+07	3.92323e+07	6.22722e+07	4.57511e+07	6.73836e+07	2.69848e+07	3.0228e+07	2.81461e+07	2.6111e+07	3.10635e+07	2.69635e+07	3.39102e+07	3.39107e+07	3.42125e+07	Isoflavonoids	-	HMDB0303159	-	-	-	-
M587T420_POS	Irinotecan	419.818	587.293	3.39824e+06	3.42338e+06	3.93883e+06	3.23948e+06	3.0599e+06	2.69216e+06	4.28605e+06	4.51803e+06	2.18297e+06	2.81529e+06	2.27133e+06	3.43123e+06	1.71554e+06	2.66721e+06	2.7105e+06	2.98663e+06	3.07477e+06	2.97834e+06	Camptothecins	-	HMDB0060510	-	-	-	-
M387T272_POS	Irisflorentin	272.185	387.127	2.56182e+07	2.45663e+07	2.34884e+07	2.66679e+07	1.87954e+07	2.13846e+07	2.74753e+07	2.33871e+07	1.60494e+07	2.12337e+07	1.82409e+07	2.28892e+07	1.49653e+07	2.26896e+07	2.18168e+07	2.11984e+07	2.10897e+07	2.11982e+07	--	--	--	-	-	-	-
M233T36_POS	Isoalantolactone	35.7933	233.154	9.50297e+07	1.72525e+08	1.31418e+08	1.67033e+08	1.15731e+08	1.01017e+08	7.23856e+07	1.64166e+08	9.04654e+07	1.77927e+08	1.27085e+08	1.83404e+08	1.10837e+08	1.09239e+08	1.11923e+08	1.53496e+08	1.4712e+08	1.53444e+08	Prenol lipids	470-17-7	HMDB0035934	-	-	-	-
M499T203_2_POS	Isochlorogenic acid b	202.734	499.122	1.50305e+08	1.54305e+08	1.54292e+08	7.22719e+07	7.53492e+07	7.48609e+07	8.93791e+07	8.89256e+07	6.89118e+07	6.80206e+07	6.40141e+07	6.28726e+07	5.70787e+07	8.31877e+07	8.40976e+07	8.54394e+07	8.53851e+07	8.56897e+07	Organooxygen compounds	-	HMDB0253617	-	-	-	-
M240T183_2_POS	Isoetharine	182.565	240.159	1.53975e+08	1.36076e+08	1.48419e+08	5.02562e+08	2.20775e+08	2.46657e+08	1.35013e+08	3.26799e+08	1.03766e+08	5.94277e+08	4.99306e+08	4.56713e+08	2.81434e+08	4.79078e+08	1.82654e+08	2.35188e+08	2.34575e+08	2.93045e+08	Phenols	530-08-5	HMDB0014366	-	-	-	-
M556T185_POS	Isoflavone base + 1o, 1meo, o-hex+c7h12no	184.507	556.203	2.64809e+07	4.48131e+07	4.86438e+07	1.51441e+07	1.40504e+07	1.41146e+07	1.8145e+07	1.65081e+07	1.61316e+07	1.83285e+07	1.72276e+07	1.62563e+07	1.2544e+07	2.7797e+07	1.82466e+07	1.84291e+07	1.84282e+07	1.85656e+07	--	--	--	-	-	-	-
M429T261_2_POS	Isomajdine	260.545	429.21	4.04066e+07	5.68483e+07	3.99152e+07	3.48025e+07	3.63813e+07	3.63325e+07	2.9978e+07	3.08827e+07	2.62631e+07	3.67375e+07	3.56055e+07	5.32531e+07	3.10972e+07	3.78906e+07	6.0677e+07	3.63667e+07	3.63679e+07	3.50421e+07	--	--	--	-	-	-	-
M269T364_POS	Isopimpinellin	364.071	269.04	2.06569e+08	2.69846e+08	2.72989e+08	2.04563e+08	1.2069e+08	2.10725e+08	3.47735e+08	3.49468e+08	1.52673e+08	4.20172e+08	3.41794e+08	3.52006e+08	4.38402e+07	2.11915e+08	2.23422e+08	2.5347e+08	2.54809e+08	2.53463e+08	Coumarins and derivatives	482-27-9	HMDB0034312	C02162	ko01110//Biosynthesis of secondary metabolites	Global and overview maps	Metabolism
M310T272_POS	Isopropalin	272.179	310.174	1.78931e+07	1.82589e+07	7.93104e+06	4.67096e+07	2.47737e+07	2.64362e+07	3.59459e+07	1.98622e+07	4.89116e+07	1.97117e+07	2.16733e+07	2.26594e+07	5.01411e+07	4.00081e+06	3.29452e+07	4.01117e+07	4.01177e+07	4.05028e+07	--	--	--	-	-	-	-
M194T347_POS	Isoproterenol	346.649	194.118	1.06933e+08	1.12496e+08	1.1086e+08	1.10177e+08	1.09626e+08	1.0712e+08	1.07159e+08	1.14448e+08	9.45529e+07	1.27292e+08	1.10856e+08	1.14796e+08	9.29884e+07	1.04231e+08	1.07777e+08	1.11188e+08	1.10781e+08	1.10782e+08	Phenols	7683-59-2	HMDB0015197	-	-	-	-
M207T140_POS	Isoproturon	140.035	207.137	9.90038e+08	9.93045e+08	9.95534e+08	9.54366e+08	1.02731e+09	1.05387e+09	6.58538e+08	6.51474e+08	4.17548e+08	9.30355e+08	9.3489e+08	8.74033e+08	8.34872e+08	1.02099e+09	1.06155e+09	8.55719e+08	8.6398e+08	8.63982e+08	Benzene and substituted derivatives	-	HMDB0253682	-	-	-	-
M465T275_POS	Isoquercitin	275.101	465.116	2.06992e+06	4.76389e+06	1.57345e+06	3.08818e+06	3.70244e+06	2.35945e+06	1.73432e+06	5.8359e+06	2.11295e+06	3.39201e+06	4.6248e+06	2.88719e+06	1.9516e+06	339555	866125	3.46771e+06	3.46621e+06	3.67126e+06	Flavonoids	-	HMDB0247252	C05623	ko01100//Metabolic pathways;ko01110//Biosynthesis of secondary metabolites;ko00944//Flavone and flavonol biosynthesis	Biosynthesis of other secondary metabolites;Global and overview maps	Metabolism
M234T409_POS	Isouron	409.15	234.134	2.42969e+06	4.9949e+06	5.13301e+06	5.8236e+06	5.6795e+06	5.32535e+06	2.60508e+06	2.94682e+06	4.65834e+06	6.31972e+06	3.92806e+06	4.23615e+06	2.47412e+06	2.37361e+06	3.79646e+06	4.09468e+06	3.94458e+06	4.09511e+06	--	--	--	-	-	-	-
M491T32_2_POS	Isovaleryl-l-carnitine	32.0281	491.352	2.38281e+07	3.09249e+07	1.83746e+07	8.70395e+06	2.25488e+07	3.19716e+07	2.74367e+07	2.29616e+07	2.34822e+07	2.14188e+07	2.41621e+07	1.97417e+07	5.04994e+06	2.11414e+07	2.22707e+07	2.3503e+07	2.42733e+07	2.25676e+07	--	--	--	-	-	-	-
M705T277_POS	Itraconazole	276.517	705.237	1.29071e+08	1.15613e+08	1.12425e+08	1.46108e+08	1.56345e+08	1.46825e+08	1.57864e+08	1.48871e+08	1.40156e+08	1.78644e+08	1.78653e+08	1.65982e+08	9.21182e+07	8.04596e+07	8.81324e+07	1.46527e+08	1.41166e+08	1.465e+08	Diazinanes	84625-61-6	HMDB0015298	-	-	-	-
M352T461_POS	Jacobine	461.098	352.197	4.99386e+06	5.65489e+06	6.30733e+06	6.24242e+06	6.25737e+06	6.29053e+06	5.0613e+06	5.2681e+06	4.02497e+06	8.2968e+06	7.54652e+06	7.54853e+06	3.43512e+06	4.32492e+06	4.8604e+06	5.8447e+06	5.89039e+06	5.84473e+06	--	--	--	-	-	-	-
M709T206_POS	Jasplakinolide	206.388	709.272	6.23368e+07	7.02248e+07	9.10207e+07	1.03723e+08	7.38678e+07	7.79279e+07	6.54566e+07	9.95063e+07	4.88334e+07	7.24996e+07	9.16233e+07	7.70596e+07	5.29887e+07	7.03916e+07	6.88876e+07	6.67598e+07	6.67591e+07	6.71275e+07	--	--	--	-	-	-	-
M611T288_POS	Kaempferol 3-diglucoside	287.642	611.161	5.84214e+06	8.41793e+06	7.6513e+06	6.83854e+06	7.54913e+06	5.98037e+06	4.9937e+06	5.418e+06	3.16384e+06	4.44945e+06	4.19474e+06	5.7774e+06	1.9924e+06	3.04237e+06	2.65325e+06	5.05629e+06	5.0233e+06	5.05631e+06	--	--	--	C12634	ko01110//Biosynthesis of secondary metabolites;ko00944//Flavone and flavonol biosynthesis	Biosynthesis of other secondary metabolites;Global and overview maps	Metabolism
M617T262_POS	Kaempferol 3-o-rutinoside	262.05	617.148	5.87173e+07	5.9969e+07	5.9846e+07	7.59711e+07	8.09609e+07	7.74946e+07	6.98696e+07	6.45837e+07	6.53005e+07	5.78394e+07	5.2059e+07	5.63139e+07	3.62879e+07	4.18814e+07	4.03021e+07	6.02558e+07	6.02547e+07	5.9693e+07	--	--	--	C21833	ko01110//Biosynthesis of secondary metabolites;ko00944//Flavone and flavonol biosynthesis	Biosynthesis of other secondary metabolites;Global and overview maps	Metabolism
M378T222_2_POS	Karakoline	222.222	378.264	6.31654e+06	8.26841e+06	8.86051e+06	7.16266e+06	7.72318e+06	7.04238e+06	5.72809e+06	5.58418e+06	4.64999e+06	5.8094e+06	4.30538e+06	4.4542e+06	3.12253e+06	5.66071e+06	6.52403e+06	6.09184e+06	6.01979e+06	6.09237e+06	--	--	--	-	-	-	-
M559T289_POS	Karbutilate	288.603	559.309	2.94071e+07	3.20976e+07	3.49502e+07	2.95364e+07	2.71418e+07	2.88726e+07	2.76132e+07	2.4873e+07	1.21579e+07	3.02947e+07	2.88021e+07	2.79158e+07	1.134e+07	3.02328e+07	3.15097e+07	2.60588e+07	2.60585e+07	2.58582e+07	--	--	--	-	-	-	-
M238T370_POS	Ketamine	369.652	238.107	8.18993e+06	9.01518e+06	7.61081e+06	1.27538e+07	1.14521e+07	1.33113e+07	9.36319e+06	1.39935e+07	7.54825e+06	1.76326e+07	1.46618e+07	1.31053e+07	8.10954e+06	1.40719e+07	1.55882e+07	1.1583e+07	1.2136e+07	1.15855e+07	Benzene and substituted derivatives	6740-88-1	HMDB0015352	-	-	-	-
M216T356_1_POS	Kinetin	355.678	216.087	2.38334e+07	3.45754e+07	3.68374e+07	4.5063e+07	4.13737e+07	3.9311e+07	5.62443e+07	7.24798e+07	2.27235e+07	5.81565e+07	3.24495e+07	4.41712e+07	1.65549e+07	9.4302e+06	1.10964e+07	3.3576e+07	3.45673e+07	3.3573e+07	Imidazopyrimidines	525-79-1	HMDB0012245	-	-	-	-
M109T42_POS	Kinoprene	42.0169	109.101	3.95365e+08	3.9963e+08	4.00268e+08	4.1589e+08	4.20748e+08	4.41354e+08	4.52361e+08	4.07513e+08	1.72808e+08	1.41711e+08	2.05515e+08	1.72198e+08	1.82082e+08	1.63575e+08	1.71031e+08	4.55412e+08	4.55398e+08	4.6122e+08	--	--	--	-	-	-	-
M314T260_POS	Kresoxim-methyl	260.273	314.121	5.81735e+07	5.73307e+07	5.71277e+07	7.58523e+07	8.28454e+07	8.60948e+07	6.17937e+07	6.63496e+07	5.60982e+07	9.8859e+07	9.90858e+07	8.61218e+07	4.87058e+07	5.8779e+07	5.90793e+07	6.93365e+07	6.93376e+07	6.76855e+07	Phenol ethers	-	HMDB0253821	-	-	-	-
M190T371_1_POS	Kynurenic acid	371.115	190.045	5.00511e+08	5.04885e+08	4.74157e+08	4.45171e+08	4.53754e+08	4.26613e+08	4.3498e+08	4.48391e+08	4.08907e+08	5.02876e+08	5.38676e+08	5.09909e+08	4.79861e+08	5.97215e+08	6.09971e+08	5.19687e+08	5.19695e+08	5.23055e+08	Quinolines and derivatives	492-27-3	HMDB0000715	C01717	ko01100//Metabolic pathways;ko00380//Tryptophan metabolism	Amino acid metabolism;Global and overview maps	Metabolism
M188T191_POS	L-abrine	191.437	188.092	4.04071e+07	2.70456e+07	3.62698e+07	4.2733e+07	3.89505e+07	4.22948e+07	2.18939e+07	2.06759e+07	1.9078e+07	2.82886e+07	4.11211e+07	2.7124e+07	4.006e+07	3.83364e+07	3.10768e+07	3.14633e+07	3.15167e+07	3.26276e+07	--	--	--	-	-	-	-
M332T467_POS	L-arginine-7-amido-4-methylcoumarin	467.104	332.193	1.65089e+06	2.91544e+06	1.64934e+06	3.84744e+06	4.77557e+06	5.13329e+06	4.8963e+06	4.48316e+06	5.08882e+06	1.88838e+06	3.74937e+06	4.3693e+06	1.32275e+06	1.76439e+06	1.75982e+06	1.53583e+06	1.47173e+06	1.53573e+06	--	--	--	-	-	-	-
M189T292_POS	L-arginine, methyl ester	292.452	189.135	9.87328e+06	8.49398e+06	1.03597e+07	1.14521e+07	1.08332e+07	1.18223e+07	1.10159e+07	1.30111e+07	1.18373e+07	8.4642e+06	8.36218e+06	8.0925e+06	8.86533e+06	9.78095e+06	9.4938e+06	9.27565e+06	9.3891e+06	9.38885e+06	--	--	--	-	-	-	-
M292T306_POS	L-bunolol	305.942	292.191	4.44691e+07	5.1884e+07	5.54245e+07	5.3306e+07	5.90702e+07	6.86073e+07	8.38293e+07	9.04109e+07	5.06898e+07	7.23606e+07	5.73885e+07	6.2269e+07	4.19446e+07	5.63775e+07	6.71265e+07	6.18962e+07	6.17971e+07	6.19116e+07	--	--	--	-	-	-	-
M133T98_POS	L-carvone	97.9109	133.1	2.9144e+08	3.10034e+08	3.01305e+08	2.60799e+08	2.62315e+08	2.62157e+08	1.92569e+08	2.16421e+08	1.70062e+08	2.83411e+08	2.60706e+08	2.66856e+08	2.13805e+08	2.82521e+08	2.92511e+08	2.57396e+08	2.56479e+08	2.56487e+08	Prenol lipids	6485-40-1	HMDB0035089	C01767	ko01110//Biosynthesis of secondary metabolites;ko00902//Monoterpenoid biosynthesis;ko00903//Limonene and pinene degradation	Global and overview maps;Metabolism of terpenoids and polyketides	Metabolism
M176T406_POS	L-citrulline	406.104	176.103	3.70025e+07	3.96214e+07	4.71291e+07	5.26144e+07	5.01732e+07	5.38442e+07	5.46609e+07	7.00988e+07	4.55804e+07	3.83365e+07	4.06799e+07	4.70666e+07	2.42649e+07	3.81225e+07	4.13768e+07	4.61989e+07	4.62015e+07	4.65255e+07	Carboxylic acids and derivatives	372-75-8	HMDB0000904	C00327	ko01100//Metabolic pathways;ko01110//Biosynthesis of secondary metabolites;ko01230//Biosynthesis of amino acids;ko00220//Arginine biosynthesis	Amino acid metabolism;Global and overview maps	Metabolism
M142T301_POS	L-histidinol	300.524	142.086	4.07231e+07	3.62532e+07	3.57681e+07	3.42444e+07	2.95088e+07	2.90034e+07	2.24095e+07	1.95002e+07	3.23393e+07	2.734e+07	2.92942e+07	2.75577e+07	6.98073e+07	4.73354e+07	4.24848e+07	3.53837e+07	3.53928e+07	3.54377e+07	Organonitrogen compounds	4836-52-6	HMDB0003431	C00860	ko01100//Metabolic pathways;ko01110//Biosynthesis of secondary metabolites;ko01230//Biosynthesis of amino acids;ko00340//Histidine metabolism	Amino acid metabolism;Global and overview maps	Metabolism
M189T514_2_POS	L-homoarginine	514.106	189.134	3.61129e+09	3.64041e+09	3.06755e+09	4.33776e+09	2.71426e+09	3.29667e+09	2.58482e+09	2.85641e+09	3.30163e+09	3.17281e+09	3.11e+09	3.238e+09	2.59471e+09	3.17698e+09	3.02034e+09	2.70773e+09	3.0347e+09	3.03499e+09	Carboxylic acids and derivatives	156-86-5	HMDB0000670	-	-	-	-
M116T331_POS	L-hydroxyarginine	330.805	116.071	2.66468e+09	2.88839e+09	2.72123e+09	2.56652e+09	2.56781e+09	2.23976e+09	2.10317e+09	2.01289e+09	2.14427e+09	2.47864e+09	2.35446e+09	2.15402e+09	2.16584e+09	2.00821e+09	2.08916e+09	1.8339e+09	1.83381e+09	1.54927e+09	--	--	--	-	-	-	-
M229T386_2_POS	L-leucyl-l-proline	385.851	229.155	9.4993e+08	9.23644e+08	9.31502e+08	1.15531e+09	1.10751e+09	1.24226e+09	1.08133e+09	1.03275e+09	1.05195e+09	1.28828e+09	1.27564e+09	1.37534e+09	9.79721e+08	8.85576e+08	8.48156e+08	1.08163e+09	1.08825e+09	1.08164e+09	Carboxylic acids and derivatives	6403-35-6	HMDB0011175	-	-	-	-
M150T403_POS	L-methionine	403.17	150.076	1.70191e+07	1.74622e+07	1.70159e+07	2.66503e+07	2.72772e+07	2.93322e+07	3.18955e+07	3.23023e+07	1.44521e+08	3.47703e+07	2.96382e+07	3.26159e+07	8.49512e+06	1.0428e+07	9.09657e+06	2.2323e+07	2.25853e+07	2.25803e+07	Carboxylic acids and derivatives	59-51-8	HMDB0033951	C00073	ko01100//Metabolic pathways;ko01110//Biosynthesis of secondary metabolites;ko01230//Biosynthesis of amino acids;ko01210//2-Oxocarboxylic acid metabolism;ko00270//Cysteine and methionine metabolism;ko00970//Aminoacyl-tRNA biosynthesis;ko00966//Glucosinolate biosynthesis	Amino acid metabolism;Biosynthesis of other secondary metabolites;Global and overview maps;Translation	Genetic Information Processing;Metabolism
M130T348_POS	L-pipecolic acid	347.971	130.098	1.29623e+07	5.44822e+07	5.61109e+07	4.41745e+07	9.49343e+06	5.78943e+07	5.51998e+07	1.15463e+07	1.91927e+07	5.81404e+07	5.67308e+07	6.22512e+07	4.60145e+07	4.86745e+07	1.1805e+07	3.03353e+07	2.42472e+07	2.37498e+07	Carboxylic acids and derivatives	3105-95-1	HMDB0000716	C00408	ko01100//Metabolic pathways;ko01110//Biosynthesis of secondary metabolites;ko00310//Lysine degradation;ko00960//Tropane, piperidine and pyridine alkaloid biosynthesis	Amino acid metabolism;Biosynthesis of other secondary metabolites;Global and overview maps	Metabolism
M130T413_POS	L-pyroglutamic acid	412.764	130.05	6.07524e+08	5.94107e+08	6.35827e+08	6.42167e+08	6.43525e+08	6.60094e+08	5.81434e+08	6.60552e+08	5.51913e+08	6.25121e+08	6.6447e+08	6.65058e+08	6.38183e+08	7.8576e+08	8.05477e+08	6.57928e+08	6.67416e+08	6.57836e+08	Carboxylic acids and derivatives	98-79-3	HMDB0000267	C01879	ko01100//Metabolic pathways;ko00480//Glutathione metabolism	Global and overview maps;Metabolism of other amino acids	Metabolism
M277T465_POS	L-saccharopine	465.141	277.14	6.10729e+07	6.57764e+07	7.27638e+07	6.02275e+07	5.29329e+07	6.0521e+07	1.33391e+08	1.28767e+08	7.28612e+07	3.91445e+07	3.67057e+07	4.57431e+07	3.61956e+07	5.78845e+07	6.60799e+07	6.37513e+07	6.34399e+07	6.34789e+07	Carboxylic acids and derivatives	997-68-2	HMDB0000279	C00449	ko01100//Metabolic pathways;ko01110//Biosynthesis of secondary metabolites;ko01230//Biosynthesis of amino acids;ko00310//Lysine degradation;ko00300//Lysine biosynthesis	Amino acid metabolism;Global and overview maps	Metabolism
M650T32_1_POS	L-valinamide, n-(4-methoxy-1,4-dioxobutyl)-l-alanyl-l-alanyl-l-prolyl-n-(4-methyl-2-oxo-2h-1-benzopyran-7-yl)-	32.0999	650.259	1.22199e+08	1.33859e+08	1.11066e+08	1.90011e+08	1.92189e+08	1.75266e+08	1.64858e+08	1.90401e+08	1.37486e+08	1.37908e+08	1.49893e+08	1.54425e+08	3.46457e+07	9.52396e+07	1.10857e+08	1.42538e+08	1.38774e+08	1.3879e+08	--	--	--	-	-	-	-
M364T394_2_POS	L-valine, n-[[1-(5-fluoropentyl)-1h-indazol-3-yl]carbonyl]-, methyl ester	394.043	364.197	7.86773e+08	8.44144e+08	9.57288e+08	8.47916e+08	8.9818e+08	8.79766e+08	5.18467e+08	5.40888e+08	3.55747e+08	1.10316e+09	1.0411e+09	1.0142e+09	7.05342e+08	1.00807e+09	1.06217e+09	8.46282e+08	8.46289e+08	8.42765e+08	--	--	--	-	-	-	-
M535T70_3_POS	Lappaconitine	70.0319	535.27	4.9737e+09	6.38869e+09	5.46879e+09	6.72402e+09	8.34485e+09	7.60293e+09	1.42875e+10	1.35308e+10	8.91481e+09	7.7276e+09	6.65052e+09	7.58575e+09	1.4272e+09	2.67792e+09	3.29843e+09	7.40876e+09	7.39451e+09	7.40875e+09	--	--	--	-	-	-	-
M613T406_2_POS	Lasalocid	406.146	613.367	3.06419e+06	2.44035e+06	2.44548e+06	3.17621e+06	2.65771e+06	2.31753e+06	3.62247e+06	2.74853e+06	2.34722e+06	3.2072e+06	629984	2.20053e+06	2.2677e+06	2.2153e+06	3.41154e+06	3.06817e+06	2.98378e+06	3.06811e+06	Prenol lipids	-	HMDB0253985	-	-	-	-
M378T396_POS	Latrunculin b	395.788	378.191	4.39648e+06	4.74704e+06	5.93996e+06	3.70116e+06	4.09173e+06	4.13973e+06	9.45822e+06	1.12893e+07	5.81996e+06	8.03537e+06	7.12813e+06	7.56691e+06	3.32041e+06	5.79494e+06	5.82848e+06	5.80067e+06	5.51949e+06	5.80029e+06	Macrolides and analogues	-	HMDB0253990	-	-	-	-
M343T190_2_POS	Lauramidopropylbetaine	190.456	343.296	5.07327e+06	2.56786e+06	7.07548e+06	4.98958e+06	3.07386e+06	5.10566e+06	3.48836e+06	2.60322e+06	4.8078e+06	1.68431e+07	3.18082e+06	4.81198e+06	1.91394e+06	2.94148e+06	1.47556e+07	1.67996e+07	1.71269e+07	1.71272e+07	--	--	--	-	-	-	-
M230T153_POS	Lauryldimethylamine oxide	152.661	230.248	3.72527e+07	7.24689e+07	8.72934e+07	3.57196e+07	4.00574e+07	3.58123e+07	3.31157e+07	3.62367e+07	5.81301e+07	4.77945e+07	3.70392e+07	3.70372e+07	2.97632e+07	5.51896e+07	6.23727e+07	7.3709e+07	6.83867e+07	6.83391e+07	--	--	--	-	-	-	-
M286T492_POS	Letrozole	491.677	286.087	2.23323e+07	1.88593e+07	2.03221e+07	2.17608e+07	2.2204e+07	2.1782e+07	3.18358e+07	2.95776e+07	2.59685e+07	1.51759e+07	1.47895e+07	1.64009e+07	2.1489e+07	1.47645e+07	1.36012e+07	2.05033e+07	2.03944e+07	2.04231e+07	Benzene and substituted derivatives	112809-51-5	HMDB0015141	-	-	-	-
M203T252_POS	Leu-Ala	252.393	203.139	3.36765e+07	1.98015e+07	2.06917e+07	3.48954e+07	1.97942e+07	2.14077e+07	1.9202e+07	2.03296e+07	1.89341e+07	2.04648e+07	1.90865e+07	1.81908e+07	1.61018e+07	1.95396e+07	1.78499e+07	1.74198e+07	1.75453e+07	1.75453e+07	Carboxylic acids and derivatives	-	HMDB0304783	-	-	-	-
M374T398_POS	Leu-Asn-Lys	398.263	374.24	7.47931e+06	6.04034e+06	5.99915e+06	6.56266e+06	7.65616e+06	7.08422e+06	8.28656e+06	7.54086e+06	8.18438e+06	6.23456e+06	6.4355e+06	7.70336e+06	7.68731e+06	7.53066e+06	6.71189e+06	7.16042e+06	7.2584e+06	7.15561e+06	--	--	--	-	-	-	-
M260T310_POS	Leu-Gln	309.784	260.161	2.90608e+07	3.06373e+07	3.41821e+07	3.66774e+07	3.20452e+07	3.07414e+07	3.52164e+07	3.19857e+07	3.17768e+07	3.0831e+07	2.5773e+07	2.95942e+07	2.0533e+07	2.45245e+07	2.25437e+07	2.90429e+07	2.90381e+07	2.98437e+07	Carboxylic acids and derivatives	-	HMDB0028927	-	-	-	-
M416T394_POS	Leu-Gln-Arg	394.466	416.262	1.43068e+07	2.0298e+07	2.20093e+07	1.80521e+07	1.9974e+07	2.21441e+07	2.80807e+07	2.10439e+07	1.89694e+07	2.58357e+07	1.80223e+07	2.48885e+07	1.51179e+07	2.11828e+07	1.26218e+07	2.04125e+07	2.03648e+07	1.93412e+07	--	--	--	-	-	-	-
M302T312_POS	Leu-Glu	312.433	302.171	1.54079e+06	1.08572e+06	722085	2.02883e+06	1.64335e+06	1.3389e+06	2.23203e+06	1.14468e+06	2.0204e+06	971521	1.40905e+06	697042	2.18005e+06	1.32955e+06	805660	1.15027e+06	1.18989e+06	1.28901e+06	Carboxylic acids and derivatives	-	HMDB0028928	-	-	-	-
M416T385_POS	Leu-Lys-Arg	385.142	416.287	6.17281e+06	2.72853e+06	870909	4.0465e+06	6.99704e+06	5.43152e+06	5.78753e+06	4.8228e+06	7.85783e+06	6.96332e+06	3.54584e+06	6.87497e+06	8.07035e+06	5.8093e+06	4.66145e+06	5.1335e+06	5.13383e+06	5.08652e+06	--	--	--	-	-	-	-
M279T194_POS	Leu-Phe	194.088	279.17	6.55371e+07	5.64517e+07	6.26439e+07	6.01214e+07	5.64069e+07	6.37506e+07	7.58731e+07	6.46559e+07	6.92067e+07	6.38774e+07	5.60374e+07	6.31819e+07	6.73531e+07	6.90966e+07	5.54143e+07	6.16239e+07	6.06548e+07	6.06417e+07	Carboxylic acids and derivatives	-	HMDB0302841	-	-	-	-
M318T418_POS	Leu-Trp	418.086	318.191	2.96016e+06	3.33763e+06	3.37504e+06	5.00111e+06	4.24829e+06	3.43678e+06	3.2299e+06	3.0595e+06	1.63898e+06	7.03903e+06	3.66359e+06	4.96378e+06	2.51886e+06	3.91387e+06	3.78287e+06	4.00535e+06	3.88285e+06	3.88405e+06	Carboxylic acids and derivatives	-	HMDB0028940	-	-	-	-
M231T222_POS	Leu-Val	222.333	231.17	1.47774e+08	1.49855e+08	1.5119e+08	1.37757e+08	1.38185e+08	1.48671e+08	1.70331e+08	1.50262e+08	1.84273e+08	1.30621e+08	1.18685e+08	1.30424e+08	1.29162e+08	1.16701e+08	1.13853e+08	1.40379e+08	1.40374e+08	1.40995e+08	Carboxylic acids and derivatives	-	HMDB0028942	-	-	-	-
M132T292_POS	Leucine	292.209	132.102	5.85205e+08	3.69615e+08	3.95498e+08	3.14998e+08	3.13375e+08	3.22412e+08	7.22019e+08	4.23965e+08	6.69869e+08	2.51305e+08	2.4321e+08	4.27989e+08	2.8859e+08	3.5867e+08	3.47434e+08	3.38722e+08	3.35267e+08	3.38721e+08	Carboxylic acids and derivatives	61-90-5	HMDB0000687	-	-	-	-
M245T209_POS	Leucylleucine	209.006	245.186	1.12547e+08	1.06369e+08	1.1113e+08	1.1405e+08	1.1212e+08	1.16315e+08	1.35597e+08	1.15475e+08	1.36028e+08	1.21578e+08	1.0294e+08	1.02245e+08	1.07359e+08	9.8824e+07	8.6468e+07	1.0827e+08	1.08554e+08	1.0827e+08	Carboxylic acids and derivatives	-	HMDB0254039	-	-	-	-
M386T58_POS	Leukotriene b4 dimethylamide	58.1882	386.29	2.30441e+08	2.70327e+08	3.08939e+08	2.9511e+08	1.9103e+08	2.12112e+08	1.75111e+08	1.47392e+08	8.70216e+07	1.56173e+08	1.50892e+08	1.65577e+08	1.19744e+08	1.02766e+08	1.58174e+08	2.08501e+08	2.06631e+08	2.08496e+08	Fatty Acyls	83024-92-4	HMDB0005085	-	-	-	-
M462T490_POS	Leukotriene e4	490.351	462.219	1.62232e+06	1.80442e+06	1.97961e+06	1.73085e+06	2.0731e+06	3.05697e+06	1.35816e+06	1.83165e+06	1.56332e+06	1.82848e+06	2.39687e+06	1.95677e+06	1.88279e+06	1.89937e+06	1.95524e+06	2.07123e+06	2.06564e+06	2.20076e+06	Fatty Acyls	75715-89-8	HMDB0002200	C05952	ko01100//Metabolic pathways;ko00590//Arachidonic acid metabolism	Global and overview maps;Lipid metabolism	Metabolism
M591T30_POS	Leukotriene f4	29.7921	591.283	1.74758e+08	1.74661e+08	1.51058e+08	8.59476e+07	1.75649e+08	1.69366e+08	1.8223e+08	1.47879e+08	1.49889e+08	1.2364e+08	1.41944e+08	1.33472e+08	3.42063e+07	4.04885e+07	1.53758e+08	1.46236e+08	1.47802e+08	1.47789e+08	Fatty Acyls	-	HMDB0006465	C06462	ko01100//Metabolic pathways;ko00590//Arachidonic acid metabolism	Global and overview maps;Lipid metabolism	Metabolism
M409T31_POS	Leupeptin	31.4957	409.274	8.82705e+07	9.18793e+07	9.19237e+07	1.03559e+08	1.02248e+08	9.6382e+07	8.67851e+07	9.1886e+07	9.21212e+07	8.80856e+07	9.1696e+07	1.0316e+08	7.74258e+07	1.04888e+08	9.16467e+07	8.9056e+07	9.07872e+07	9.07826e+07	Carboxylic acids and derivatives	-	HMDB0254042	-	-	-	-
M258T300_POS	Levorphanol	299.84	258.17	2.62056e+07	2.68874e+07	2.75553e+07	3.03463e+07	2.86218e+07	3.13371e+07	2.49983e+07	2.53195e+07	2.54381e+07	3.44057e+07	3.01689e+07	3.30764e+07	2.12016e+07	2.1774e+07	2.1358e+07	2.90593e+07	2.90533e+07	2.84927e+07	Morphinans	28312	HMDB0014992	-	-	-	-
M153T188_POS	Linalool oxide	187.882	153.128	4.26002e+07	4.54511e+07	4.73347e+07	4.88317e+07	5.76418e+07	5.78491e+07	3.96877e+07	3.77943e+07	3.12502e+07	5.03568e+07	4.03029e+07	3.99652e+07	2.68434e+07	3.37175e+07	3.71954e+07	4.65351e+07	4.65372e+07	4.68174e+07	Tetrahydrofurans	110241-25-3	HMDB0035908	-	-	-	-
M270T344_POS	Linamarin	344.017	270.085	1.38344e+07	1.85484e+07	2.17977e+07	1.8471e+07	1.64652e+07	1.75233e+07	2.0178e+07	2.48484e+07	1.29687e+07	2.00057e+07	1.42818e+07	1.64606e+07	8.18631e+06	1.25808e+07	1.10827e+07	1.45096e+07	1.45095e+07	1.44068e+07	Organooxygen compounds	554-35-8	HMDB0033699	C01594	ko01100//Metabolic pathways;ko01110//Biosynthesis of secondary metabolites;ko00460//Cyanoamino acid metabolism	Global and overview maps;Metabolism of other amino acids	Metabolism
M296T299_POS	Linezolid	298.579	296.158	1.00334e+07	1.80909e+07	1.14841e+07	1.15526e+07	1.05137e+07	1.37823e+07	7.05069e+06	1.27845e+07	5.70143e+06	1.39123e+07	1.06017e+07	1.25603e+07	6.42837e+06	1.10667e+07	1.11163e+07	9.49763e+06	8.84625e+06	9.47773e+06	Oxazinanes	165800-03-3	HMDB0014739	-	-	-	-
M324T193_POS	Linoleoyl ethanolamide	192.643	324.29	1.52146e+07	1.83054e+07	1.54543e+07	1.33333e+07	1.26177e+07	1.36476e+07	2.1177e+07	2.04232e+07	1.20914e+07	1.9649e+07	1.67827e+07	1.80436e+07	1.03444e+07	1.49596e+07	1.26319e+07	1.49728e+07	1.52396e+07	1.49693e+07	Organonitrogen compounds	-	HMDB0013624	-	-	-	-
M245T235_POS	Linoleoylglycine	234.634	245.226	6.03934e+07	5.68956e+07	6.16769e+07	8.00404e+07	9.27233e+07	7.42097e+07	4.08834e+07	3.97006e+07	3.51765e+07	4.29145e+07	4.59136e+07	5.24074e+07	3.47076e+07	4.37621e+07	4.93795e+07	5.37965e+07	5.30097e+07	5.37969e+07	--	--	--	-	-	-	-
M521T324_POS	Lithospermic acid	324.213	521.106	1.0712e+07	1.04902e+07	9.79199e+06	1.0229e+07	6.7291e+06	6.36687e+06	1.09605e+07	6.12524e+06	1.04013e+07	5.67332e+06	5.87279e+06	7.48417e+06	1.73957e+07	8.84229e+06	7.43938e+06	9.68814e+06	9.69121e+06	8.96551e+06	--	--	--	-	-	-	-
M330T380_POS	Lithosprmoside	379.644	330.119	5.37515e+06	6.52339e+06	6.90059e+06	5.37959e+06	6.20019e+06	6.21052e+06	4.15817e+06	3.65181e+06	3.35898e+06	7.91866e+06	7.18957e+06	6.65877e+06	5.03067e+06	5.55517e+06	5.89699e+06	6.16241e+06	6.00505e+06	6.00445e+06	--	--	--	-	-	-	-
M892T521_POS	Lnfp iii	521.177	892.291	1.49739e+06	1.44337e+06	1.53442e+06	1.79884e+06	1.80121e+06	1.8141e+06	2.02181e+06	1.7861e+06	1.55993e+06	1.97405e+06	1.6853e+06	2.06337e+06	1.2247e+06	1.27211e+06	1.18137e+06	1.70163e+06	1.70161e+06	1.7305e+06	Organooxygen compounds	213250-53-4	HMDB0006696	-	-	-	-
M730T498_POS	Lnt	497.665	730.239	5.23588e+06	6.03951e+06	6.20592e+06	5.61057e+06	5.61136e+06	5.7213e+06	4.68872e+06	4.78058e+06	4.64367e+06	5.53675e+06	4.76091e+06	5.49422e+06	4.37787e+06	4.25309e+06	4.89425e+06	4.96573e+06	4.96678e+06	5.01603e+06	Organooxygen compounds	7578-24-7	HMDB0006566	-	-	-	-
M202T370_2_POS	Lobelanidine	370.425	202.144	2.56056e+09	2.69452e+09	3.45921e+09	2.57323e+09	2.64091e+09	3.3674e+09	2.33421e+09	2.29956e+09	2.09216e+09	2.81958e+09	2.84093e+09	2.90982e+09	2.06079e+09	2.20666e+09	2.93175e+09	2.52728e+09	2.5273e+09	2.5102e+09	--	--	--	-	-	-	-
M413T406_POS	Loganin	405.5	413.121	3.3804e+07	3.09223e+07	4.06099e+07	2.91678e+07	2.82407e+07	2.82992e+07	2.50726e+07	2.8772e+07	1.19956e+07	2.29477e+07	1.78096e+07	2.08476e+07	1.01977e+07	2.21188e+07	2.63544e+07	2.41914e+07	2.3949e+07	2.41928e+07	Prenol lipids	-	HMDB0247827	C01433	ko01100//Metabolic pathways;ko01110//Biosynthesis of secondary metabolites;ko00902//Monoterpenoid biosynthesis	Global and overview maps;Metabolism of terpenoids and polyketides	Metabolism
M192T327_1_POS	Lontrel	326.906	191.982	2.04379e+09	2.19618e+09	2.24404e+09	1.99764e+09	2.04001e+09	2.02713e+09	1.58751e+09	1.61684e+09	1.37294e+09	1.80841e+09	1.85032e+09	2.00308e+09	1.29766e+09	1.62616e+09	1.66243e+09	1.82879e+09	1.8288e+09	1.82442e+09	Pyridines and derivatives	-	HMDB0244780	-	-	-	-
M687T230_POS	Loxapine n-oxide	230.132	687.227	1.5408e+07	1.82098e+07	1.6052e+07	2.14307e+07	1.97983e+07	2.03369e+07	2.22153e+07	2.22052e+07	1.69777e+07	2.10952e+07	1.84982e+07	2.20176e+07	1.01034e+07	1.25865e+07	1.24745e+07	1.69747e+07	1.69302e+07	1.69746e+07	--	--	--	-	-	-	-
M496T210_2_POS	Lpc 16:0	210.445	496.34	8.61361e+08	9.72415e+08	9.83999e+08	7.99875e+08	7.69851e+08	7.74418e+08	8.43071e+08	1.00073e+09	6.39176e+08	8.73622e+08	7.70781e+08	9.05828e+08	6.19842e+08	8.40703e+08	9.53498e+08	1.22365e+09	1.36346e+09	1.22298e+09	--	--	--	-	-	-	-
M522T192_POS	Lpc 18:1	191.523	522.356	1.70905e+09	1.825e+09	2.07221e+09	2.25187e+09	2.07214e+09	2.24339e+09	1.25438e+09	1.57835e+09	9.6252e+08	1.92146e+09	1.91897e+09	2.02877e+09	1.47466e+09	2.05977e+09	2.11074e+09	1.80243e+09	1.80242e+09	1.79473e+09	Glycerophospholipids	19420-56-5	HMDB0002815	-	-	-	-
M520T209_3_POS	Lpc 18:2	209.048	520.34	8.01872e+09	8.453e+09	8.95657e+09	7.83389e+09	7.15782e+09	7.33169e+09	5.91161e+09	7.1817e+09	4.94684e+09	5.61234e+09	6.53692e+09	6.51768e+09	6.76822e+09	8.49554e+09	9.6993e+09	7.00814e+09	6.97963e+09	7.00814e+09	--	--	--	-	-	-	-
M522T455_1_POS	Lsta	454.617	522.143	4.46564e+07	4.93468e+07	4.34336e+07	6.13598e+07	5.57561e+07	5.71127e+07	4.3423e+07	3.88697e+07	4.10309e+07	6.22278e+07	5.56294e+07	6.70589e+07	2.17123e+07	2.72479e+07	2.51556e+07	4.64661e+07	4.64671e+07	4.66603e+07	Organooxygen compounds	64003-53-8	HMDB0006589	-	-	-	-
M369T11_POS	Luffariellolide	11.2174	369.298	840245	788259	846424	1.4854e+06	790597	1.50018e+06	513229	877737	829863	583371	760621	553648	796868	1.00243e+06	901137	958218	954583	1.07988e+06	--	--	--	-	-	-	-
M243T428_POS	Lumichrome	427.99	243.109	1.91637e+07	1.84035e+07	1.81221e+07	1.28794e+07	1.29468e+07	1.22223e+07	1.61853e+07	1.2598e+07	1.35396e+07	1.28298e+07	1.24694e+07	1.20628e+07	1.7499e+07	1.68988e+07	1.77607e+07	1.48301e+07	1.51137e+07	1.51084e+07	Pteridines and derivatives	-	HMDB0254199	C01727	ko00740//Riboflavin metabolism	Metabolism of cofactors and vitamins	Metabolism
M160T445_POS	Luminol	445.086	160.059	5.26472e+07	5.3127e+07	5.74917e+07	3.03207e+07	2.80656e+07	2.86184e+07	3.07361e+07	3.45374e+07	2.52374e+07	3.19845e+07	3.11956e+07	3.50533e+07	4.18489e+07	5.10376e+07	5.53194e+07	4.30054e+07	4.31121e+07	4.31121e+07	Diazanaphthalenes	-	HMDB0254204	-	-	-	-
M260T191_POS	Lusianthridin	191.357	260.149	4.21995e+08	4.10445e+08	3.93555e+08	4.42317e+08	3.96903e+08	4.84863e+08	3.41979e+08	3.05565e+08	2.68921e+08	4.65847e+08	4.40559e+08	4.11469e+08	6.68998e+08	4.63156e+08	4.86819e+08	4.33098e+08	4.32209e+08	4.32209e+08	--	--	--	-	-	-	-
M287T317_POS	Luteolin	316.593	287.055	2.19967e+07	2.87933e+07	2.51701e+07	2.57722e+07	2.69628e+07	2.93097e+07	1.93505e+07	2.78212e+07	1.18133e+07	2.49798e+07	2.05448e+07	2.46318e+07	1.23519e+07	1.62476e+07	1.88695e+07	2.1495e+07	2.14866e+07	2.1733e+07	Flavonoids	491-70-3	HMDB0005800	C01514	ko01100//Metabolic pathways;ko01110//Biosynthesis of secondary metabolites;ko00941//Flavonoid biosynthesis;ko00944//Flavone and flavonol biosynthesis	Biosynthesis of other secondary metabolites;Global and overview maps	Metabolism
M471T409_1_POS	Luteolin 7-glucoside	409.473	471.112	7.27679e+07	7.26235e+07	4.0187e+07	3.13915e+07	3.24562e+07	3.22422e+07	5.98775e+07	3.59269e+07	6.1979e+07	3.91256e+07	6.948e+07	3.6818e+07	4.86864e+07	8.54991e+07	5.81941e+07	4.51261e+07	5.19934e+07	4.51047e+07	Flavonoids	1268798	HMDB0035588	C03951	ko00944//Flavone and flavonol biosynthesis	Biosynthesis of other secondary metabolites	Metabolism
M271T432_POS	Luteolinidin	432.078	271.054	1.50706e+07	1.68146e+07	1.84105e+07	3.44148e+07	3.28266e+07	3.46462e+07	2.50278e+07	2.66162e+07	1.52217e+07	2.60685e+07	2.58573e+07	2.60659e+07	6.99465e+06	1.1458e+07	1.24232e+07	2.10471e+07	2.1047e+07	2.13356e+07	Flavonoids	1154-78-5	HMDB0029249	-	-	-	-
M300T462_2_POS	Lycopsamine	461.796	300.203	8.1136e+06	7.75412e+06	1.04922e+07	9.27547e+06	9.94503e+06	9.57826e+06	8.41537e+06	8.55822e+06	7.55029e+06	1.12751e+07	8.94384e+06	1.04051e+07	5.31957e+06	6.9927e+06	6.84811e+06	9.11902e+06	9.11715e+06	9.42027e+06	-	-	HMDB0301846	-	-	-	-
M288T413_POS	Lycorine	413.424	288.13	6.34552e+07	6.58314e+07	6.77501e+07	5.1397e+07	5.19458e+07	5.16291e+07	4.5032e+07	4.76549e+07	3.37645e+07	5.71132e+07	5.43332e+07	5.48186e+07	5.39478e+07	7.08862e+07	7.52335e+07	5.67765e+07	5.72305e+07	5.67552e+07	Amaryllidaceae alkaloids	-	HMDB0254256	C08532	ko00950//Isoquinoline alkaloid biosynthesis	Biosynthesis of other secondary metabolites	Metabolism
M261T452_POS	Lys-Asn	452.464	261.145	8.30731e+06	6.55825e+06	1.00645e+07	9.95707e+06	5.84944e+06	9.85942e+06	7.12021e+06	6.42103e+06	5.31039e+06	7.09049e+06	9.58271e+06	6.62124e+06	8.21457e+06	4.69112e+06	4.62083e+06	7.40947e+06	7.38923e+06	7.91385e+06	Carboxylic acids and derivatives	19908-06-6	HMDB0028946	-	-	-	-
M432T440_POS	Lys-Glu-Arg	439.601	432.246	9.13701e+06	9.69195e+06	9.7018e+06	1.10011e+07	1.1555e+07	1.2866e+07	1.37192e+07	1.26617e+07	1.02695e+07	1.3211e+07	1.05753e+07	1.29073e+07	6.51875e+06	8.29083e+06	9.10609e+06	1.08092e+07	1.08743e+07	1.08743e+07	--	--	--	-	-	-	-
M388T530_POS	Lys-Ile-Lys	529.874	388.281	2.41699e+06	2.12044e+06	2.53573e+06	5.14781e+06	5.55645e+06	5.93831e+06	3.06226e+06	3.39167e+06	2.78707e+06	6.34364e+06	4.20362e+06	5.1117e+06	2.08999e+06	3.8815e+06	2.35981e+06	3.59995e+06	3.72614e+06	3.72836e+06	--	--	--	-	-	-	-
M260T388_POS	Lys-Leu	388.38	260.197	7.94584e+07	8.07914e+07	8.90597e+07	7.23543e+07	7.94703e+07	8.06147e+07	9.46105e+07	8.35073e+07	8.7779e+07	7.97317e+07	7.11117e+07	7.66783e+07	6.08296e+07	7.15838e+07	7.16878e+07	8.17568e+07	8.17566e+07	8.21217e+07	Carboxylic acids and derivatives	7369-79-1	HMDB0028955	-	-	-	-
M294T312_2_POS	Lys-Met(o)	311.718	294.156	3.88834e+06	3.39256e+06	6.07082e+06	1.23612e+07	4.91609e+06	3.58613e+06	4.24453e+06	4.88309e+06	3.66849e+06	2.26048e+06	2.45945e+06	3.42666e+06	5.41277e+06	3.64869e+06	3.39831e+06	3.69852e+06	3.61251e+06	3.61194e+06	--	--	--	-	-	-	-
M231T465_POS	Lys-Trp-Lys	465.173	231.134	1.15451e+06	1.26302e+06	1.3614e+06	1.221e+06	912930	1.257e+06	2.67878e+06	2.604e+06	1.65005e+06	930690	632782	997301	692040	1.17126e+06	1.32917e+06	1.26686e+06	1.32519e+06	1.26014e+06	--	--	--	-	-	-	-
M466T395_POS	Lys-Tyr-Arg	395.053	466.281	4.44393e+06	4.89681e+06	4.72181e+06	3.01593e+06	3.44636e+06	2.67893e+06	2.95341e+06	2.91475e+06	1.92676e+06	3.8876e+06	2.9479e+06	2.95479e+06	4.10851e+06	6.81507e+06	5.22467e+06	4.10585e+06	4.1036e+06	4.37453e+06	--	--	--	-	-	-	-
M130T353_POS	Lysine	353.197	130.086	1.05258e+08	3.34455e+06	9.86638e+07	1.18847e+08	1.14095e+08	1.13181e+08	1.10058e+08	1.01277e+08	1.33294e+08	9.87479e+07	1.04001e+08	1.05771e+08	1.55274e+08	9.31972e+07	8.684e+07	1.07329e+08	1.06715e+08	1.06713e+08	Carboxylic acids and derivatives	10098-89-2	HMDB0301757	-	-	-	-
M285T420_POS	Maackiaine	420.058	285.07	1.1178e+07	1.43742e+07	1.40148e+07	2.42304e+07	2.31956e+07	2.32188e+07	2.31688e+07	2.80816e+07	1.74415e+07	3.39782e+07	3.07087e+07	2.81173e+07	7.88706e+06	1.14229e+07	1.15911e+07	2.00958e+07	2.00913e+07	2.03421e+07	--	--	--	C10502	ko00943//Isoflavonoid biosynthesis	Biosynthesis of other secondary metabolites	Metabolism
M636T108_POS	Mactraxanthin	108.456	636.448	2.81931e+07	3.20918e+07	3.13891e+07	3.18221e+07	3.11921e+07	3.18012e+07	3.8806e+07	3.58425e+07	2.57415e+07	4.163e+07	4.25405e+07	3.87934e+07	2.30437e+07	2.75346e+07	3.45345e+07	3.19554e+07	3.19578e+07	3.14343e+07	Prenol lipids	86105-69-3	HMDB0036928	-	-	-	-
M315T340_2_POS	Malaoxon	340.08	315.045	1.7786e+07	1.60791e+07	1.41794e+07	1.57447e+07	1.44508e+07	1.65282e+07	1.70183e+07	1.56797e+07	1.98775e+07	1.47826e+07	1.54937e+07	1.49939e+07	2.152e+07	1.84349e+07	1.75773e+07	1.86163e+07	1.85117e+07	1.84503e+07	Fatty Acyls	-	HMDB0060627	-	-	-	-
M522T402_POS	Maltotriose	401.678	522.202	1.09114e+07	1.29239e+07	1.36216e+07	1.1044e+07	1.00808e+07	9.68017e+06	1.17667e+07	1.1741e+07	1.07981e+07	1.26889e+07	1.33409e+07	1.08331e+07	9.97977e+06	1.12e+07	1.04933e+07	1.17038e+07	1.23571e+07	1.16969e+07	Organooxygen compounds	6118-87-2	HMDB0038852	C01835	ko02010//ABC transporters	Membrane transport	Environmental Information Processing
M799T313_POS	Man7 d3	313.415	799.243	513564	630374	850306	1.80953e+06	2.73967e+06	2.50167e+06	398769	150827	87312	1.85429e+06	2.14757e+06	1.43423e+06	1.3948e+06	1.14201e+06	803787	1.7273e+06	1.75552e+06	1.7273e+06	--	--	--	-	-	-	-
M134T57_POS	Mandelonitrile	56.9756	134.081	6.12739e+07	7.02558e+07	6.75641e+07	6.28111e+07	6.02054e+07	5.70154e+07	7.37252e+07	7.83575e+07	6.91632e+07	5.5664e+07	4.92313e+07	6.07349e+07	4.65056e+07	5.21179e+07	6.02546e+07	5.93912e+07	6.13194e+07	6.13056e+07	Benzene and substituted derivatives	-	HMDB0060486	C00561	ko01100//Metabolic pathways;ko01110//Biosynthesis of secondary metabolites;ko00460//Cyanoamino acid metabolism	Global and overview maps;Metabolism of other amino acids	Metabolism
M356T409_POS	Mandipropamid	409.44	356.128	3.31021e+06	3.38295e+06	3.58702e+06	6.65149e+06	8.37002e+06	9.14666e+06	6.69518e+06	7.34607e+06	3.8378e+06	9.44108e+06	7.78518e+06	7.93325e+06	2.62259e+06	4.17415e+06	5.04087e+06	6.52981e+06	6.53206e+06	6.63043e+06	--	--	--	-	-	-	-
M423T231_POS	Mangiferin	231.217	423.09	2.05427e+08	2.15653e+08	2.22107e+08	1.93898e+08	1.71295e+08	1.71544e+08	1.70041e+08	1.59356e+08	1.05064e+08	1.57454e+08	1.63957e+08	1.82637e+08	1.03898e+08	1.08972e+08	1.09441e+08	1.58531e+08	1.58531e+08	1.57621e+08	Benzopyrans	4773-96-0	HMDB0034410	-	-	-	-
M411T201_POS	Mangostine	200.557	411.199	7.55994e+07	1.97844e+08	1.85822e+08	5.82423e+07	7.68478e+07	7.64851e+07	5.50392e+07	5.55389e+07	5.5536e+07	8.41664e+07	8.99932e+07	1.60349e+08	7.23138e+07	9.25449e+07	8.60903e+07	7.69205e+07	7.56189e+07	7.69181e+07	--	--	--	-	-	-	-
M551T93_2_POS	Manumycin a	93.3882	551.265	5.62145e+09	6.05793e+09	6.36719e+09	2.54869e+09	4.12394e+09	3.51786e+09	5.71089e+09	4.43635e+09	2.91225e+09	3.38725e+09	3.38384e+09	4.333e+09	1.92986e+09	3.30431e+09	4.47693e+09	4.28046e+09	4.2485e+09	4.2485e+09	Organooxygen compounds	-	HMDB0242678	-	-	-	-
M250T318_2_POS	Maprotiline	318.445	250.18	1.82229e+06	2.07109e+06	1.4383e+06	1.60657e+06	1.29836e+06	1.04835e+06	775059	1.62766e+06	899859	3.10027e+06	2.24266e+06	2.65827e+06	851196	1.20689e+06	1.19923e+06	2.17764e+06	2.04312e+06	2.17369e+06	Anthracenes	10262-69-8	HMDB0015069	-	-	-	-
M383T229_POS	Maresin 1	228.912	383.204	1.09185e+08	1.16058e+08	1.11528e+08	1.12704e+08	1.25223e+08	1.24791e+08	9.85149e+07	1.12579e+08	8.84229e+07	1.54781e+08	1.30847e+08	1.29498e+08	1.01806e+08	1.34983e+08	1.24542e+08	1.22092e+08	1.21249e+08	1.21246e+08	Fatty Acyls	-	HMDB0254335	-	-	-	-
M296T368_POS	Mebendazole	367.796	296.101	2.77559e+07	2.74499e+07	2.99331e+07	2.46481e+07	2.33184e+07	2.81098e+07	3.66837e+07	2.9534e+07	2.59729e+07	3.09854e+07	2.62484e+07	2.61585e+07	1.65205e+07	2.73071e+07	2.99526e+07	2.92402e+07	2.86814e+07	2.86841e+07	Benzene and substituted derivatives	31431-39-7	HMDB0014781	-	-	-	-
M345T394_2_POS	Medroxyprogesterone	394.421	345.225	5.56848e+07	4.65703e+07	5.62949e+07	4.81608e+07	6.77205e+07	5.64427e+07	6.16178e+07	5.53936e+07	8.66469e+07	6.95145e+07	4.80918e+07	5.1008e+07	4.83151e+07	6.84531e+07	4.43995e+07	6.50995e+07	5.99017e+07	6.51163e+07	Steroids and steroid derivatives	520-85-4	HMDB0001939	-	-	-	-
M242T61_POS	Mefenamic acid	61.2981	242.139	2.34492e+07	2.47988e+07	2.25167e+07	5.42825e+07	5.7165e+07	5.38311e+07	4.28462e+07	5.78538e+07	2.70267e+07	6.58354e+07	4.81703e+07	5.45516e+07	2.20147e+07	3.44243e+07	3.08851e+07	4.33236e+07	4.33241e+07	4.3742e+07	Isoflavonoids	4044-00-2	HMDB0030699	-	-	-	-
M248T345_POS	Mefenoxam	344.643	248.149	1.52323e+07	1.86299e+07	1.92429e+07	1.97762e+07	2.05298e+07	1.87845e+07	1.70653e+07	1.61425e+07	1.4228e+07	1.8012e+07	1.90822e+07	1.96176e+07	8.96092e+06	1.16356e+07	1.09694e+07	1.62675e+07	1.6318e+07	1.62676e+07	--	--	--	-	-	-	-
M127T395_POS	Melamine	394.878	127.098	9.99591e+07	1.00434e+08	1.03598e+08	7.55612e+07	6.70725e+07	6.66206e+07	8.02936e+07	9.83067e+07	1.20165e+08	5.20278e+07	6.15451e+07	7.08016e+07	9.68154e+07	8.79931e+07	1.06524e+08	7.70739e+07	7.71071e+07	8.18994e+07	Triazines	108-78-1	HMDB0041922	C08737	ko01120//Microbial metabolism in diverse environments	Global and overview maps	Metabolism
M527T435_POS	Melezitose	434.544	527.159	1.86909e+08	2.34486e+08	2.60836e+08	5.86501e+08	5.76877e+08	5.48136e+08	2.08112e+08	2.03816e+08	3.05859e+08	6.7053e+08	2.89033e+08	3.23446e+08	1.0889e+08	1.75345e+08	1.74968e+08	2.76686e+08	2.76382e+08	3.2774e+08	Organooxygen compounds	597-12-6	HMDB0011730	-	-	-	-
M360T435_POS	Melibiose	434.591	360.127	1.70759e+07	1.1927e+07	1.15604e+07	1.9471e+07	1.90764e+07	2.00928e+07	1.04564e+07	1.07002e+07	2.61924e+07	1.59597e+07	2.03313e+07	1.80799e+07	2.77125e+07	1.93305e+07	1.70987e+07	1.65589e+07	1.63965e+07	1.63961e+07	Organooxygen compounds	13299-20-2	HMDB0000048	C05402	ko01100//Metabolic pathways;ko02010//ABC transporters;ko00052//Galactose metabolism	Carbohydrate metabolism;Global and overview maps;Membrane transport	Environmental Information Processing;Metabolism
M445T32_POS	Menaquinone 4	31.7246	445.31	2.74081e+07	3.94976e+07	3.62942e+07	2.54828e+07	2.81792e+07	2.97506e+07	2.7963e+07	3.25902e+07	2.65976e+07	3.64516e+07	2.29774e+07	3.21448e+07	2.05807e+07	2.89965e+07	2.96216e+07	3.56329e+07	3.56215e+07	3.29949e+07	Prenol lipids	56973-41-2	HMDB0030020	C00828	ko01100//Metabolic pathways;ko01110//Biosynthesis of secondary metabolites;ko00130//Ubiquinone and other terpenoid-quinone biosynthesis	Global and overview maps;Metabolism of cofactors and vitamins	Metabolism
M224T105_POS	Mepanipyrim	105.102	224.112	2.93042e+08	3.24158e+08	3.38168e+08	3.05745e+08	3.33921e+08	3.46074e+08	2.93176e+08	2.79267e+08	2.02511e+08	3.13533e+08	2.42251e+08	2.62135e+08	1.70785e+08	2.73842e+08	2.63165e+08	2.74752e+08	2.76036e+08	2.74363e+08	Benzene and substituted derivatives	-	HMDB0254448	-	-	-	-
M220T356_POS	Meperidine	356.342	220.118	5.87154e+07	7.51176e+07	7.96148e+07	6.61309e+07	6.20799e+07	6.57233e+07	6.96052e+07	7.30052e+07	5.44227e+07	8.15646e+07	7.06495e+07	8.54952e+07	2.41963e+07	4.46622e+07	5.58357e+07	6.36534e+07	6.4602e+07	6.46037e+07	Piperidines	57-42-1	HMDB0014597	-	-	-	-
M406T335_1_POS	Meropenem	335.459	406.135	8.4488e+07	1.01951e+08	1.10173e+08	8.67169e+07	8.77854e+07	9.0056e+07	9.51782e+07	1.12865e+08	5.81482e+07	8.90855e+07	7.74845e+07	8.60984e+07	3.52401e+07	6.05619e+07	6.84719e+07	8.07603e+07	8.04603e+07	8.0197e+07	Lactams	119478-56-7	HMDB0014898	-	-	-	-
M365T122_POS	Met-Ser-Lys	121.521	365.194	3.91944e+08	2.45233e+08	2.40354e+08	3.11691e+08	3.38546e+08	3.64015e+08	3.93357e+08	5.34168e+08	4.90333e+08	6.6607e+08	6.33588e+08	4.78331e+08	3.93471e+08	2.49049e+08	2.17351e+08	2.54397e+08	2.21649e+08	2.18685e+08	--	--	--	-	-	-	-
M280T370_POS	Metalaxyl	369.919	280.154	2.10442e+06	2.2032e+06	4.10388e+06	6.45576e+06	1.01281e+07	9.87889e+06	5.59112e+06	4.08373e+06	1.48109e+06	7.04494e+06	8.68709e+06	3.43623e+06	3.85457e+06	5.42747e+06	7.47382e+06	5.82907e+06	6.08646e+06	6.02319e+06	Carboxylic acids and derivatives	-	HMDB0031802	-	-	-	-
M203T388_POS	Metamitron	388.351	203.114	2.33366e+07	2.39816e+07	2.96591e+07	2.97361e+07	2.53934e+07	2.26138e+07	2.40379e+07	2.74977e+07	1.96037e+07	1.56079e+07	1.59304e+07	1.83583e+07	1.83477e+07	2.36667e+07	2.47756e+07	2.21243e+07	2.24453e+07	2.21243e+07	Triazines	-	HMDB0254501	-	-	-	-
M180T97_POS	Metanephrine	97.0533	180.087	3.04253e+07	4.22804e+07	4.20291e+07	2.95778e+07	3.77507e+07	3.17763e+07	2.4031e+07	2.91337e+07	1.85275e+07	4.3276e+07	2.98064e+07	3.55202e+07	1.85325e+07	2.82718e+07	2.77739e+07	2.72759e+07	2.72868e+07	2.87796e+07	Phenols	5001-33-2	HMDB0004063	C05588	ko01100//Metabolic pathways;ko00350//Tyrosine metabolism	Amino acid metabolism;Global and overview maps	Metabolism
M382T273_1_POS	Methanone, (1-hexyl-5-phenyl-1h-pyrrol-3-yl)-1-naphthalenyl-	273.499	382.223	4.52396e+06	5.31316e+06	5.2104e+06	9.46919e+06	1.05742e+07	8.89077e+06	4.31915e+06	3.94222e+06	2.67702e+06	8.18278e+06	8.05991e+06	7.98773e+06	3.59932e+06	5.58905e+06	5.13678e+06	5.98388e+06	5.85915e+06	6.02594e+06	--	--	--	-	-	-	-
M350T254_POS	Methanone, (1-pentyl-1h-indol-3-yl)tricyclo[3.3.1.13,7]dec-1-yl-	253.754	350.269	2.76832e+07	2.96684e+07	2.33529e+07	2.77057e+07	2.53968e+07	2.37427e+07	2.16283e+07	2.25602e+07	1.72896e+07	2.2616e+07	1.83003e+07	2.26403e+07	1.43213e+07	2.25201e+07	1.85511e+07	2.20038e+07	2.18477e+07	2.18482e+07	--	--	--	-	-	-	-
M185T320_POS	Methanone, (4-bromophenyl)[2-fluoro-4-[[6-(methyl-2-propen-1-ylamino)hexyl]oxy]phenyl]-	319.798	184.944	2.82291e+06	2.18963e+06	2.96808e+06	2.32501e+06	2.25293e+06	2.75828e+06	2.30702e+06	2.49274e+06	1.83646e+06	2.66971e+06	3.15726e+06	1.9904e+06	1.45726e+06	2.72493e+06	2.43542e+06	2.21064e+06	2.07035e+06	2.07181e+06	--	--	--	-	-	-	-
M368T84_POS	Methanone, [1-(5-fluoropentyl)-1h-indol-3-yl]tricyclo[3.3.1.1(3,7)]dec-1-yl-	83.6373	368.243	1.01166e+08	1.03751e+08	9.77099e+07	9.8429e+07	1.01592e+08	1.02143e+08	1.21426e+08	1.16699e+08	1.04122e+08	1.37426e+08	1.17568e+08	1.13544e+08	7.99292e+07	9.15988e+07	1.04065e+08	1.01518e+08	1.02041e+08	1.02044e+08	--	--	--	-	-	-	-
M350T267_POS	Methanone, [1-[(4-fluorophenyl)methyl]-1h-indol-3-yl](2,2,3,3-tetramethylcyclopropyl)-	266.867	350.205	1.34675e+07	1.32087e+07	1.29415e+07	1.82782e+07	1.80683e+07	1.97413e+07	1.93026e+07	1.83401e+07	1.64644e+07	2.04957e+07	1.53575e+07	1.73217e+07	1.5555e+07	1.53325e+07	1.16982e+07	1.74887e+07	1.69689e+07	1.69673e+07	--	--	--	-	-	-	-
M262T202_POS	Methapyrilene	202.395	262.142	1.24484e+07	1.07948e+07	1.00115e+07	1.18556e+07	1.37933e+07	2.77165e+07	5.75785e+06	1.27932e+07	5.43095e+06	1.87862e+07	1.49415e+07	2.60992e+07	8.49339e+06	1.27966e+07	1.32847e+07	1.53927e+07	1.44377e+07	1.54412e+07	Organonitrogen compounds	-	HMDB0254524	-	-	-	-
M251T315_POS	Methaqualone	315.034	251.126	7.07132e+06	9.05901e+06	1.00266e+07	9.47871e+06	7.99061e+06	7.59296e+06	1.00895e+07	9.47836e+06	3.78784e+06	1.04744e+07	7.73012e+06	1.07087e+07	2.96057e+06	4.23363e+06	4.13215e+06	7.94981e+06	7.95691e+06	8.10358e+06	Diazanaphthalenes	-	HMDB0240285	-	-	-	-
M150T420_POS	Methionine	419.873	150.076	1.95368e+07	5.17634e+06	5.08518e+06	8.9004e+06	8.43356e+06	8.49125e+06	8.63054e+06	9.00923e+06	7.28774e+06	9.46591e+06	9.3023e+06	1.03711e+07	1.61733e+07	2.12645e+07	2.26014e+07	6.96241e+06	6.99862e+06	6.99859e+06	Carboxylic acids and derivatives	59-51-8	HMDB0033951	-	-	-	-
M272T515_POS	Methoprotryne	515.214	272.161	2.02649e+07	2.01708e+07	2.23289e+07	2.09404e+07	2.12188e+07	2.20008e+07	2.52867e+07	2.64307e+07	1.74761e+07	2.51481e+07	1.5996e+07	1.88774e+07	1.18842e+07	1.59544e+07	1.73972e+07	2.00692e+07	2.00692e+07	1.98631e+07	--	--	--	-	-	-	-
M371T78_POS	Methyl (1-(cyclohexylmethyl)-1h-indole-3-carbonyl)-l-valinate	77.8742	371.228	6.86929e+07	7.50858e+07	7.27519e+07	5.49122e+07	6.47013e+07	6.46798e+07	6.66382e+07	6.2759e+07	6.76995e+07	6.78106e+07	6.20811e+07	6.10172e+07	4.9635e+07	6.41082e+07	5.81363e+07	6.44526e+07	6.52122e+07	6.44232e+07	--	--	--	-	-	-	-
M207T35_POS	Methyl jasmonate	35.1749	207.138	4.64944e+07	5.04256e+07	5.83331e+07	6.40789e+07	5.96928e+07	4.57402e+07	4.25783e+07	5.488e+07	4.96846e+07	5.92439e+07	5.55971e+07	5.34603e+07	5.79498e+07	5.11297e+07	4.81056e+07	5.73752e+07	5.75207e+07	5.87863e+07	Fatty Acyls	95722-42-2	HMDB0301800	C11512	ko01110//Biosynthesis of secondary metabolites;ko00592//alpha-Linolenic acid metabolism	Global and overview maps;Lipid metabolism	Metabolism
M153T179_POS	Methyl salicylate	178.646	153.055	5.22216e+07	5.71263e+07	5.98808e+07	5.85219e+07	5.20471e+07	5.62538e+07	5.46509e+07	4.02042e+07	3.80814e+07	4.60232e+07	4.75426e+07	5.00803e+07	3.42036e+07	3.29e+07	3.30999e+07	4.81208e+07	4.81491e+07	4.71427e+07	Benzene and substituted derivatives	119-36-8	HMDB0034172	-	-	-	-
M200T62_POS	Methylecgonine	61.9657	200.128	6.20028e+06	8.072e+06	9.06467e+06	6.16199e+06	5.11727e+06	9.07533e+06	5.56304e+06	4.60585e+06	4.20274e+06	5.96912e+06	5.80428e+06	6.38866e+06	1.14187e+07	8.51886e+06	9.16005e+06	6.90235e+06	7.23312e+06	6.90421e+06	--	--	--	C12448	ko01100//Metabolic pathways;ko01110//Biosynthesis of secondary metabolites;ko00960//Tropane, piperidine and pyridine alkaloid biosynthesis	Biosynthesis of other secondary metabolites;Global and overview maps	Metabolism
M234T195_POS	Methylphenidate	194.971	234.149	7.43822e+06	9.8747e+06	9.08905e+06	2.37155e+07	2.23028e+07	2.36601e+07	1.15337e+07	1.88756e+07	7.0537e+06	2.43384e+07	1.8194e+07	1.9395e+07	6.80159e+06	1.3219e+07	1.38362e+07	1.39147e+07	1.50941e+07	1.38942e+07	Organonitrogen compounds	113-45-1	HMDB0014566	-	-	-	-
M184T370_POS	Methyprylon	370.447	184.133	1.0466e+08	1.39071e+08	1.16728e+08	1.06024e+08	1.15132e+08	1.01018e+08	9.56219e+07	9.03796e+07	8.09482e+07	1.19128e+08	1.1865e+08	1.14748e+08	8.41424e+07	8.65946e+07	1.17145e+08	1.12414e+08	1.12344e+08	1.15712e+08	Piperidines	125-64-4	HMDB0015239	-	-	-	-
M234T48_POS	Metolachlor-morpholinone	47.904	234.135	7.16938e+07	7.70404e+07	7.56036e+07	9.5307e+07	1.04162e+08	9.95929e+07	1.1097e+08	1.30335e+08	6.81315e+07	1.38593e+08	1.04861e+08	1.19591e+08	5.24185e+07	9.28156e+07	8.15713e+07	9.44552e+07	9.44653e+07	9.64452e+07	--	--	--	-	-	-	-
M731T407_POS	Metolazone	406.81	731.12	3.72523e+06	4.03869e+06	3.48598e+06	3.90181e+06	3.94353e+06	3.59483e+06	4.49972e+06	4.53039e+06	2.51504e+06	3.55155e+06	2.68043e+06	3.1238e+06	1.67533e+06	2.69887e+06	2.99565e+06	3.18713e+06	3.18687e+06	3.23969e+06	Diazanaphthalenes	17560-51-9	HMDB0014665	-	-	-	-
M187T59_POS	Metribuzin	58.7347	187.112	6.24459e+07	6.93116e+07	6.54379e+07	2.20191e+07	2.26813e+07	7.36132e+07	2.13086e+07	5.96431e+07	5.39962e+07	5.17613e+07	6.55106e+07	4.87199e+07	5.52479e+07	6.18139e+07	6.67438e+07	6.47021e+07	6.497e+07	6.47014e+07	Thioethers	-	HMDB0254685	-	-	-	-
M337T87_POS	MG(18:2(9Z,12Z)/0:0/0:0)[rac]	87.4181	337.274	1.04253e+08	1.00882e+08	1.07531e+08	1.10157e+08	1.14107e+08	1.19964e+08	8.79825e+07	8.77691e+07	8.67088e+07	7.69401e+07	8.17893e+07	8.74345e+07	7.26316e+07	9.27377e+07	1.0123e+08	9.50699e+07	9.43618e+07	9.49875e+07	Fatty Acyls	-	HMDB0242115	-	-	-	-
M190T442_POS	Miglitol	442.062	190.108	1.20205e+07	9.8235e+06	9.59841e+06	1.19205e+07	1.36877e+07	1.01815e+07	1.25594e+07	9.43253e+06	1.17886e+07	9.91263e+06	9.94899e+06	1.03032e+07	8.89696e+06	8.89996e+06	8.6312e+06	6.34057e+06	6.64406e+06	6.25957e+06	Piperidines	72432-03-2	HMDB0014634	-	-	-	-
M230T367_POS	Milnacipran	367.095	230.175	4.02927e+08	3.4345e+08	3.70726e+08	3.60394e+08	4.94884e+08	3.09162e+08	4.32088e+08	6.36852e+08	3.14386e+08	4.59137e+08	3.50555e+08	4.79123e+08	3.18519e+08	3.37659e+08	4.35289e+08	4.27422e+08	4.94698e+08	4.26101e+08	Benzene and substituted derivatives	-	HMDB0254055	-	-	-	-
M184T491_1_POS	Miltefosine	490.991	184.072	2.71809e+09	2.3969e+09	2.59238e+09	2.89508e+09	2.94e+09	2.94935e+09	4.65179e+09	4.3211e+09	3.7477e+09	1.87613e+09	1.83419e+09	2.09675e+09	2.7411e+09	1.80845e+09	1.77274e+09	2.61035e+09	2.61021e+09	2.57994e+09	Organonitrogen compounds	-	HMDB0254735	-	-	-	-
M391T443_POS	Mitraphylline	442.892	391.182	2.44602e+06	2.53899e+06	3.30075e+06	4.44325e+06	4.02683e+06	4.51095e+06	4.58586e+06	5.04802e+06	3.44683e+06	3.83052e+06	3.60401e+06	3.77484e+06	2.10728e+06	2.84488e+06	2.84934e+06	3.52754e+06	3.52619e+06	3.34316e+06	--	--	--	-	-	-	-
M357T68_POS	Monoelaidin	67.7847	357.3	3.25435e+07	2.88241e+07	2.96937e+07	2.89341e+07	3.42052e+07	3.35598e+07	1.82256e+07	1.69944e+07	1.7534e+07	1.70879e+07	1.94054e+07	1.98629e+07	1.9747e+07	2.13544e+07	2.25562e+07	2.65252e+07	2.59448e+07	2.5937e+07	Glycerolipids	-	HMDB0254854	-	-	-	-
M353T73_2_POS	Monolinolenin (9c,12c,15c)	72.7283	353.269	5.39615e+09	5.05974e+09	5.87677e+09	5.87525e+09	6.87857e+09	5.9541e+09	4.85203e+09	4.01176e+09	3.92119e+09	3.479e+09	4.13529e+09	4.2123e+09	4.29627e+09	4.6576e+09	5.43147e+09	4.87694e+09	4.85489e+09	4.85494e+09	--	--	--	-	-	-	-
M329T386_POS	Monopalmitolein (9c)	386.025	329.28	4.18119e+07	2.64322e+07	4.07858e+07	2.68378e+07	3.29221e+07	3.40139e+07	2.79551e+07	3.00835e+07	3.23506e+07	3.29439e+07	3.54425e+07	2.86481e+07	3.34728e+07	2.59709e+07	3.11653e+07	2.99965e+07	3.05405e+07	2.844e+07	--	--	--	-	-	-	-
M303T301_POS	Morin	301.219	303.05	2.27559e+07	3.45563e+07	3.58247e+07	2.46801e+07	5.08176e+07	2.01814e+07	4.40499e+07	5.1081e+07	2.98958e+07	1.57952e+07	2.84766e+07	3.50695e+07	1.50152e+07	2.32125e+07	2.53103e+07	3.35104e+07	2.72999e+07	3.3492e+07	Flavonoids	480-16-0	HMDB0030796	-	-	-	-
M211T396_1_POS	Morphine	395.506	211.057	1.30231e+07	1.12617e+07	1.20897e+07	1.18801e+07	1.14416e+07	1.19774e+07	1.28284e+07	1.45692e+07	1.03884e+07	1.42668e+07	1.26117e+07	1.46226e+07	1.09701e+07	1.11998e+07	1.12967e+07	1.22713e+07	1.18663e+07	1.1866e+07	Morphinans	57-27-2	HMDB0014440	C01516	ko01100//Metabolic pathways;ko01110//Biosynthesis of secondary metabolites;ko00950//Isoquinoline alkaloid biosynthesis	Biosynthesis of other secondary metabolites;Global and overview maps	Metabolism
M622T297_POS	Moxidectin	297.423	622.38	2.29306e+07	2.67065e+07	2.53595e+07	1.72743e+07	2.28228e+07	2.29765e+07	1.5537e+07	1.6749e+07	1.16118e+07	2.71881e+07	2.63459e+07	2.46246e+07	1.7256e+07	2.56822e+07	2.62013e+07	2.26303e+07	2.27583e+07	2.27579e+07	Macrolides and analogues	-	HMDB0254730	-	-	-	-
M569T204_POS	Mulberroside a	203.747	569.203	1.83355e+07	2.82417e+07	1.79486e+07	9.94033e+06	1.353e+07	5.27256e+07	2.48595e+07	2.27866e+07	2.13196e+07	1.80526e+07	1.69837e+07	1.58961e+07	4.84104e+06	1.24795e+07	1.18848e+07	1.60789e+07	1.58065e+07	1.58084e+07	Stilbenes	-	HMDB0254945	-	-	-	-
M234T272_POS	Muramic acid	271.538	234.097	2.28497e+08	2.63023e+08	2.70248e+08	3.88744e+08	3.58956e+08	3.25158e+08	5.08075e+08	4.39187e+08	1.96785e+08	3.93832e+08	1.89385e+08	2.87755e+08	6.2114e+07	8.83231e+07	7.99361e+07	2.61028e+08	2.61035e+08	2.62411e+08	Organooxygen compounds	1114-41-6	HMDB0003254	-	-	-	-
M366T312_POS	Myriocin	312.481	366.285	4.82346e+07	5.06808e+07	5.40026e+07	4.16259e+07	4.46961e+07	4.50552e+07	4.60158e+07	4.3342e+07	3.84734e+07	4.56003e+07	4.73724e+07	4.87248e+07	4.11e+07	4.51913e+07	4.65034e+07	4.59657e+07	4.59251e+07	4.65896e+07	--	--	--	-	-	-	-
M327T72_POS	N-(1-amino-3,3-dimethyl-1-oxobutan-2-yl)-1-pentyl-1h-indole-3-carboxamide	71.6436	327.201	1.38119e+08	1.48372e+08	1.36798e+08	1.12178e+08	1.27311e+08	1.2385e+08	1.35634e+08	1.3564e+08	1.37542e+08	1.3387e+08	1.23294e+08	1.234e+08	1.20155e+08	1.29306e+08	1.35035e+08	1.41149e+08	1.41158e+08	1.433e+08	--	--	--	-	-	-	-
M252T423_2_POS	N-(2-aminoethyl)-5-isoquinolinesulfonamide	423.335	252.073	3.84242e+06	4.12283e+06	4.07987e+06	4.64509e+06	4.69294e+06	5.02605e+06	4.59743e+06	4.3741e+06	3.17582e+06	4.49518e+06	4.93383e+06	4.88484e+06	4.46323e+06	4.26019e+06	4.26291e+06	4.15779e+06	4.27929e+06	4.15643e+06	--	--	--	-	-	-	-
M309T392_POS	N-(4-nitro-2-phenoxyphenyl)methanesulfonamide	392.495	309.066	1.47923e+07	1.465e+07	1.42311e+07	2.10428e+07	1.89342e+07	2.29285e+07	1.03677e+07	1.08069e+07	2.11772e+07	1.06812e+07	1.74132e+07	1.90449e+07	1.73188e+07	2.095e+07	1.68738e+07	1.75259e+07	1.75272e+07	1.72251e+07	--	--	--	-	-	-	-
M620T443_POS	N-[(2s)-2-[[(1z)-1-methyl-3-oxo-3-[4-(trifluoromethyl)phenyl]-1-propen-1-yl]amino]-3-[4-[2-(5-methyl-2-phenyl-4-oxazolyl)ethoxy]phenyl]propyl]propanamide	443.205	620.282	1.10502e+06	874592	937967	2.02237e+06	1.59592e+06	1.6944e+06	1.28426e+06	1.33078e+06	1.65147e+06	1.56469e+06	1.6039e+06	1.48224e+06	1.4593e+06	1.32906e+06	697149	1.31523e+06	1.30393e+06	1.30392e+06	--	--	--	-	-	-	-
M524T307_POS	N-[2-[[4-(diethylamino)butyl]amino]-6-(3,5-dimethoxyphenyl)pyrido[2,3-d]pyrimidin-7-yl]-n'-(1,1-dimethylethyl)urea	307.202	524.337	2.61147e+06	3.63463e+06	4.04552e+06	2.07714e+06	1.79392e+06	2.00787e+06	6.62489e+06	8.01422e+06	4.23826e+06	2.18299e+06	2.51904e+06	2.67718e+06	1.40396e+06	2.23309e+06	2.73646e+06	3.26847e+06	3.23772e+06	3.23775e+06	--	--	--	-	-	-	-
M864T307_POS	N-[3-[5,17-bis[3-[acetyl(hydroxy)amino]propyl]-14-benzyl-8-(hydroxymethyl)-11-(2-methylpropyl)-3,6,9,12,15,18-hexaoxo-1,4,7,10,13,16-hexazacyclooctadec-2-yl]propyl]-n-hydroxyacetamide	306.719	864.438	1.9357e+06	2.04926e+06	1.55666e+06	1.01416e+06	896023	1.14567e+06	1.84885e+06	1.67927e+06	2.00707e+06	799596	860180	1.56442e+06	1.38881e+06	1.3418e+06	1.15323e+06	1.43798e+06	1.44127e+06	1.48509e+06	--	--	--	-	-	-	-
M487T372_POS	N-[tris(hydroxymethyl)methyl]-3-aminopropanesulfonic acid	371.782	487.142	2.63422e+07	2.77771e+07	2.70565e+07	2.74215e+07	2.6174e+07	2.37428e+07	2.76558e+07	2.78555e+07	2.80504e+07	2.27934e+07	2.37255e+07	2.49899e+07	1.24423e+07	1.59133e+07	1.44812e+07	2.3746e+07	2.37835e+07	2.3697e+07	--	--	--	-	-	-	-
M244T299_1_POS	N-3-hydroxyoctanoyl-l-homoserine lactone	298.559	244.154	3.29419e+08	3.3827e+08	3.28656e+08	3.15192e+08	2.95956e+08	3.13981e+08	2.32307e+08	2.27552e+08	2.28228e+08	3.46458e+08	3.80992e+08	3.63281e+08	3.12625e+08	2.69397e+08	2.46037e+08	2.92983e+08	2.92952e+08	2.92201e+08	--	--	--	-	-	-	-
M352T106_POS	N-3-oxohexadec-11z-enoyl-l-homoserine lactone	105.959	352.247	6.0606e+07	5.41148e+07	6.2968e+07	1.56815e+07	6.40343e+07	4.85516e+07	5.09207e+07	6.46904e+07	5.05116e+07	6.3913e+07	6.7837e+07	5.16567e+07	5.01082e+07	4.33333e+07	7.94225e+07	5.65996e+07	5.66936e+07	6.09003e+07	--	--	--	-	-	-	-
M244T274_POS	N-acetyl-.beta.-d-mannosamine	273.946	244.079	1.05717e+08	9.8073e+07	8.58129e+07	1.6548e+08	1.68857e+08	1.7802e+08	1.37138e+08	1.36969e+08	2.06662e+08	1.43417e+08	1.54493e+08	1.57035e+08	1.35228e+08	1.02039e+08	8.58994e+07	1.33956e+08	1.34917e+08	1.34914e+08	--	--	--	C00645	ko01100//Metabolic pathways;ko00520//Amino sugar and nucleotide sugar metabolism	Carbohydrate metabolism;Global and overview maps	Metabolism
M186T418_POS	N-acetyl-d-galactosamine	418.059	186.076	2.64273e+07	2.36953e+07	2.38319e+07	3.08911e+07	2.84441e+07	3.0897e+07	2.94757e+07	3.51219e+07	2.03944e+07	3.44783e+07	3.23442e+07	3.46193e+07	2.12586e+07	2.24039e+07	2.37012e+07	2.23096e+07	2.23376e+07	2.01067e+07	Organooxygen compounds	14131-60-3	HMDB0000853	C01132	ko01100//Metabolic pathways;ko00520//Amino sugar and nucleotide sugar metabolism;ko00052//Galactose metabolism	Carbohydrate metabolism;Global and overview maps	Metabolism
M204T196_POS	N-acetyl-d-glucosamine	196.251	204.087	2.51392e+07	2.17961e+07	2.25002e+07	3.44821e+07	3.44777e+07	3.87403e+07	2.67966e+07	3.15994e+07	2.17276e+07	5.13643e+07	3.44198e+07	3.97126e+07	3.1577e+07	3.12349e+07	2.27436e+07	3.20309e+07	3.15875e+07	3.20412e+07	Organooxygen compounds	-	HMDB0244808	C00140	ko01100//Metabolic pathways;ko02010//ABC transporters;ko00520//Amino sugar and nucleotide sugar metabolism	Carbohydrate metabolism;Global and overview maps;Membrane transport	Environmental Information Processing;Metabolism
M406T409_POS	N-acetyl-d-lactosamine	408.803	406.132	8.1379e+07	8.66272e+07	7.76715e+07	5.447e+07	5.36008e+07	4.84964e+07	5.85655e+07	5.56333e+07	6.11944e+07	7.28202e+07	6.8294e+07	6.44849e+07	8.94819e+07	9.46833e+07	8.93197e+07	6.83606e+07	6.83605e+07	6.84177e+07	--	--	--	-	-	-	-
M160T66_POS	N-acetyl-dl-valine	65.6693	160.097	8.4269e+07	1.02452e+08	1.00117e+08	1.07813e+08	1.14047e+08	1.11102e+08	9.54169e+07	1.03747e+08	5.99971e+07	1.28376e+08	1.26638e+08	1.33223e+08	1.14761e+08	8.86064e+07	9.37539e+07	1.04594e+08	1.03341e+08	1.04618e+08	Carboxylic acids and derivatives	96-81-1	HMDB0011757	-	-	-	-
M192T88_POS	N-acetyl-l-methionine	88.0807	192.087	6.73874e+08	7.58382e+08	7.48244e+08	7.12431e+08	7.7592e+08	7.41306e+08	6.49811e+08	4.61799e+08	4.71517e+08	7.0217e+08	3.67373e+08	5.95689e+08	2.688e+08	4.11923e+08	4.04736e+08	5.17794e+08	5.6724e+08	5.67116e+08	Carboxylic acids and derivatives	65-82-7	HMDB0011745	-	-	-	-
M226T403_POS	N-acetyl-o-fluoro-dl-phenylalanine	403.46	226.084	1.89126e+08	2.00155e+08	1.78485e+08	1.28744e+08	1.28765e+08	1.11499e+08	1.55335e+08	1.65556e+08	1.65548e+08	1.75337e+08	1.58763e+08	1.47997e+08	1.9463e+08	1.86358e+08	1.77508e+08	1.63144e+08	1.64067e+08	1.63145e+08	--	--	--	-	-	-	-
M184T262_POS	N-acetyl-p-fluoro-dl-phenylalanine	262.34	184.097	3.86027e+07	4.64188e+07	4.04183e+07	3.98994e+07	3.75845e+07	3.82422e+07	3.08548e+07	3.3711e+07	2.22108e+07	4.07678e+07	4.52132e+07	4.14958e+07	2.00088e+07	3.1157e+07	3.27057e+07	3.45976e+07	3.38084e+07	3.45958e+07	--	--	--	-	-	-	-
M308T190_POS	N-acetyldihydrosphingosine	190.487	308.295	7.40035e+07	7.47204e+07	7.37052e+07	7.6497e+07	7.36719e+07	7.81642e+07	8.55339e+07	8.74299e+07	6.13386e+07	1.3022e+08	1.1062e+08	1.18786e+08	6.06182e+07	8.57415e+07	7.60192e+07	8.22917e+07	8.18206e+07	8.18214e+07	--	--	--	-	-	-	-
M671T57_POS	N-acetylglucosaminylasparagine	57.432	671.271	1.87627e+08	9.75596e+07	1.33563e+08	1.88743e+08	1.57278e+08	1.42797e+08	1.1584e+08	1.04836e+08	1.10478e+08	9.6517e+07	1.72313e+08	1.25834e+08	9.25641e+07	1.19334e+08	1.32006e+08	1.06906e+08	1.08212e+08	1.07992e+08	Organooxygen compounds	2776-93-4	HMDB0000489	-	-	-	-
M154T159_POS	N-acetylhistamine	159.271	154.086	1.94473e+07	2.01387e+07	2.13585e+07	2.40799e+07	1.85214e+07	1.58623e+07	1.78688e+07	1.57993e+07	1.81882e+07	2.02125e+07	1.34175e+07	1.86368e+07	3.92571e+07	1.82104e+07	1.55239e+07	1.98287e+07	1.98266e+07	1.94752e+07	Carboxylic acids and derivatives	673-49-4	HMDB0013253	C05135	ko00340//Histidine metabolism	Amino acid metabolism	Metabolism
M274T275_1_POS	N-acetylneuraminic acid, 2,3-dehydro-2-deoxy-	275.44	274.09	4.53799e+07	4.87049e+07	4.29325e+07	4.59256e+07	5.00587e+07	4.97362e+07	3.60457e+07	3.62814e+07	3.06078e+07	6.2322e+07	6.26281e+07	5.62862e+07	5.4151e+07	5.791e+07	5.34379e+07	4.72107e+07	4.93332e+07	5.07099e+07	--	--	--	-	-	-	-
M131T343_POS	N-acetylputrescine	343.381	131.118	9.2021e+07	1.1035e+08	1.0457e+08	1.37681e+08	1.35583e+08	1.31307e+08	1.29892e+08	1.31653e+08	1.05125e+08	1.47239e+08	1.32489e+08	1.51083e+08	5.35302e+07	5.62665e+07	5.51906e+07	1.11761e+08	1.13653e+08	1.13643e+08	Carboximidic acids and derivatives	18233-70-0	HMDB0002064	C02714	ko01100//Metabolic pathways;ko00330//Arginine and proline metabolism	Amino acid metabolism;Global and overview maps	Metabolism
M306T193_POS	N-acetylsphingosine	192.637	306.279	4.34488e+08	4.69221e+08	4.53272e+08	3.87145e+08	3.64898e+08	3.94585e+08	5.47183e+08	5.58618e+08	3.94029e+08	5.60284e+08	5.02396e+08	5.20911e+08	3.12914e+08	4.30431e+08	3.99267e+08	4.42194e+08	4.37062e+08	4.37058e+08	Sphingolipids	-	HMDB0247781	-	-	-	-
M189T404_POS	N-alpha-acetyl-l-lysine	404.058	189.124	1.31272e+07	1.51345e+07	1.35333e+07	1.05137e+07	9.67043e+06	1.04226e+07	1.4216e+07	1.56803e+07	9.97185e+06	8.58744e+06	8.52084e+06	2.05219e+06	1.42432e+07	1.17934e+07	1.17973e+07	1.12e+07	1.12076e+07	1.10193e+07	Carboxylic acids and derivatives	1946-82-3	HMDB0000446	-	-	-	-
M338T76_POS	N-cis-hexadec-9-enoyl-l-homoserine lactone	75.9012	338.261	3.20065e+07	2.7126e+07	2.88731e+07	4.59092e+07	3.25735e+07	4.68035e+07	3.46114e+07	3.28139e+07	2.57701e+07	3.37922e+07	4.22373e+07	3.31538e+07	2.31101e+07	3.53701e+07	2.50651e+07	3.07144e+07	3.09684e+07	2.55552e+07	--	--	--	-	-	-	-
M344T452_POS	N-desmethyldanofloxacin	452.337	344.145	1.85363e+07	2.05332e+07	2.24216e+07	2.74172e+07	2.53229e+07	2.48621e+07	2.58461e+07	2.70775e+07	1.59028e+07	2.23114e+07	2.01883e+07	2.07929e+07	8.06466e+06	1.27228e+07	1.47527e+07	1.90501e+07	1.91601e+07	1.91601e+07	--	--	--	-	-	-	-
M144T416_POS	N-ethylmaleimide	416.332	144.065	6.73708e+07	6.37217e+07	6.30003e+07	8.68429e+07	8.14753e+07	8.39096e+07	6.81039e+07	6.623e+07	6.23178e+07	8.17274e+07	8.34353e+07	8.60538e+07	6.1332e+07	5.45589e+07	5.24988e+07	7.09742e+07	7.17352e+07	7.17405e+07	Pyrrolidines	-	HMDB0255137	-	-	-	-
M177T431_POS	N-formylnornicotine	430.968	177.087	4.5879e+07	2.25104e+07	703959	2.48824e+07	1.95085e+07	1.93486e+07	2.12798e+07	2.08246e+07	2.30011e+07	2.13744e+07	4.33225e+07	4.48817e+07	5.89733e+07	2.01807e+07	3.43817e+07	2.00343e+07	2.00698e+07	1.81289e+07	--	--	--	-	-	-	-
M196T222_POS	N-heptanoyl-l-homoserine lactone	222.432	196.133	5.17547e+06	7.38228e+06	6.5144e+06	6.73059e+06	6.86658e+06	7.37761e+06	7.10996e+06	9.93353e+06	4.34274e+06	9.09934e+06	6.96151e+06	8.38617e+06	3.79823e+06	5.78902e+06	7.564e+06	6.51755e+06	6.44332e+06	6.51804e+06	--	--	--	-	-	-	-
M340T260_POS	N-hexadecanoyl-l-homoserine lactone	259.761	340.293	3.714e+07	3.75889e+07	4.12217e+07	3.73704e+07	3.79755e+07	3.66983e+07	3.5904e+07	3.69204e+07	2.4422e+07	4.00212e+07	3.6637e+07	4.1321e+07	2.78017e+07	3.82246e+07	3.85771e+07	3.56105e+07	3.59911e+07	3.56087e+07	--	--	--	-	-	-	-
M200T306_2_POS	N-hexanoyl-l-homoserine lactone	305.85	200.128	1.24398e+07	1.16051e+07	2.463e+07	1.62099e+07	1.6039e+07	3.48255e+07	1.1799e+07	1.3571e+07	1.52676e+07	2.15784e+07	2.91056e+07	1.6234e+07	1.54451e+07	1.38493e+07	1.28881e+07	2.63111e+07	2.62926e+07	2.2265e+07	--	--	--	-	-	-	-
M146T261_POS	N-methyl-l-leucine	260.932	146.118	5.62411e+07	5.46804e+07	5.71058e+07	4.35415e+07	4.23357e+07	4.42274e+07	4.76459e+07	4.27842e+07	4.8184e+07	3.87107e+07	4.27456e+07	4.3896e+07	4.63995e+07	5.12193e+07	5.37171e+07	4.71654e+07	4.71637e+07	4.73802e+07	--	--	--	-	-	-	-
M108T23_POS	N-methylaniline	22.9514	108.081	7.14508e+06	7.49152e+06	7.06493e+06	6.0124e+06	6.34265e+06	6.0243e+06	7.00498e+06	4.23154e+06	5.81843e+06	6.57982e+06	5.87554e+06	6.36681e+06	6.35104e+06	7.21729e+06	7.13247e+06	7.20136e+06	6.95388e+06	6.95137e+06	Organonitrogen compounds	-	HMDB0255185	-	-	-	-
M205T60_POS	N-methylcytisine	60.3304	205.122	5.41596e+07	6.22744e+07	6.93323e+07	5.88732e+07	5.99906e+07	7.95889e+07	7.9784e+07	7.90168e+07	5.59001e+07	7.41538e+07	6.42767e+07	6.8211e+07	6.55147e+07	5.12595e+07	7.98808e+07	8.73432e+07	8.6769e+07	8.64942e+07	--	--	--	-	-	-	-
M121T238_POS	N-methyltyramine	237.982	121.065	1.55748e+09	1.61602e+09	1.66909e+09	1.30454e+09	1.38201e+09	1.47514e+09	1.72102e+09	1.72501e+09	1.47135e+09	1.46181e+09	1.40889e+09	1.53116e+09	1.50094e+09	1.26311e+09	1.27898e+09	1.49632e+09	1.50325e+09	1.50325e+09	Benzene and substituted derivatives	370-98-9	HMDB0003633	C02442	ko01100//Metabolic pathways;ko00350//Tyrosine metabolism	Amino acid metabolism;Global and overview maps	Metabolism
M228T353_2_POS	N-octanoyl-l-homoserine lactone	352.554	228.159	5.12316e+08	5.14078e+08	4.82943e+08	5.36751e+08	8.50829e+08	6.25174e+08	5.12123e+08	7.52567e+08	4.78513e+08	6.08144e+08	5.91157e+08	6.10861e+08	6.67889e+08	4.7042e+08	4.60679e+08	7.08058e+08	6.741e+08	7.0805e+08	Carboxylic acids and derivatives	-	HMDB0255213	-	-	-	-
M521T689_POS	N-palmitoyl-d-sphingosine	688.662	520.51	867283	617283	949497	620348	606533	538501	571442	768745	532721	587662	653093	717488	1.01812e+06	958863	658908	1.04162e+06	716995	691229	Sphingolipids	24696-26-2	HMDB0004949	C00195	ko01100//Metabolic pathways;ko04931//Insulin resistance;ko00600//Sphingolipid metabolism;ko04933//AGE-RAGE signaling pathway in diabetic complications	Endocrine and metabolic disease;Global and overview maps;Lipid metabolism	Human Diseases;Metabolism
M319T413_2_POS	N-phenylacetyl-l-prolylglycine ethyl ester	412.524	319.161	8.21834e+06	9.09863e+06	8.85131e+06	1.04301e+07	9.38361e+06	1.01726e+07	7.39079e+06	7.25499e+06	5.91488e+06	9.29979e+06	8.58805e+06	1.04243e+07	3.31385e+06	4.97024e+06	5.12505e+06	8.08938e+06	8.02393e+06	8.02368e+06	--	--	--	-	-	-	-
M312T226_2_POS	N-tetradecanoyl-l-homoserine lactone	226.374	312.253	8.25326e+07	6.68918e+07	5.79495e+07	1.6534e+08	4.133e+07	4.41964e+07	5.54185e+07	3.90111e+07	5.88907e+07	4.13752e+07	4.25638e+07	4.9426e+07	1.85437e+08	8.45182e+07	5.93191e+07	7.73537e+07	8.14426e+07	8.147e+07	--	--	--	-	-	-	-
M74T368_POS	N,n-dimethylformamide	368.012	74.0601	3.47329e+07	3.51195e+07	3.717e+07	3.57763e+07	3.38088e+07	3.67597e+07	3.48104e+07	3.59649e+07	3.07452e+07	3.11884e+07	3.24206e+07	5.48247e+07	2.27112e+07	3.22091e+07	3.56291e+07	3.3939e+07	3.39415e+07	3.37278e+07	Carboxylic acids and derivatives	25174	HMDB0001888	-	-	-	-
M312T208_POS	N,n-dimethylguanosine	208.168	312.13	2.08754e+07	2.26951e+07	2.4073e+07	1.59838e+07	1.84282e+07	1.67668e+07	2.28639e+07	2.30319e+07	1.8634e+07	2.14883e+07	2.25661e+07	1.49579e+07	1.42748e+07	2.22039e+07	2.09496e+07	1.88224e+07	1.84664e+07	1.84705e+07	--	--	--	-	-	-	-
M189T534_POS	N,n,n-trimethyllysine	534.258	189.159	6.47984e+08	6.53562e+08	7.20812e+08	7.82234e+08	7.71656e+08	8.42724e+08	6.88754e+08	6.51794e+08	6.01158e+08	6.27309e+08	6.49921e+08	6.74543e+08	5.57362e+08	6.77339e+08	7.19463e+08	6.75194e+08	6.74008e+08	6.75073e+08	--	--	--	C03793	ko01100//Metabolic pathways;ko00310//Lysine degradation	Amino acid metabolism;Global and overview maps	Metabolism
M423T398_POS	N,n'-dicarbobenzyloxy-l-ornithine	398.216	423.147	1.02734e+07	1.2248e+07	1.18091e+07	8.36228e+06	8.68461e+06	8.88751e+06	1.49628e+07	1.25601e+07	1.06665e+07	1.193e+07	1.181e+07	1.09549e+07	3.19609e+07	9.93111e+06	1.11948e+07	1.13652e+07	1.13553e+07	1.07638e+07	--	--	--	-	-	-	-
M416T470_POS	N.alpha.-benzoyl-asn-gly-thr-amide	469.806	416.167	1.10996e+06	742150	1.03965e+06	1.38348e+06	1.27892e+06	1.38017e+06	717803	863883	578253	1.50287e+06	1.34874e+06	1.35043e+06	592571	608643	784071	1.2587e+06	1.20513e+06	1.24676e+06	--	--	--	-	-	-	-
M189T365_POS	N.epsilon.-acetyl-l-lysine	365.264	189.123	6.93076e+07	7.14029e+07	8.05489e+07	6.27065e+07	3.15293e+07	7.31124e+07	8.51908e+07	8.71806e+07	5.33889e+07	4.10375e+07	4.41265e+07	4.42311e+07	1.54346e+07	5.46847e+07	5.77568e+07	5.7776e+07	5.77713e+07	5.68938e+07	Carboxylic acids and derivatives	692-04-6	HMDB0000206	C02727	ko01100//Metabolic pathways;ko00310//Lysine degradation	Amino acid metabolism;Global and overview maps	Metabolism
M144T387_POS	N.epsilon.-methyl-l-lysine	387.036	144.101	1.22125e+08	1.17813e+08	1.14935e+08	1.48505e+08	1.27151e+08	1.4812e+08	1.42297e+08	1.2236e+08	1.54695e+08	1.22193e+08	1.93504e+08	1.25837e+08	2.28702e+08	1.88579e+08	1.7773e+08	1.44228e+08	1.432e+08	1.432e+08	--	--	--	-	-	-	-
M321T354_POS	N4-acetylsulfamethazine	353.95	321.116	1.71577e+08	2.39266e+08	2.35231e+08	1.96486e+08	2.82121e+08	2.03337e+08	1.36118e+08	2.39593e+08	9.11831e+07	3.21331e+08	1.89987e+08	2.16421e+08	5.61267e+07	1.37472e+08	2.18237e+08	2.13191e+08	1.99273e+08	2.13468e+08	Benzene and substituted derivatives	-	HMDB0244280	-	-	-	-
M413T353_POS	N6-threonylcarbamoyladenosine	352.637	413.142	2.38939e+06	1.97342e+06	2.43093e+06	2.45376e+06	2.31075e+06	2.78196e+06	2.37746e+06	2.40925e+06	1.24783e+06	3.11188e+06	2.12755e+06	2.41819e+06	1.68383e+06	1.92461e+06	1.85144e+06	2.15904e+06	2.15885e+06	2.10268e+06	--	--	--	-	-	-	-
M358T249_POS	Nalbuphine	249.163	358.223	1.61982e+08	2.30621e+08	2.9272e+08	2.79367e+08	2.43369e+08	3.0751e+08	2.28107e+08	3.74288e+08	1.30197e+08	3.29872e+08	2.60436e+08	2.93787e+08	2.0298e+08	3.05417e+08	2.84521e+08	2.72413e+08	3.05514e+08	2.77067e+08	Phenanthrenes and derivatives	20594-83-6	HMDB0014982	-	-	-	-
M312T348_POS	Nalorphine	348.027	312.181	5.63893e+06	7.01224e+06	5.49282e+06	5.25194e+06	7.91924e+06	1.00204e+07	1.00808e+07	8.88022e+06	4.00109e+06	1.30867e+07	9.33555e+06	9.86681e+06	1.58655e+06	5.58203e+06	5.11314e+06	6.55518e+06	6.76506e+06	6.56002e+06	Morphinans	-	HMDB0254026	-	-	-	-
M342T257_2_POS	Naltrexone	256.914	342.153	5.35311e+07	5.77655e+07	5.86064e+07	5.87432e+07	6.02986e+07	5.99474e+07	4.36042e+07	4.63898e+07	3.4081e+07	7.78189e+07	7.53852e+07	7.29036e+07	5.09541e+07	6.91049e+07	6.968e+07	5.85634e+07	5.83393e+07	5.81151e+07	Phenanthrenes and derivatives	16590-41-3	HMDB0014842	-	-	-	-
M275T51_POS	Nandrolone	50.6125	275.201	6.53554e+09	6.19553e+09	6.24152e+09	6.12982e+09	6.13372e+09	6.71182e+09	6.14521e+09	5.97504e+09	3.88091e+09	6.68622e+09	7.2498e+09	6.78757e+09	4.00585e+09	7.75749e+09	7.79643e+09	7.08003e+09	7.03467e+09	7.07996e+09	Steroids and steroid derivatives	434-22-0	HMDB0002725	-	-	-	-
M360T405_POS	Napelline	404.722	360.238	4.00231e+07	3.95178e+07	3.91294e+07	4.28335e+07	4.48735e+07	4.2793e+07	3.1895e+07	3.09302e+07	2.84292e+07	4.43247e+07	4.89886e+07	4.78552e+07	3.32352e+07	3.86696e+07	3.99001e+07	4.11365e+07	4.11264e+07	4.02489e+07	--	--	--	-	-	-	-
M703T311_POS	Naratriptan n-oxide	310.803	703.353	1.04565e+06	908782	906246	4.60729e+06	3.47054e+06	478766	522661	708887	551569	3.77425e+06	3.23462e+06	2.36458e+06	890792	2.44203e+06	3.08441e+06	1.9123e+06	2.18138e+06	1.88055e+06	--	--	--	-	-	-	-
M419T310_POS	Narirutin	309.756	419.153	8.83548e+06	1.01163e+07	1.00532e+07	1.86013e+07	1.29805e+07	1.21774e+07	7.69602e+06	9.51958e+06	5.42842e+06	1.3669e+07	1.29549e+07	1.32346e+07	4.41078e+06	7.25165e+06	8.04628e+06	1.07323e+07	1.11799e+07	1.07244e+07	Flavonoids	14259-46-2	HMDB0033740	-	-	-	-
M568T442_POS	Nelfinavir	442.229	568.313	4.31464e+07	4.04433e+07	5.37586e+07	6.50388e+07	5.92396e+07	5.99497e+07	6.41134e+07	5.80417e+07	6.18922e+07	5.39387e+07	3.84629e+07	6.17084e+07	6.76394e+07	4.59539e+07	4.54242e+07	5.2398e+07	5.21515e+07	5.21512e+07	Carboxylic acids and derivatives	159989-64-7	HMDB0014365	-	-	-	-
M611T53_POS	Neohesperidin	52.8652	611.214	8.44367e+07	1.16589e+08	1.28533e+08	5.12628e+07	1.05855e+08	7.54816e+07	9.57102e+07	1.07899e+08	3.07734e+07	1.85166e+08	7.93488e+07	6.63153e+07	9.22675e+06	4.61984e+07	6.1916e+07	6.09566e+07	5.72388e+07	5.71124e+07	Cyclobutane lignans	13241-33-3	HMDB0030748	C09806	ko00941//Flavonoid biosynthesis	Biosynthesis of other secondary metabolites	Metabolism
M438T227_POS	Neoline/bullatine b	227.329	438.286	3.4246e+07	1.23482e+07	1.6374e+07	4.79266e+07	4.93144e+07	5.3399e+07	1.10295e+07	3.97145e+07	7.23516e+06	5.88218e+07	1.48658e+07	1.58808e+07	2.56977e+07	3.87614e+07	1.56634e+07	3.21922e+07	3.22516e+07	2.74434e+07	--	--	--	-	-	-	-
M262T182_POS	Neolinustatin	182.162	262.129	5.505e+06	7.52127e+06	6.88167e+06	2.61085e+07	9.002e+06	6.31932e+06	1.0493e+07	8.83283e+06	3.15669e+06	1.24094e+07	6.48205e+06	1.19708e+07	1.2791e+07	7.62798e+06	5.46907e+06	9.43631e+06	9.41375e+06	8.7478e+06	Organooxygen compounds	72229-42-6	HMDB0038482	-	-	-	-
M585T450_POS	Neomangiferin	449.58	585.163	5.39859e+06	4.96894e+06	5.39474e+06	5.52306e+06	5.88225e+06	5.87292e+06	3.91927e+06	4.10098e+06	5.97392e+06	5.56123e+06	6.15152e+06	4.36741e+06	6.21763e+06	6.7222e+06	6.41933e+06	5.38849e+06	5.38888e+06	5.53265e+06	Benzopyrans	-	HMDB0255526	-	-	-	-
M613T266_POS	Neosperidin dihydrochalcone	265.637	613.21	5.11572e+06	3.7851e+06	3.38064e+06	6.72404e+06	4.89243e+06	6.57499e+06	4.23771e+06	3.03557e+06	1.08379e+07	4.01644e+06	3.94499e+06	4.0624e+06	1.23343e+07	5.47959e+06	3.91839e+06	5.40596e+06	5.46276e+06	5.40603e+06	--	--	--	-	-	-	-
M345T370_POS	Nevadensin	370.466	345.079	1.55828e+07	2.26825e+07	1.89513e+07	1.78559e+07	1.74959e+07	1.91414e+07	1.91371e+07	2.21751e+07	1.23944e+07	2.07148e+07	1.7071e+07	1.88646e+07	1.15333e+07	1.44984e+07	1.69838e+07	1.70792e+07	1.668e+07	1.70791e+07	Flavonoids	-	HMDB0255572	-	-	-	-
M203T502_2_POS	Ng,ng-dimethyl-l-arginine	501.816	203.15	5.95174e+08	7.54069e+08	8.24777e+08	7.54318e+08	7.57119e+08	6.27039e+08	6.80646e+08	7.65785e+08	5.09834e+08	6.6189e+08	5.14776e+08	5.61737e+08	4.83149e+08	5.6963e+08	7.65558e+08	6.33361e+08	6.0724e+08	6.07157e+08	Carboxylic acids and derivatives	30315-93-6	HMDB0001539	-	-	-	-
M123T375_POS	Niacinamide	375.094	123.055	6.70797e+08	8.83276e+08	7.77367e+08	6.19809e+08	6.62703e+08	6.36965e+08	9.31465e+08	9.93365e+08	7.3712e+08	7.63768e+08	6.42752e+08	6.56368e+08	3.81651e+08	5.05597e+08	5.89671e+08	6.63223e+08	6.64664e+08	6.64662e+08	Pyridines and derivatives	98-92-0	HMDB0001406	C00153	ko01100//Metabolic pathways;ko00760//Nicotinate and nicotinamide metabolism	Global and overview maps;Metabolism of cofactors and vitamins	Metabolism
M155T268_POS	Niclosamide	268.011	155.01	6.56002e+06	1.60044e+07	1.65523e+07	1.46038e+07	1.98198e+07	1.96939e+07	2.21939e+07	2.35572e+07	1.72506e+07	9.56761e+06	1.70635e+07	2.09952e+07	4.95057e+06	1.40459e+07	6.34437e+06	1.09654e+07	1.0935e+07	1.2178e+07	Benzene and substituted derivatives	50-65-7	HMDB0015679	-	-	-	-
M411T413_POS	Nicosulfuron	413.161	411.09	1.41033e+07	1.38005e+07	1.44817e+07	1.97112e+07	2.2089e+07	1.97194e+07	1.33362e+07	1.73913e+07	1.31979e+07	2.86591e+07	2.17545e+07	1.94996e+07	1.46035e+07	1.43636e+07	1.43494e+07	1.6478e+07	1.66228e+07	1.64769e+07	--	--	--	-	-	-	-
M335T479_POS	Nicotinamide ribotide	479.132	335.064	1.12833e+08	1.10613e+08	1.24663e+08	1.17952e+08	1.18377e+08	1.22793e+08	1.34635e+08	1.4114e+08	8.75718e+07	1.23763e+08	9.96969e+07	1.20208e+08	5.96773e+07	7.61268e+07	7.87446e+07	1.08625e+08	1.0838e+08	1.08381e+08	Pyridine nucleotides	75414-16-3	HMDB0000229	C00455	ko01100//Metabolic pathways;ko00760//Nicotinate and nicotinamide metabolism	Global and overview maps;Metabolism of cofactors and vitamins	Metabolism
M124T353_POS	Nicotinate	353.24	124.039	7.78932e+08	8.9456e+08	9.23452e+08	8.88968e+08	8.88708e+08	8.93889e+08	9.27851e+08	9.23721e+08	6.70585e+08	9.7269e+08	8.94623e+08	9.86011e+08	4.62031e+08	5.93803e+08	6.21111e+08	8.37763e+08	8.26787e+08	8.37752e+08	Carboxylic acids and derivatives	583-08-4	HMDB0003269	C00253	ko01100//Metabolic pathways;ko01110//Biosynthesis of secondary metabolites;ko01120//Microbial metabolism in diverse environments;ko00760//Nicotinate and nicotinamide metabolism;ko00960//Tropane, piperidine and pyridine alkaloid biosynthesis	Biosynthesis of other secondary metabolites;Global and overview maps;Metabolism of cofactors and vitamins	Metabolism
M411T315_POS	Nisoldipine	315.034	411.163	5.31498e+06	6.13619e+06	6.60746e+06	1.04819e+07	8.41025e+06	8.41962e+06	8.60263e+06	8.79202e+06	5.54246e+06	8.20638e+06	6.90552e+06	1.02294e+07	3.45723e+06	4.05665e+06	4.34114e+06	6.8339e+06	7.05856e+06	7.05843e+06	Pyridines and derivatives	63675-72-9	HMDB0014545	-	-	-	-
M517T311_POS	Nitrocefin	311.321	517.038	2.27111e+07	2.27268e+07	2.94284e+07	1.09558e+07	1.51471e+07	1.48971e+07	1.94113e+07	2.17203e+07	1.25865e+07	1.50813e+07	1.42743e+07	1.52986e+07	1.22353e+07	1.36705e+07	1.82319e+07	1.88412e+07	1.84461e+07	1.88411e+07	Carboxylic acids and derivatives	-	HMDB0259569	-	-	-	-
M212T595_POS	Nitrothal isopropyl	594.975	212.02	7.97636e+06	8.04195e+06	8.10841e+06	8.52175e+06	8.48786e+06	8.12505e+06	7.57597e+06	8.21391e+06	8.62089e+06	8.20328e+06	8.04531e+06	8.10898e+06	8.98118e+06	7.85088e+06	7.66125e+06	8.33556e+06	8.33646e+06	8.47353e+06	--	--	--	-	-	-	-
M335T453_3_POS	Nivalenol	452.962	335.097	4.23686e+06	4.98883e+06	4.87294e+06	4.35373e+06	4.5183e+06	4.72147e+06	6.42048e+06	6.3551e+06	4.54439e+06	6.33974e+06	5.5312e+06	6.26063e+06	1.59241e+06	3.17009e+08	1.84923e+06	4.74467e+06	4.61435e+06	4.61714e+06	Prenol lipids	23282-20-4	HMDB0004304	C06080	ko00909//Sesquiterpenoid and triterpenoid biosynthesis	Metabolism of terpenoids and polyketides	Metabolism
M425T198_POS	Nobiletin	198.403	425.142	1.0711e+08	9.8794e+07	9.40981e+07	9.30547e+07	1.03303e+08	1.2061e+08	1.12094e+08	8.91042e+07	1.36846e+08	9.81245e+07	1.04363e+08	9.59106e+07	9.36282e+07	8.91556e+07	8.09458e+07	9.94715e+07	9.94661e+07	1.00724e+08	Flavonoids	478-01-3	HMDB0029540	-	-	-	-
M110T351_POS	Noratropine	350.93	110.096	2.65426e+07	3.05381e+07	3.15346e+07	3.40872e+07	3.09436e+07	3.34023e+07	3.00974e+07	2.63226e+07	2.34334e+07	3.50921e+07	3.13487e+07	3.40967e+07	3.773e+07	3.71138e+07	4.17889e+07	3.22916e+07	3.22908e+07	3.1856e+07	--	--	--	-	-	-	-
M612T428_POS	Norbuprenorphine glucuronide	428.46	612.287	2.27777e+06	3.55965e+06	2.29786e+06	6.34866e+06	1.85972e+06	6.01168e+06	5.81829e+06	3.97484e+06	1.98397e+06	2.4417e+06	2.43391e+06	3.7682e+06	2.1942e+06	1.25563e+06	2.33453e+06	3.37657e+06	4.06264e+06	4.06879e+06	--	--	--	-	-	-	-
M268T525_POS	Norcodeine	525.433	268.158	7.17034e+07	1.40759e+08	4.71017e+07	4.05633e+07	3.55467e+08	1.34254e+08	2.31797e+08	7.68735e+07	4.67354e+07	2.59573e+08	1.01094e+08	9.52454e+06	4.75984e+07	7.93626e+07	7.09772e+07	6.29207e+07	7.25e+07	6.2835e+07	Morphinans	-	HMDB0060657	-	-	-	-
M299T32_POS	Norethindrone	32.1384	299.201	3.83027e+07	4.24047e+07	3.66281e+07	3.99799e+07	3.68892e+07	3.84515e+07	3.27556e+07	4.26024e+07	3.76337e+07	4.79756e+07	3.77441e+07	3.89136e+07	4.15935e+07	3.78837e+07	3.45435e+07	3.82501e+07	3.82727e+07	3.58902e+07	Steroids and steroid derivatives	68-22-4	HMDB0014855	-	-	-	-
M637T89_POS	Norethindrone 2,3,4-tri-o-acetyl-.beta.-d-glucuronide methyl ester	89.3837	637.266	3.1186e+07	4.0089e+07	3.75905e+07	4.98966e+07	3.355e+07	2.55591e+07	3.51656e+07	4.63692e+07	2.31078e+07	4.15995e+07	5.00506e+07	3.43168e+07	1.70952e+07	4.14489e+07	3.6684e+07	5.18502e+07	5.15925e+07	6.48552e+07	--	--	--	-	-	-	-
M254T272_POS	Normorphine	271.548	254.139	8.6744e+06	1.05465e+07	1.04496e+07	8.17545e+06	9.10495e+06	9.51795e+06	8.96809e+06	1.03614e+07	3.9665e+06	1.54853e+07	1.07774e+07	1.38179e+07	3.58584e+06	5.91076e+06	8.26013e+06	9.87399e+06	1.01437e+07	1.01437e+07	Morphinans	466-97-7	HMDB0041959	-	-	-	-
M155T42_POS	Nortilidine	42.0287	155.107	1.08102e+08	8.57275e+07	4.99172e+07	1.10949e+08	1.27289e+08	1.16055e+08	9.17989e+07	5.07062e+07	1.19415e+08	5.9016e+07	7.10486e+07	1.28569e+08	6.08259e+07	1.02401e+08	1.01516e+08	1.12287e+08	1.044e+08	1.12233e+08	Carboxylic acids and derivatives	-	HMDB0255754	-	-	-	-
M130T248_1_POS	O-acetyl-l-serine	248.298	130.065	4.48107e+06	3.88722e+06	4.49275e+06	3.04605e+06	2.9406e+06	3.61498e+06	5.92015e+06	5.99679e+06	4.26553e+06	4.08886e+06	3.38791e+06	3.56447e+06	3.40369e+06	4.74988e+06	4.96626e+06	4.25712e+06	4.25735e+06	4.28121e+06	Carboxylic acids and derivatives	5147-00-2	HMDB0003011	C00979	ko01100//Metabolic pathways;ko01110//Biosynthesis of secondary metabolites;ko01120//Microbial metabolism in diverse environments;ko01230//Biosynthesis of amino acids;ko01200//Carbon metabolism;ko00270//Cysteine and methionine metabolism;ko00908//Zeatin biosynthesis;ko00920//Sulfur metabolism;ko04122//Sulfur relay system	Amino acid metabolism;Energy metabolism;Folding, sorting and degradation;Global and overview maps;Metabolism of terpenoids and polyketides	Genetic Information Processing;Metabolism
M329T410_POS	O-desmethylmycophenolic acid	409.781	329.096	5.19359e+06	5.6168e+06	5.83782e+06	7.49432e+06	6.52253e+06	7.37203e+06	7.77393e+06	7.16634e+06	5.36331e+06	6.34648e+06	6.1684e+06	7.1738e+06	3.4053e+06	3.97864e+06	4.28643e+06	5.81616e+06	5.9749e+06	5.81731e+06	--	--	--	-	-	-	-
M477T407_POS	Obacunone	406.808	477.202	1.02723e+07	1.0224e+07	1.44622e+07	1.11484e+07	9.93125e+06	7.73806e+06	1.25822e+07	1.51428e+07	1.03006e+07	1.12182e+07	7.56241e+06	1.15974e+07	1.73537e+07	1.44547e+07	1.42107e+07	1.07417e+07	1.05444e+07	1.074e+07	Prenol lipids	751-03-1	HMDB0035858	-	-	-	-
M398T439_POS	Ochratoxin b ethyl ester	438.891	398.181	5.09637e+06	5.71804e+06	5.89942e+06	4.72336e+06	5.68328e+06	5.56418e+06	6.12015e+06	5.99537e+06	4.09361e+06	6.06345e+06	5.4169e+06	6.36034e+06	3.74912e+06	5.04946e+06	5.58332e+06	5.37242e+06	5.40258e+06	5.44761e+06	--	--	--	-	-	-	-
M629T480_POS	Octadecamethyloctasiloxane	480.077	629.191	7.57222e+07	8.25296e+07	7.80944e+07	6.19083e+07	6.59215e+07	6.1357e+07	4.91292e+07	5.02019e+07	4.51602e+07	7.83781e+07	6.88583e+07	6.65954e+07	6.68743e+07	7.81621e+07	8.41699e+07	6.59145e+07	6.70076e+07	6.70033e+07	--	--	--	-	-	-	-
M393T98_POS	Octaethylene glycol	97.8877	393.188	1.41441e+08	1.25835e+08	1.17651e+08	1.26707e+08	1.27887e+08	1.21768e+08	1.01969e+08	1.02959e+08	1.13956e+08	1.15797e+08	1.12216e+08	1.07707e+08	1.36137e+08	1.37978e+08	1.20463e+08	1.22624e+08	1.22628e+08	1.21862e+08	Organooxygen compounds	-	HMDB0094680	-	-	-	-
M452T394_POS	Octanoic acid, 2-[[4-[([1,1'-biphenyl]-4-ylmethyl)amino]-6-chloro-2-pyrimidinyl]thio]-	393.637	452.138	5.64302e+07	6.03901e+07	5.39939e+07	2.99941e+07	3.08699e+07	2.554e+07	4.26946e+07	2.68163e+07	1.31285e+07	5.48272e+07	4.33406e+07	3.93295e+07	6.2364e+07	3.65168e+07	3.82452e+07	2.81736e+07	2.84094e+07	2.81744e+07	--	--	--	-	-	-	-
M288T392_2_POS	Octanoylcarnitine	392.334	288.228	1.67037e+07	1.70169e+07	1.93971e+07	1.42458e+07	1.54483e+07	1.37426e+07	1.59941e+07	1.52788e+07	1.36136e+07	1.5846e+07	1.14912e+07	1.41902e+07	1.12637e+07	1.56206e+07	1.40417e+07	1.5574e+07	1.58089e+07	1.5598e+07	Fatty Acyls	25243-95-2	HMDB0000791	-	-	-	-
M214T354_POS	Octhilinone	353.93	214.144	2.54483e+07	2.42941e+07	2.3962e+07	2.71332e+07	2.97255e+07	3.4659e+07	2.41598e+07	2.37534e+07	2.20283e+07	3.19369e+07	2.90452e+07	2.97758e+07	2.20572e+07	2.44335e+07	2.50443e+07	2.71037e+07	2.66732e+07	2.7107e+07	--	--	--	-	-	-	-
M282T32_POS	Oleamide	32.0789	282.279	7.9169e+08	8.71647e+08	6.50481e+08	7.69105e+08	9.1668e+08	7.14078e+08	7.6149e+08	9.30386e+08	1.0869e+09	8.15575e+08	7.317e+08	8.42661e+08	8.95474e+08	8.84041e+08	7.58196e+08	2.16401e+09	2.09529e+09	2.16416e+09	Fatty Acyls	-	HMDB0247607	-	-	-	-
M265T68_POS	Oleic acid methyl ester	67.9198	265.253	5.55902e+07	5.9393e+07	4.81398e+07	5.51087e+07	5.34067e+07	6.01154e+07	3.18703e+07	2.93635e+07	2.92385e+07	2.86069e+07	2.88697e+07	3.90845e+07	3.35076e+07	3.589e+07	3.68319e+07	4.46462e+07	4.46503e+07	4.5176e+07	--	--	--	-	-	-	-
M310T41_POS	Oleoyl ethylamide	40.5875	310.311	2.20671e+07	2.23122e+07	1.85286e+07	2.18591e+07	3.49447e+06	3.32476e+06	2.36984e+06	2.89666e+06	6.12402e+06	2.83834e+06	2.33218e+07	2.77102e+06	5.40372e+06	3.63296e+06	2.17755e+06	3.48181e+07	1.31825e+07	1.93006e+07	--	--	--	-	-	-	-
M443T17_POS	Oligomycin b	17.0192	443.335	1.15434e+06	1.01732e+06	1.0485e+06	1.20746e+06	1.32383e+06	1.0269e+06	1.10007e+06	1.21151e+06	1.13196e+06	1.04094e+06	1.13405e+06	1.11856e+06	1.022e+06	1.54112e+06	1.61042e+06	1.48186e+06	1.49275e+06	1.64301e+06	--	--	--	-	-	-	-
M421T343_POS	Ouabain	343.368	421.233	1.48492e+06	1.63206e+06	1.59019e+06	9.10683e+06	8.43953e+06	1.00785e+07	3.66509e+06	6.17642e+06	4.3728e+06	7.91437e+06	6.53962e+06	6.68377e+06	1.89231e+06	2.67671e+06	3.27679e+06	5.59836e+06	5.6115e+06	4.98914e+06	Steroids and steroid derivatives	-	HMDB0247956	-	-	-	-
M289T29_POS	Oxandrolone	28.5875	289.216	3.98898e+08	4.41185e+08	4.3181e+08	3.19262e+08	3.62091e+08	3.56684e+08	4.09696e+08	3.95406e+08	3.47638e+08	4.67099e+08	4.67157e+08	4.57287e+08	3.59922e+08	4.73137e+08	5.1475e+08	4.11163e+08	4.07764e+08	4.07823e+08	Steroids and steroid derivatives	53-39-4	HMDB0014759	-	-	-	-
M376T353_1_POS	Oxaziclomefone	352.637	376.064	1.47228e+08	1.80962e+08	1.6603e+08	2.15194e+08	2.01373e+08	2.01948e+08	1.8297e+08	1.86309e+08	1.15539e+08	2.26866e+08	1.79651e+08	2.21678e+08	5.64021e+07	8.22247e+07	7.72372e+07	1.5872e+08	1.58293e+08	1.57939e+08	--	--	--	-	-	-	-
M253T527_POS	Oxcarbazepine	527.171	253.097	1.04232e+07	1.00815e+07	7.71529e+06	9.52703e+06	1.03377e+07	1.01444e+07	8.03184e+06	7.41316e+06	5.1682e+06	2.44781e+06	7.38713e+06	8.51499e+06	6.93234e+06	1.14162e+07	8.7538e+06	9.26837e+06	9.44051e+06	9.26311e+06	Benzazepines	28721-07-5	HMDB0014914	-	-	-	-
M490T348_POS	Oxethazaine	348.005	490.301	7.05781e+07	7.26271e+07	6.38065e+07	1.08335e+08	1.50861e+08	1.27238e+08	9.82084e+07	9.49749e+07	9.13951e+07	1.53267e+08	1.11761e+08	1.28068e+08	6.43788e+07	6.36147e+07	8.92472e+07	9.41922e+07	9.41956e+07	9.50773e+07	Benzene and substituted derivatives	-	HMDB0255980	-	-	-	-
M262T491_2_POS	Oxolinic acid	490.993	262.051	2.83609e+08	2.43561e+08	2.72974e+08	2.89235e+08	2.94259e+08	2.92252e+08	4.43676e+08	4.02889e+08	3.82764e+08	2.02469e+08	1.92058e+08	2.1643e+08	2.86725e+08	1.93614e+08	1.77988e+08	2.71037e+08	2.71037e+08	2.67195e+08	Quinolines and derivatives	-	HMDB0255996	-	-	-	-
M609T406_2_POS	Oxyacanthine	406.238	609.286	2.02622e+06	2.67395e+06	2.53999e+06	1.71317e+06	1.84792e+06	1.2141e+06	2.23318e+06	1.99261e+06	1.84642e+06	2.43489e+06	1.4471e+06	1.69591e+06	527593	1.99778e+06	1.25549e+06	1.84999e+06	1.85096e+06	1.87597e+06	-	548-40-3	HMDB0030172	-	-	-	-
M358T31_POS	Oxybutynin	30.7915	358.259	3.15376e+07	3.77255e+07	3.7975e+07	3.07475e+07	3.30149e+07	3.51799e+07	4.82127e+07	4.51286e+07	3.6794e+07	3.68334e+07	4.27006e+07	4.46095e+07	2.07518e+07	2.78158e+07	3.02803e+07	3.18332e+07	3.25054e+07	3.18276e+07	Organooxygen compounds	-	HMDB0256006	-	-	-	-
M316T271_POS	Oxycodone	271.457	316.176	2.93608e+06	2.85494e+06	4.50061e+06	9.89944e+06	9.96324e+06	8.62059e+06	7.38061e+06	1.06305e+07	5.51546e+06	1.44092e+07	7.28413e+06	1.10034e+07	3.09263e+06	4.7737e+06	3.1081e+06	6.52278e+06	6.67446e+06	6.52095e+06	Phenanthrenes and derivatives	76-42-6	HMDB0014640	-	-	-	-
M247T373_POS	Oxymatrine	373.311	247.165	6.31224e+07	5.73334e+07	5.41834e+07	9.76036e+07	8.94978e+07	1.01462e+08	8.66208e+07	8.42663e+07	9.23756e+07	1.03119e+08	1.07282e+08	1.21901e+08	6.25277e+07	5.45157e+07	4.95895e+07	8.13609e+07	8.14508e+07	8.14509e+07	--	--	--	-	-	-	-
M205T83_POS	Oxymetazoline	83.1994	205.122	8.28777e+07	9.52428e+07	8.57488e+07	8.32449e+07	9.00648e+07	9.19924e+07	9.7113e+07	9.90672e+07	7.82823e+07	1.14198e+08	1.11244e+08	9.96964e+07	6.94017e+07	7.96004e+07	8.95039e+07	8.71856e+07	8.76414e+07	8.71886e+07	Benzene and substituted derivatives	1491-59-4	HMDB0015070	-	-	-	-
M284T398_POS	Oxymorphone	398.142	284.15	6.27804e+06	7.33103e+06	7.86739e+06	6.51429e+06	7.66845e+06	5.96892e+06	6.308e+06	5.96699e+06	4.66815e+06	5.62116e+06	5.03062e+06	5.68104e+06	4.34284e+06	5.519e+06	5.17856e+06	5.69712e+06	5.78019e+06	5.78074e+06	Phenanthrenes and derivatives	76-41-5	HMDB0015323	-	-	-	-
M483T346_POS	Paeonolide	345.969	483.163	3.66735e+07	4.5059e+07	4.59625e+07	5.4856e+07	5.36478e+07	5.45739e+07	5.02227e+07	5.75574e+07	3.53208e+07	5.65971e+07	4.89589e+07	5.67828e+07	2.21279e+07	3.12459e+07	3.43972e+07	4.29136e+07	4.34525e+07	4.29146e+07	--	--	--	-	-	-	-
M352T427_POS	Palmatine	427.496	352.141	9.39066e+06	9.65792e+06	9.38042e+06	9.59284e+06	1.05033e+07	1.03302e+07	9.8063e+06	8.1417e+06	9.76822e+06	1.0881e+07	1.07301e+07	1.18445e+07	8.44574e+06	8.73305e+06	7.82208e+06	9.93654e+06	9.87133e+06	9.87118e+06	--	--	--	C05315	ko01110//Biosynthesis of secondary metabolites;ko00950//Isoquinoline alkaloid biosynthesis	Biosynthesis of other secondary metabolites;Global and overview maps	Metabolism
M256T32_2_POS	Palmitamide	32.0894	256.263	6.956e+07	6.66499e+07	6.38756e+07	7.18923e+07	6.73568e+07	6.95501e+07	5.77802e+07	7.54036e+07	1.11462e+08	8.05322e+07	1.078e+07	7.01595e+07	7.10429e+07	7.76726e+07	6.39339e+07	1.63637e+08	1.56041e+08	1.55996e+08	Fatty Acyls	629-54-9	HMDB0012273	-	-	-	-
M389T183_POS	Palmitoleoyl 3-carbacyclic phosphatidic acid	183.244	389.269	1.88027e+07	2.05109e+07	2.27117e+07	1.16717e+07	1.61561e+07	1.58621e+07	3.08779e+07	3.28851e+07	2.29916e+07	1.64034e+07	1.84324e+07	2.14614e+07	2.03184e+07	2.74504e+07	3.0198e+07	2.14072e+07	2.09192e+07	2.09107e+07	--	--	--	-	-	-	-
M704T203_POS	Palmitoyl sphingomyelin	203.062	703.575	1.27115e+06	834888	217130	526208	1.55853e+07	658200	487471	314436	3.71439e+06	1.39012e+07	1.38626e+07	1.14928e+06	3.57454e+07	185954	1.38513e+07	3.501e+07	3.76915e+07	3.50636e+07	Sphingolipids	6254-89-3	HMDB0010169	-	-	-	-
M258T320_POS	Pamidronic acid	319.601	257.993	5.05398e+06	5.25292e+06	6.68223e+06	5.20571e+06	5.78363e+06	5.81668e+06	4.69726e+06	4.1881e+06	5.16947e+06	4.10334e+06	4.64809e+06	4.01295e+06	4.83661e+06	5.35807e+06	5.6725e+06	4.39886e+06	4.22373e+06	4.22233e+06	Organic phosphonic acids and derivatives	40391-99-9	HMDB0014427	-	-	-	-
M593T435_POS	Pantethine	434.596	593.217	9.366e+06	9.19647e+06	9.74079e+06	8.89604e+06	8.58385e+06	9.13782e+06	1.20822e+07	1.13225e+07	2.85817e+07	8.92718e+06	8.8506e+06	1.00888e+07	7.96282e+06	8.46819e+06	9.14657e+06	9.43522e+06	9.51135e+06	9.51178e+06	Carboxylic acids and derivatives	16816-67-4	HMDB0003828	-	-	-	-
M200T281_POS	Pantoprazole	281.18	200.044	5.96848e+06	5.11171e+06	5.34883e+06	2.10564e+07	2.38832e+07	1.71397e+07	1.06296e+07	1.00516e+07	8.28287e+06	1.97202e+07	1.33996e+07	2.32043e+07	5.1006e+06	3.15448e+06	2.49915e+06	1.11114e+07	1.11455e+07	1.11111e+07	Benzimidazoles	102625-70-7	HMDB0005017	-	-	-	-
M202T273_POS	Pantothenic acid	273.461	202.107	1.85834e+07	6.62094e+06	4.60562e+06	7.644e+06	7.69868e+06	8.28927e+06	7.11574e+06	2.75332e+07	5.41148e+06	8.12637e+06	3.03207e+07	7.12595e+06	3.76563e+06	3.60175e+06	5.15874e+06	6.85797e+06	7.07948e+06	7.06781e+06	Organooxygen compounds	79-83-4	HMDB0000210	C00864	ko01100//Metabolic pathways;ko01110//Biosynthesis of secondary metabolites;ko00410//beta-Alanine metabolism;ko00770//Pantothenate and CoA biosynthesis	Global and overview maps;Metabolism of cofactors and vitamins;Metabolism of other amino acids	Metabolism
M206T255_POS	Pantothenol	255.051	206.117	3.06602e+07	3.40391e+07	3.49991e+07	5.87549e+07	5.77401e+07	6.24189e+07	8.06283e+07	8.95934e+07	6.17064e+07	6.86014e+07	6.3338e+07	6.90467e+07	2.62854e+07	3.5e+07	3.80199e+07	5.3187e+07	5.33241e+07	5.3102e+07	Fatty Acyls	-	HMDB0304820	C05944	ko00770//Pantothenate and CoA biosynthesis	Metabolism of cofactors and vitamins	Metabolism
M340T214_POS	Papaverine	214.349	340.137	1.70584e+07	1.8605e+07	1.74194e+07	1.39724e+07	1.52914e+07	1.69616e+07	1.10154e+07	1.24032e+07	1.04753e+07	2.1426e+07	2.14831e+07	1.53408e+07	1.65305e+07	2.18953e+07	2.37577e+07	2.08165e+07	1.92368e+07	1.92261e+07	Isoquinolines and derivatives	61-25-6	HMDB0015245	C06533	ko01110//Biosynthesis of secondary metabolites;ko00950//Isoquinoline alkaloid biosynthesis	Biosynthesis of other secondary metabolites;Global and overview maps	Metabolism
M160T352_POS	Pargyline	351.945	160.108	4.32036e+07	1.43178e+08	4.75871e+07	5.21965e+07	4.6435e+07	2.88623e+08	2.57695e+08	4.34794e+07	3.35121e+07	1.92352e+08	1.83565e+08	5.03704e+07	2.10282e+08	2.05485e+08	4.6422e+07	2.33853e+08	2.23425e+08	2.23621e+08	Benzene and substituted derivatives	555-57-7	HMDB0015563	-	-	-	-
M185T32_POS	Parthenolide	31.5302	185.132	4.45009e+07	4.47088e+07	5.80673e+07	5.11507e+07	5.02602e+07	5.10629e+07	3.94883e+07	4.01887e+07	3.64672e+07	4.91462e+07	4.74832e+07	4.8805e+07	6.26964e+07	4.99257e+07	4.702e+07	5.21549e+07	5.04755e+07	5.21478e+07	--	--	--	-	-	-	-
M121T31_POS	Patchouli alcohol	31.4633	121.101	6.84935e+07	7.11228e+07	9.3425e+07	8.0391e+07	8.95147e+07	9.66589e+07	8.26023e+07	6.73336e+07	7.911e+07	8.42882e+07	8.80224e+07	7.92982e+07	8.38237e+07	7.5238e+07	8.44857e+07	7.16307e+07	7.28285e+07	7.16356e+07	Organooxygen compounds	-	HMDB0303114	-	-	-	-
M436T510_POS	Paxilline	510.007	436.25	2.47192e+06	2.13698e+06	2.43434e+06	2.97572e+06	2.628e+06	2.82321e+06	3.77028e+06	3.19313e+06	3.8085e+06	2.37078e+06	2.12105e+06	2.5022e+06	3.35404e+06	2.87904e+06	2.42138e+06	2.81273e+06	2.81212e+06	2.86162e+06	Naphthopyrans	57186-25-1	HMDB0030323	C13782	ko01110//Biosynthesis of secondary metabolites	Global and overview maps	Metabolism
M284T463_POS	Penconazole	462.515	284.074	6.82664e+06	7.41245e+06	8.09338e+06	265438	6.46882e+06	6.75254e+06	9.96687e+06	9.48841e+06	4.24748e+06	6.36531e+06	5.38246e+06	7.15445e+06	5.87648e+06	5.31823e+06	5.27646e+06	6.30089e+06	6.24063e+06	6.41193e+06	Benzene and substituted derivatives	-	HMDB0256219	-	-	-	-
M558T337_POS	Penitrem a	337.298	558.232	2.06851e+06	2.81962e+06	2.97683e+06	1.73608e+06	1.54082e+06	1.40703e+06	1.86591e+06	2.04917e+06	793839	2.24815e+06	1.47788e+06	1.8166e+06	1.26306e+06	2.68986e+06	2.9656e+06	2.2226e+06	2.22228e+06	2.08118e+06	Naphthopyrans	-	HMDB0242736	-	-	-	-
M243T175_POS	Pentadecanoic acid	175.272	243.211	1.63786e+07	1.50586e+07	1.9994e+07	1.42161e+07	1.33392e+07	1.62128e+07	8.70028e+06	1.03114e+07	8.49897e+06	1.59723e+07	1.00388e+07	1.19092e+07	2.29511e+07	1.94895e+07	2.01097e+07	1.28327e+07	1.26791e+07	1.26808e+07	Fatty Acyls	1002-84-2	HMDB0000826	-	-	-	-
M239T61_POS	Pentaethylene glycol	60.6745	239.149	1.71645e+08	1.84382e+08	1.67032e+08	1.45838e+08	1.81522e+08	1.65693e+08	1.93558e+08	1.74019e+08	2.41082e+08	2.14117e+08	1.89815e+08	1.44776e+08	1.36939e+08	1.58846e+08	1.7493e+08	1.99232e+08	2.01595e+08	1.99224e+08	Organooxygen compounds	-	HMDB0256256	-	-	-	-
M324T230_POS	Pentamidine	229.747	324.19	1.75604e+07	1.65077e+07	1.74102e+07	1.4595e+07	1.74997e+07	1.96158e+07	2.14288e+07	2.21412e+07	2.0328e+07	2.04836e+07	1.70855e+07	1.86787e+07	1.62222e+07	1.69173e+07	1.47349e+07	1.78486e+07	1.74129e+07	1.78486e+07	Phenol ethers	100-33-4	HMDB0014876	-	-	-	-
M286T294_POS	Pentazocine	293.925	286.238	1.82429e+07	2.12189e+07	1.70003e+07	2.16064e+07	1.88927e+07	1.85314e+07	1.27254e+07	1.05508e+07	1.4646e+07	1.55022e+07	1.61773e+07	1.28952e+07	2.13339e+07	2.09968e+07	1.91889e+07	1.68117e+07	1.68028e+07	1.73366e+07	6,7-benzomorphans	-	HMDB0243543	-	-	-	-
M174T24_POS	Pentedrone	23.8877	174.128	3.37504e+06	3.15505e+06	2.50612e+06	887605	3.72955e+06	2.88942e+06	2.22711e+06	2.61769e+06	2.98867e+06	3.16564e+06	3.13191e+06	2.46343e+06	3.05303e+06	5.46901e+06	2.71819e+06	3.0647e+06	2.9478e+06	2.95635e+06	Organooxygen compounds	-	HMDB0256280	-	-	-	-
M625T440_POS	Peonidin-3,5-o-di-beta-glucoside	439.606	625.186	391259	362068	524975	405438	396440	504258	450700	322164	392868	494153	422635	317768	589035	422526	442201	458840	458146	479113	--	--	--	-	-	-	-
M305T615_POS	Perchloroterephthalic acid	615.024	304.9	5.22218e+07	5.22836e+07	4.00872e+07	5.22178e+07	4.06041e+07	4.992e+07	5.49296e+07	5.37151e+07	5.22994e+07	5.13774e+07	5.06729e+07	4.03396e+07	4.92823e+07	5.59371e+07	5.3425e+07	4.36309e+07	4.86002e+07	4.86259e+07	Benzene and substituted derivatives	2136-79-0	HMDB0029628	-	-	-	-
M315T45_POS	Pergolide	45.251	315.193	2.58393e+07	4.30134e+07	5.9519e+07	6.1059e+07	5.54713e+07	2.64783e+07	2.42047e+07	3.3429e+07	6.06681e+07	4.21668e+07	3.4313e+07	3.23406e+07	8.51885e+07	7.91034e+07	4.28944e+07	4.07082e+07	6.27778e+07	6.27005e+07	Quinolines and derivatives	66104-22-1	HMDB0015317	-	-	-	-
M133T236_POS	Perillaldehyde	235.803	133.101	2.86182e+07	2.99158e+07	3.23791e+07	2.88211e+07	3.64674e+07	2.92989e+07	1.93936e+07	1.85556e+07	1.44072e+07	2.64139e+07	2.55278e+07	2.72809e+07	1.7405e+07	2.50713e+07	2.88966e+07	2.58376e+07	2.58131e+07	2.59887e+07	Prenol lipids	2111-75-3	HMDB0003647	C02576	ko00903//Limonene and pinene degradation	Metabolism of terpenoids and polyketides	Metabolism
M369T552_1_POS	Perindopril	551.566	369.25	2.35758e+07	2.35529e+07	2.41526e+07	2.60772e+07	2.57364e+07	2.76288e+07	2.7406e+07	2.51637e+07	2.82173e+07	2.35948e+07	2.38725e+07	2.79574e+07	2.09992e+07	2.05351e+07	1.99147e+07	2.4606e+07	2.45009e+07	2.45016e+07	Carboxylic acids and derivatives	107133-36-8	HMDB0014928	-	-	-	-
M391T424_POS	Permethrin	423.96	391.064	1.70303e+07	1.67583e+07	1.92692e+07	1.41804e+07	1.53195e+07	1.57286e+07	2.23018e+07	2.18428e+07	1.46381e+07	1.47177e+07	1.37373e+07	1.49772e+07	1.07012e+07	1.45144e+07	1.51663e+07	1.62838e+07	1.64255e+07	1.64254e+07	Fatty Acyls	52645-53-1	HMDB0015604	-	-	-	-
M404T370_POS	Perphenazine	369.783	404.153	1.32903e+07	1.1942e+07	1.50408e+07	1.47301e+07	1.6079e+07	1.5391e+07	1.1477e+07	1.34848e+07	5.68098e+06	1.96445e+07	1.66095e+07	1.75341e+07	5.51173e+06	9.90154e+06	1.14952e+07	1.19203e+07	1.22206e+07	1.19241e+07	Benzothiazines	58-39-9	HMDB0014988	-	-	-	-
M235T579_1_POS	Perseitol	578.962	235.061	6.0105e+07	3.16726e+07	6.16471e+07	5.62137e+07	5.42815e+07	5.43868e+07	4.98265e+07	5.34953e+07	5.45394e+07	2.80653e+07	5.88728e+07	5.90917e+07	5.77537e+07	6.38134e+07	5.92499e+07	5.68504e+07	5.68554e+07	5.61008e+07	Organooxygen compounds	527-06-0	HMDB0033750	-	-	-	-
M204T231_POS	Phe-Ile-Lys	231.298	204.123	1.06757e+08	1.16382e+08	1.15493e+08	9.36957e+07	1.05261e+08	1.10635e+08	1.0248e+08	9.98904e+07	9.80023e+07	1.02114e+08	1.0153e+08	1.07426e+08	9.71282e+07	8.92588e+07	9.22646e+07	1.0296e+08	1.02499e+08	1.02497e+08	--	--	--	-	-	-	-
M263T259_POS	Phe-pro	259.262	263.139	3.787e+07	3.20167e+07	4.06488e+07	3.18867e+07	3.14829e+07	3.99508e+07	3.42666e+07	4.44284e+07	2.6626e+07	4.03882e+07	3.21833e+07	3.00496e+07	2.19297e+07	2.61179e+07	2.81789e+07	3.45393e+07	3.26854e+07	3.26915e+07	Carboxylic acids and derivatives	7669-65-0	HMDB0011177	-	-	-	-
M198T234_POS	Phe-Thr-Lys	234.08	198.112	6.68495e+06	7.46972e+06	7.65561e+06	7.20403e+06	9.58111e+06	1.18321e+07	7.47756e+06	9.07609e+06	5.62448e+06	1.49829e+07	1.23682e+07	1.07877e+07	4.96743e+06	6.67615e+06	6.95817e+06	8.91891e+06	9.21585e+06	9.20753e+06	--	--	--	-	-	-	-
M265T202_POS	Phe-val	202.326	265.155	2.37257e+07	2.37951e+07	2.53971e+07	2.44384e+07	2.24413e+07	2.59043e+07	2.97396e+07	2.81336e+07	5.46576e+07	2.47777e+07	2.11443e+07	2.50845e+07	2.60919e+07	2.46795e+07	2.15575e+07	2.42499e+07	2.43454e+07	2.42501e+07	Carboxylic acids and derivatives	3918-90-9	HMDB0029008	-	-	-	-
M180T208_POS	Phenanthridine	208.381	180.088	2.50725e+07	2.50711e+07	2.83765e+07	1.66566e+07	1.97927e+07	2.09948e+07	2.50055e+07	2.4654e+07	2.03757e+07	1.78982e+07	1.52128e+07	1.72244e+07	1.3707e+07	2.22336e+07	2.37109e+07	2.03603e+07	2.01265e+07	2.04374e+07	Quinolines and derivatives	-	HMDB0256392	-	-	-	-
M247T35_POS	Phenol, 5-(1,1-dimethyloctyl)-2-[(1s,3s)-3-hydroxycyclohexyl]-	35.3199	247.206	4.24245e+07	1.11924e+08	1.31729e+08	1.18597e+08	1.11906e+08	1.13728e+08	1.00157e+08	1.13964e+08	9.02626e+07	1.28734e+08	1.21928e+08	1.0848e+08	1.0211e+08	1.12389e+08	1.5391e+08	1.02793e+08	1.02794e+08	1.01708e+08	--	--	--	-	-	-	-
M103T238_POS	Phenylacetaldehyde	237.958	103.054	5.41831e+07	5.68258e+07	5.68476e+07	4.49981e+07	4.90797e+07	4.99043e+07	5.66554e+07	5.93019e+07	5.07599e+07	5.02597e+07	4.89385e+07	5.42296e+07	5.12643e+07	5.68087e+07	4.45262e+07	5.14125e+07	5.11191e+07	5.11194e+07	Benzene and substituted derivatives	6314-97-2	HMDB0041610	C00601	ko01100//Metabolic pathways;ko01120//Microbial metabolism in diverse environments;ko00360//Phenylalanine metabolism	Amino acid metabolism;Global and overview maps	Metabolism
M265T403_POS	Phenylacetyl-l-glutamine	403.34	265.119	7.67567e+06	1.03834e+07	8.39692e+06	9.38478e+06	7.63028e+06	8.39335e+06	8.35524e+06	8.34485e+06	5.54765e+06	8.11091e+06	9.09351e+06	1.12055e+07	8.97087e+06	7.51601e+06	8.37016e+06	7.87701e+06	7.55716e+06	7.88589e+06	Carboxylic acids and derivatives	28047-15-6	HMDB0006344	C04148	ko00360//Phenylalanine metabolism	Amino acid metabolism	Metabolism
M166T275_POS	Phenylalanine	274.675	166.086	5.83424e+08	6.13414e+08	6.91306e+08	7.70495e+08	6.94277e+08	7.77344e+08	8.82245e+08	8.12241e+08	7.55869e+08	6.11555e+08	5.66222e+08	6.01068e+08	5.02302e+08	5.86209e+08	5.97786e+08	6.54204e+08	6.68637e+08	6.6864e+08	Carboxylic acids and derivatives	-	HMDB0250791	-	-	-	-
M131T245_POS	Phenyllactic acid	244.661	131.049	1.37734e+07	9.29465e+06	1.02502e+07	1.31185e+07	1.13618e+07	1.87072e+07	1.56162e+07	7.84758e+06	1.48902e+07	1.03171e+07	1.07157e+07	1.18429e+07	9.72575e+06	1.07493e+07	8.11816e+06	9.78261e+06	9.8605e+06	9.86041e+06	Phenylpropanoic acids	828-01-3	HMDB0000779	C01479	ko01110//Biosynthesis of secondary metabolites;ko00960//Tropane, piperidine and pyridine alkaloid biosynthesis	Biosynthesis of other secondary metabolites;Global and overview maps	Metabolism
M593T56_3_POS	Pheophorbide a	56.2312	593.276	1.36367e+10	1.51052e+10	1.42108e+10	9.60264e+09	1.32922e+10	1.38473e+10	1.58139e+10	1.55439e+10	9.75676e+09	1.47118e+10	1.37451e+10	1.51969e+10	4.27102e+09	9.80244e+09	1.37281e+10	1.35425e+10	1.35423e+10	1.36453e+10	-	-	HMDB0256449	C18021	ko01110//Biosynthesis of secondary metabolites;ko00860//Porphyrin metabolism	Global and overview maps;Metabolism of cofactors and vitamins	Metabolism
M872T28_POS	Pheophytin a	28.0991	871.573	5.58875e+08	6.00872e+08	5.0456e+08	4.55188e+08	5.80385e+08	5.64231e+08	6.51597e+08	7.16232e+08	8.14656e+08	5.98128e+08	7.23765e+08	6.2549e+08	4.06327e+08	4.86738e+08	4.51261e+08	5.00147e+08	5.0007e+08	4.90533e+08	--	--	--	C05797	ko01110//Biosynthesis of secondary metabolites;ko00860//Porphyrin metabolism	Global and overview maps;Metabolism of cofactors and vitamins	Metabolism
M658T189_POS	Phomopsin a	188.531	658.252	2.13412e+07	2.9971e+07	3.7505e+07	4.01169e+07	3.56529e+07	2.96221e+07	2.53582e+07	3.05015e+07	1.43903e+07	2.60418e+07	2.98314e+07	2.83268e+07	6.12976e+06	1.97165e+07	2.54083e+07	2.44516e+07	2.49706e+07	2.49684e+07	Carboxylic acids and derivatives	64925-80-0	HMDB0030447	-	-	-	-
M367T492_POS	Phosphocholine	491.635	367.14	8.65642e+06	7.78589e+06	8.06949e+06	8.32579e+06	8.89582e+06	7.87797e+06	1.99169e+07	1.55985e+07	1.79971e+07	3.97695e+06	3.64541e+06	3.88993e+06	1.15626e+07	4.46328e+06	3.86635e+06	7.47161e+06	7.47084e+06	7.39218e+06	Organonitrogen compounds	626852	HMDB0001565	C00588	ko01100//Metabolic pathways;ko00564//Glycerophospholipid metabolism	Global and overview maps;Lipid metabolism	Metabolism
M685T239_POS	Phosphonic acid, p-[(3r)-3-amino-4-[(3-hexylphenyl)amino]-4-oxobutyl]-	239.317	685.341	2.23601e+06	1.74999e+06	1.70259e+06	1.4115e+06	1.11876e+06	2.07522e+06	676772	1.14869e+06	1.0139e+06	1.0444e+06	1.50842e+06	1.73289e+06	960189	1.50315e+06	1.71332e+06	1.43975e+06	1.44218e+06	1.38672e+06	--	--	--	-	-	-	-
M667T23_1_POS	Phosphonic acid, p-[[[(1r,2s)-2-aminocyclohexyl]amino]carbonyl]-, rel-	23.4641	667.24	9.39036e+07	9.1228e+07	1.19329e+08	9.54894e+07	7.30921e+07	6.54556e+07	7.20188e+07	7.01553e+07	7.18137e+07	7.62399e+07	7.80854e+07	9.07879e+07	1.74941e+08	1.0401e+08	9.54678e+07	8.24661e+07	8.24664e+07	8.3123e+07	--	--	--	-	-	-	-
M184T575_POS	Phosphorylcholine	574.554	184.073	3.1752e+07	3.29405e+07	2.91314e+07	3.65382e+07	3.79516e+07	3.2287e+07	2.41903e+07	6.4747e+07	1.05346e+08	4.8589e+07	2.62479e+07	3.26231e+07	4.10873e+07	2.38419e+07	2.52148e+07	4.0323e+07	2.99836e+07	5.4391e+07	Organonitrogen compounds	626852	HMDB0001565	C00588	ko01100//Metabolic pathways;ko00564//Glycerophospholipid metabolism	Global and overview maps;Lipid metabolism	Metabolism
M171T392_POS	Phthalic anhydride	391.867	171.017	2.5683e+07	2.26972e+07	2.54999e+07	5.04788e+07	5.49987e+07	5.62068e+07	3.79297e+07	3.58932e+07	6.69665e+07	2.05575e+07	3.99524e+07	3.59325e+07	3.88663e+07	4.41129e+07	3.49212e+07	4.08566e+07	4.05106e+07	4.05098e+07	Benzofurans	-	HMDB0256501	-	-	-	-
M441T136_POS	Phyllanthin	135.515	441.246	8.05626e+07	6.9865e+07	6.66008e+07	3.42758e+07	7.87926e+07	4.7997e+07	8.3891e+07	3.53351e+07	5.04845e+07	6.09407e+07	6.34039e+07	7.86219e+07	8.13485e+07	6.69132e+07	3.55281e+07	7.65941e+07	7.31616e+07	7.32108e+07	Dibenzylbutane lignans	-	HMDB0256511	-	-	-	-
M318T57_POS	Phytosphingosine	56.627	318.3	9.89525e+07	9.35776e+07	1.05594e+08	1.01615e+08	9.06958e+07	8.59616e+07	8.88427e+07	9.75276e+07	7.67444e+07	8.76326e+07	7.95645e+07	9.18957e+07	2.95587e+07	6.43551e+07	7.97047e+07	1.54941e+08	1.544e+08	1.5421e+08	Organonitrogen compounds	554-62-1	HMDB0004610	C12144	ko01100//Metabolic pathways;ko00600//Sphingolipid metabolism	Global and overview maps;Lipid metabolism	Metabolism
M495T488_POS	Picroside ii	487.75	495.133	1.98282e+06	2.15642e+06	2.53497e+06	2.34605e+06	2.54542e+06	2.49108e+06	2.27898e+06	2.55124e+06	1.38212e+06	2.5661e+06	2.13801e+06	2.67442e+06	1.14768e+06	1.97054e+06	1.75823e+06	2.07156e+06	2.15303e+06	2.15295e+06	--	--	--	-	-	-	-
M209T32_POS	Pilocarpine	31.9738	209.132	4.23151e+07	4.71508e+07	4.13168e+07	3.74625e+07	4.4016e+07	4.70172e+07	4.37398e+07	4.24636e+07	4.26561e+07	4.51452e+07	4.09272e+07	4.38499e+07	2.96257e+07	4.03276e+07	4.3476e+07	4.53342e+07	4.44018e+07	4.43635e+07	-	54-71-7	HMDB0015217	C07474	ko01110//Biosynthesis of secondary metabolites	Global and overview maps	Metabolism
M376T31_1_POS	Pipamperone	30.8337	376.259	4.17247e+07	3.30513e+07	3.69153e+07	4.78739e+07	4.63695e+07	4.02661e+07	4.01441e+07	4.39409e+07	6.29741e+07	4.23772e+07	4.62943e+07	3.42443e+07	7.403e+07	3.96349e+07	3.53729e+07	9.40905e+07	9.40501e+07	9.47246e+07	Organooxygen compounds	-	HMDB0256570	-	-	-	-
M86T292_POS	Piperidine	292.068	86.0965	3.2539e+08	3.38403e+08	2.1237e+08	1.91812e+08	1.8689e+08	2.99094e+08	3.93983e+08	2.54997e+08	3.69749e+08	1.51554e+08	2.29174e+08	2.37783e+08	1.69523e+08	2.16502e+08	2.22258e+08	2.41512e+08	2.41302e+08	2.5292e+08	Piperidines	110-89-4	HMDB0034301	C01746	ko00960//Tropane, piperidine and pyridine alkaloid biosynthesis	Biosynthesis of other secondary metabolites	Metabolism
M318T405_POS	Piperlongumine	404.776	318.116	9.89919e+06	6.37863e+06	4.37116e+06	1.26398e+07	1.28194e+07	1.59558e+07	9.57087e+06	7.04482e+06	3.67995e+07	5.80906e+06	1.15018e+07	9.17589e+06	3.58807e+07	1.36885e+07	1.1993e+07	1.10652e+07	1.20174e+07	1.20237e+07	Cinnamic acids and derivatives	20069-09-4	HMDB0030341	-	-	-	-
M347T230_1_POS	Piperonyl sulfoxide	229.594	347.168	4.92787e+07	5.4631e+07	4.88695e+07	3.8443e+07	4.63419e+07	4.59754e+07	3.51953e+07	3.57482e+07	3.25377e+07	4.38144e+07	4.84742e+07	4.1154e+07	4.42121e+07	5.14931e+07	5.07204e+07	4.52611e+07	4.5264e+07	4.48926e+07	Benzodioxoles	-	HMDB0258607	-	-	-	-
M239T228_POS	Pirimicarb	227.536	239.139	8.32011e+07	8.61749e+07	1.622e+08	2.06834e+08	1.001e+08	5.95988e+07	4.62923e+07	4.61477e+07	3.9534e+07	5.47987e+07	5.11025e+07	8.99471e+07	1.92912e+08	1.23732e+08	9.20069e+07	7.8126e+07	7.76602e+07	7.81253e+07	Organonitrogen compounds	-	HMDB0256598	-	-	-	-
M168T34_POS	Pirimicarb-desamido	33.8556	168.102	5.3981e+07	3.96679e+07	7.74366e+07	2.24796e+08	5.33715e+07	3.5702e+07	4.1774e+07	1.83834e+07	5.89458e+07	5.03361e+07	5.16347e+07	7.88192e+07	4.12356e+08	7.4057e+07	5.02277e+07	5.42961e+07	5.52695e+07	5.40663e+07	--	--	--	-	-	-	-
M346T445_POS	Pirinixic acid	444.563	346.02	8.87225e+07	9.37849e+07	1.02949e+08	3.87784e+07	4.24488e+07	3.97483e+07	4.28875e+07	4.43953e+07	3.32141e+07	5.11206e+07	4.32797e+07	4.64113e+07	6.68646e+07	8.80958e+07	9.50094e+07	6.66581e+07	6.75473e+07	6.75493e+07	Thioethers	-	HMDB0256601	-	-	-	-
M437T368_1_POS	Podofilox	368.495	437.127	7.70323e+08	9.22265e+08	3.18144e+08	2.1997e+08	2.22073e+08	4.91255e+08	6.20871e+08	6.79171e+08	9.2391e+07	8.59382e+08	7.69942e+08	7.16421e+08	3.78058e+08	2.97056e+08	8.6541e+08	6.1184e+08	6.14966e+08	3.96719e+08	Lignan lactones	-	HMDB0246672	-	-	-	-
M235T42_POS	Polygodial	41.7842	235.169	2.06274e+08	1.03848e+08	1.94643e+08	1.06553e+08	1.01953e+08	2.02625e+08	1.95123e+08	1.85688e+08	2.36255e+08	2.35724e+08	2.56221e+08	1.17014e+08	2.46039e+08	1.79055e+08	1.04851e+08	1.41058e+08	1.58277e+08	1.40825e+08	Organic oxides	-	HMDB0256673	-	-	-	-
M617T506_POS	Poncirin	506.12	617.17	2.86267e+06	3.52991e+06	4.72023e+06	1.90658e+06	2.53372e+06	1.91032e+06	1.83739e+06	1.61954e+06	962857	2.94405e+06	2.37363e+06	2.76213e+06	1.09458e+06	1.68048e+06	2.53512e+06	2.2553e+06	2.27968e+06	2.2554e+06	Flavonoids	14941-08-3	HMDB0037487	-	-	-	-
M447T180_POS	Pravastatin	179.816	447.251	5.77993e+08	6.15253e+08	6.29002e+08	5.21067e+08	5.00462e+08	5.17002e+08	5.22441e+08	5.99876e+08	4.18945e+08	5.65162e+08	5.20935e+08	4.77808e+08	4.07914e+08	6.33154e+08	6.89531e+08	5.4576e+08	5.45741e+08	5.54996e+08	Hydroxy acids and derivatives	81093-37-0	HMDB0005022	-	-	-	-
M384T374_POS	Prazosin	373.738	384.159	4.69199e+06	4.89623e+06	3.4833e+06	1.08187e+07	1.13957e+07	1.35588e+07	8.82067e+06	1.03651e+07	6.35764e+06	1.42191e+07	1.1309e+07	1.19809e+07	4.12377e+06	7.60239e+06	7.20835e+06	9.31617e+06	9.31704e+06	9.47704e+06	Diazinanes	19216-56-9	HMDB0014600	-	-	-	-
M307T85_POS	Prednisolone 21-acetate	85.4238	307.191	3.3361e+08	3.02811e+08	3.6485e+08	4.12133e+08	4.30492e+08	4.26824e+08	2.66759e+08	3.72363e+08	3.43199e+08	5.44163e+08	5.19471e+08	4.80747e+08	3.05965e+08	3.63598e+08	3.76684e+08	3.4305e+08	3.58874e+08	3.59007e+08	--	--	--	-	-	-	-
M381T197_POS	Prednisone	197.268	381.189	4.47772e+07	8.74232e+07	3.49242e+07	4.95161e+07	5.46443e+07	5.76865e+07	4.88269e+07	7.00382e+07	5.36381e+07	6.29703e+07	5.6783e+07	1.3646e+08	4.3483e+07	1.21522e+08	5.12147e+07	6.72359e+07	6.71752e+07	8.07567e+07	Steroids and steroid derivatives	19420	HMDB0014773	-	-	-	-
M469T230_POS	Prim-o-glucosylcimifugin	229.804	469.168	1.14049e+07	1.02814e+07	9.77002e+06	1.24332e+07	1.10649e+07	1.07462e+07	7.47604e+06	8.14951e+06	9.58931e+06	8.74928e+06	1.06714e+07	9.19551e+06	1.28672e+07	1.19705e+07	1.0659e+07	1.11689e+07	1.05583e+07	1.05557e+07	Benzopyrans	-	HMDB0256772	-	-	-	-
M231T438_POS	Pro-Asp	438.5	231.098	1.65745e+07	1.6892e+07	1.97002e+07	1.53479e+07	1.77397e+07	1.69772e+07	1.63809e+07	2.48235e+07	1.1837e+07	1.76583e+07	1.51148e+07	1.73242e+07	1.08587e+07	1.2128e+07	1.37897e+07	1.86335e+07	1.86514e+07	1.96401e+07	Carboxylic acids and derivatives	-	HMDB0029013	-	-	-	-
M245T433_2_POS	Pro-Glu	432.549	245.113	1.02927e+08	1.07326e+08	1.16498e+08	9.7054e+07	1.03478e+08	1.01427e+08	9.0313e+07	1.78353e+08	6.39346e+07	9.78426e+07	9.16588e+07	9.83907e+07	7.0715e+07	8.75814e+07	9.34591e+07	9.45656e+07	9.4481e+07	9.4773e+07	Carboxylic acids and derivatives	-	HMDB0029016	-	-	-	-
M229T441_2_POS	Pro-hyp	440.993	229.118	2.27705e+07	2.38238e+07	2.65706e+07	1.98844e+07	1.96685e+07	2.0095e+07	2.81817e+07	2.33389e+07	2.04802e+07	1.79532e+07	1.85799e+07	2.01545e+07	1.7864e+07	2.04737e+07	2.0258e+07	2.16784e+07	2.15485e+07	2.15498e+07	Carboxylic acids and derivatives	18684-24-7	HMDB0006695	-	-	-	-
M385T393_1_POS	Pro-Leu-Arg	392.674	385.256	1.71977e+07	1.61528e+07	1.43297e+07	1.20522e+07	1.36389e+07	1.50755e+07	2.21654e+07	1.72648e+07	3.90121e+07	1.33486e+07	2.32521e+07	1.52779e+07	2.71222e+07	1.70909e+07	1.68468e+07	1.63546e+07	1.67802e+07	1.67782e+07	--	--	--	-	-	-	-
M403T407_2_POS	Pro-Met-Arg	407.293	403.23	1.10188e+07	1.10123e+07	1.20293e+07	1.29508e+07	1.09008e+07	1.16885e+07	1.23347e+07	1.23519e+07	1.03567e+07	1.12762e+07	9.7316e+06	1.09296e+07	9.26211e+06	1.19083e+07	8.94931e+06	1.26401e+07	1.23215e+07	1.23257e+07	--	--	--	-	-	-	-
M213T437_2_POS	Pro-pro	436.603	213.124	4.64964e+07	4.67201e+07	5.31184e+07	4.82102e+07	4.99125e+07	4.9691e+07	4.63145e+07	4.23902e+07	4.96567e+07	4.67598e+07	4.33286e+07	6.70136e+07	4.06984e+07	3.68559e+07	3.91564e+07	4.83843e+07	5.01684e+07	4.84077e+07	Carboxylic acids and derivatives	20488-28-2	HMDB0011180	-	-	-	-
M217T385_POS	Pro-Thr	385.026	217.128	5.03207e+08	5.42869e+08	5.57257e+08	5.04852e+08	4.9674e+08	4.98008e+08	5.55589e+08	5.82293e+08	3.99079e+08	5.66553e+08	5.25443e+08	5.31703e+08	4.05216e+08	5.49621e+08	6.18577e+08	5.21642e+08	5.23691e+08	5.23693e+08	Carboxylic acids and derivatives	-	HMDB0029027	-	-	-	-
M215T310_POS	Pro-val	309.827	215.139	1.50875e+07	1.46547e+07	1.11118e+07	9.96669e+06	1.53268e+07	1.07821e+07	1.09354e+07	1.11306e+07	9.88897e+06	9.11939e+06	9.30662e+06	9.14423e+06	7.9946e+06	8.37204e+06	9.27136e+06	1.02578e+07	1.01235e+07	1.02576e+07	Carboxylic acids and derivatives	-	HMDB0029030	-	-	-	-
M577T185_POS	Procyanidin a2	185.159	577.132	1.3234e+07	1.55163e+07	1.13888e+07	5.58024e+06	9.51883e+06	1.03948e+07	1.67376e+07	1.17776e+07	8.71672e+06	1.41818e+07	9.96732e+06	8.46785e+06	4.81418e+06	2.76443e+06	3.1043e+06	1.16789e+07	1.09097e+07	1.09075e+07	Flavonoids	41743-41-3	HMDB0037655	-	-	-	-
M351T336_POS	Prodiamine	336.108	351.141	5.20553e+06	6.22492e+06	6.24525e+06	6.07489e+06	7.29821e+06	6.1078e+06	4.43706e+06	5.01421e+06	3.1675e+06	6.23004e+06	7.37771e+06	6.4932e+06	3.39246e+06	5.40315e+06	6.04576e+06	5.25637e+06	5.25652e+06	5.34796e+06	Benzene and substituted derivatives	-	HMDB0256792	-	-	-	-
M330T420_POS	Profluralin	420.042	330.116	1.45561e+07	1.49098e+07	1.47406e+07	1.86127e+07	1.94182e+07	2.01405e+07	1.12608e+07	9.22754e+06	7.67158e+06	2.33768e+07	2.37536e+07	2.12225e+07	1.50667e+07	2.038e+07	2.03105e+07	1.67602e+07	1.67597e+07	1.69888e+07	--	--	--	-	-	-	-
M720T365_POS	Progesterone 3-biotin	364.597	720.396	5.67861e+06	5.37768e+06	6.00081e+06	6.93299e+06	1.59819e+06	7.32733e+06	7.79651e+06	9.64023e+06	4.75067e+06	1.06101e+07	6.04025e+06	7.75242e+06	6.50751e+06	4.42589e+06	4.61037e+06	5.88785e+06	5.88841e+06	5.0706e+06	--	--	--	-	-	-	-
M218T65_POS	Prolintane	65.242	218.212	2.00371e+07	1.86383e+07	3.33912e+07	1.73667e+07	1.6152e+07	1.25402e+07	1.37527e+07	1.82419e+07	1.71345e+07	1.46436e+07	1.33194e+07	1.49681e+07	1.44002e+07	1.75708e+07	1.74178e+07	3.93021e+07	3.93019e+07	3.91186e+07	Benzene and substituted derivatives	493-92-5	HMDB0041998	-	-	-	-
M242T310_POS	Prometryne	310.487	242.15	1.04734e+07	1.14093e+07	1.1797e+07	1.33575e+07	1.25025e+07	1.17379e+07	1.22743e+07	1.10353e+07	1.2781e+07	1.04206e+07	1.01738e+07	1.2179e+07	8.50077e+06	8.22086e+06	8.99551e+06	1.0438e+07	1.06387e+07	1.06381e+07	Triazines	-	HMDB0256805	-	-	-	-
M364T423_1_POS	Propafenone	423.308	364.197	4.77616e+08	5.39631e+08	5.61693e+08	6.55903e+08	7.12239e+08	6.82992e+08	3.1614e+08	4.12607e+07	2.33779e+08	1.03931e+09	9.91572e+08	9.32219e+08	4.82044e+08	5.99472e+08	7.11381e+08	5.89773e+08	5.99096e+08	5.89769e+08	Linear 1,3-diarylpropanoids	54063-53-5	HMDB0015313	-	-	-	-
M614T366_POS	Propanoic acid, 2-[[1-[3-[4-([1,1'-biphenyl]-4-ylcarbonyl)-2-propylphenoxy] propyl]-1,2,3,4-tetrahydro-5-quinolinyl]oxy]-2-methyl-	365.919	614.301	1.43111e+07	1.74116e+07	9.17319e+06	1.39838e+07	7.18327e+06	1.54573e+07	1.69547e+07	1.02323e+07	2.07021e+07	8.02777e+06	1.88445e+07	7.80056e+06	2.1173e+07	1.43457e+07	1.35576e+07	1.52326e+07	1.64019e+07	1.53981e+07	--	--	--	-	-	-	-
M503T508_POS	Propanoic acid, 2-[[4-[2-[[(cyclohexylamino)carbonyl](4-cyclohexylbutyl)amino]ethyl]phenyl]thio]-2-methyl-	508.327	503.309	1.42839e+06	1.21094e+06	1.34759e+06	824262	1.06168e+06	882689	1.3055e+06	1.1713e+06	814581	2.27289e+06	987680	1.32628e+06	3.25578e+06	2.17169e+06	1.63247e+06	1.60921e+06	1.55133e+06	1.60883e+06	--	--	--	-	-	-	-
M368T226_POS	Propargite	225.512	368.213	4.8937e+07	4.84433e+07	4.0218e+07	4.27106e+07	6.79967e+07	4.85832e+07	5.63996e+07	7.17743e+07	6.19685e+07	7.06282e+07	5.77338e+07	5.87747e+07	4.12619e+07	4.40019e+07	4.80684e+07	5.33389e+07	5.33384e+07	5.36382e+07	Benzene and substituted derivatives	-	HMDB0256819	-	-	-	-
M215T484_2_POS	Prophos	483.756	215.016	6.97272e+06	6.78915e+06	9.46915e+06	1.00282e+07	1.09712e+07	1.12385e+07	9.4002e+06	1.19743e+07	4.0776e+06	8.02021e+06	7.24866e+06	9.28169e+06	3.70213e+06	6.58344e+06	8.56229e+06	8.79001e+06	8.78969e+06	8.72875e+06	--	--	--	-	-	-	-
M344T386_POS	Propiconazole	385.683	344.091	7.13772e+07	8.835e+07	9.40046e+07	5.70962e+07	6.206e+07	5.58429e+07	7.2495e+07	7.43407e+07	3.64603e+07	8.46677e+07	7.23669e+07	7.52123e+07	3.04529e+07	5.12563e+07	6.41973e+07	6.26482e+07	6.26544e+07	6.46001e+07	Benzene and substituted derivatives	-	HMDB0256825	-	-	-	-
M349T247_POS	Proscillaridin a	247.201	349.238	1.74543e+07	1.79457e+07	1.94631e+07	3.16152e+07	2.71166e+07	2.70604e+07	1.98539e+07	2.25793e+07	1.86021e+07	1.98433e+07	2.0191e+07	2.45457e+07	1.69303e+07	1.98715e+07	1.90605e+07	2.10859e+07	2.09087e+07	2.09087e+07	Steroids and steroid derivatives	-	HMDB0256851	-	-	-	-
M333T417_POS	Prostaglandin d3	417.022	333.214	9.70877e+06	8.49881e+06	9.45659e+06	9.2642e+06	9.14184e+06	1.03901e+07	1.11983e+07	9.7412e+06	1.04199e+07	8.84665e+06	8.12019e+06	8.68717e+06	8.11528e+06	8.77395e+06	8.57832e+06	8.94211e+06	8.94367e+06	9.09141e+06	Fatty Acyls	71902-47-1	HMDB0003034	-	-	-	-
M570T365_POS	Prostaglandin e2 p-benzamidophenyl ester	365.06	570.294	1.26838e+07	1.02208e+07	8.49169e+06	1.13311e+07	8.2086e+06	1.2437e+07	8.58588e+06	8.8796e+06	2.00389e+07	6.27976e+06	1.17024e+07	6.86341e+06	1.99869e+07	1.50185e+07	9.12814e+06	9.599e+06	1.00139e+07	9.55868e+06	--	--	--	-	-	-	-
M350T269_POS	Prostaglandin f2.alpha. dimethylamine	268.955	350.29	5.67129e+07	6.12307e+07	6.64054e+07	3.80079e+07	4.17768e+07	4.09939e+07	4.70818e+07	4.66785e+07	3.57574e+07	4.79968e+07	4.38445e+07	4.78205e+07	4.11057e+07	5.63932e+07	5.87107e+07	4.91046e+07	4.88466e+07	4.91745e+07	--	--	--	-	-	-	-
M410T232_POS	Prostaglandin f2.alpha. serinolamide	231.733	410.269	9.59387e+06	1.23281e+07	1.23899e+07	8.84936e+06	9.71062e+06	9.85674e+06	2.59731e+07	3.06115e+07	1.75694e+07	1.16747e+07	1.04079e+07	1.17577e+07	6.5056e+06	9.29653e+06	1.32354e+07	1.2299e+07	1.23643e+07	1.23644e+07	--	--	--	-	-	-	-
M563T30_POS	Protoporphyrin ix	29.6114	563.267	2.06833e+07	2.67837e+07	2.24947e+07	1.21932e+07	1.52897e+07	9.65102e+06	3.39216e+07	3.52389e+07	2.21313e+07	1.77536e+07	1.55038e+07	2.01361e+07	1.63144e+07	1.46157e+07	1.35642e+07	2.04774e+07	1.98684e+07	1.98139e+07	Tetrapyrroles and derivatives	1818-68-4	HMDB0012947	C02191	ko01100//Metabolic pathways;ko01110//Biosynthesis of secondary metabolites;ko00860//Porphyrin metabolism	Global and overview maps;Metabolism of cofactors and vitamins	Metabolism
M418T318_POS	Protostemonine	317.709	418.22	7.9695e+06	6.5655e+06	7.6907e+06	5.04573e+06	5.59094e+06	1.37805e+06	4.41231e+06	3.85437e+06	3.88337e+06	6.36697e+06	7.32379e+06	5.19526e+06	6.29803e+06	8.43858e+06	7.9315e+06	5.34195e+06	5.34074e+06	5.07242e+06	--	--	--	-	-	-	-
M337T391_2_POS	Psoralidin	390.56	337.111	1.04649e+09	1.09857e+09	1.15007e+09	9.45254e+08	9.52586e+08	9.09025e+08	9.30491e+08	9.63565e+08	7.31937e+08	9.62459e+08	9.83429e+08	9.7338e+08	7.75508e+08	1.0603e+09	1.09252e+09	9.91433e+08	9.91421e+08	9.81578e+08	Isoflavonoids	18642-23-4	HMDB0034050	-	-	-	-
M462T264_2_POS	Psychosine	264.364	462.343	5.49423e+08	6.16768e+08	6.63302e+08	3.49954e+08	3.63785e+08	3.57812e+08	4.85952e+08	4.97856e+08	3.37759e+08	5.22399e+08	4.43111e+08	4.80858e+08	4.38781e+08	5.92396e+08	6.26443e+08	4.87507e+08	4.8617e+08	4.8751e+08	Sphingolipids	-	HMDB0242640	C01747	ko00600//Sphingolipid metabolism	Lipid metabolism	Metabolism
M235T408_POS	Pterosin g	408.036	235.131	1.50301e+07	1.76839e+07	1.57418e+07	2.55892e+07	2.46555e+07	2.61409e+07	2.30627e+07	2.11514e+07	1.69802e+07	4.0948e+07	2.0447e+07	2.82581e+07	1.06547e+07	9.60502e+06	1.24847e+07	1.64161e+07	1.66832e+07	1.66824e+07	--	--	--	-	-	-	-
M543T515_POS	Puberanidine	514.986	543.314	2.04456e+06	2.29809e+06	2.14199e+06	2.09142e+06	1.99923e+06	2.42886e+06	2.90475e+06	3.01878e+06	1.9322e+06	2.32825e+06	1.54705e+06	1.90401e+06	1.20998e+06	1.56744e+06	1.69847e+06	1.90316e+06	1.89514e+06	1.89519e+06	--	--	--	-	-	-	-
M487T8_POS	Pygenic acid c	8.11818	487.361	1.13588e+06	1.0891e+06	1.20825e+06	1.15552e+06	646276	1.0657e+06	1.03574e+06	1.1796e+06	1.02711e+06	1.76671e+06	2.02929e+06	1.07244e+06	942623	3.70899e+06	1.71337e+06	888602	888999	830912	--	--	--	-	-	-	-
M218T271_POS	Pymetrozin	271.436	218.102	1.31337e+08	1.51288e+08	1.62692e+08	2.26936e+08	2.04547e+08	1.99276e+08	2.31906e+08	2.21166e+08	1.17877e+08	2.08121e+08	1.32015e+08	1.88089e+08	6.46215e+07	8.27337e+07	8.7117e+07	1.55682e+08	1.57056e+08	1.57048e+08	--	--	--	-	-	-	-
M427T335_POS	Pyrazoxyfen	335.449	427.064	1.23421e+08	1.38483e+08	1.49194e+08	1.25357e+08	1.23851e+08	1.29096e+08	1.32372e+08	1.4952e+08	8.75203e+07	1.21866e+08	1.13363e+08	1.21544e+08	5.24846e+07	9.01406e+07	9.88757e+07	1.14572e+08	1.14582e+08	1.13617e+08	--	--	--	-	-	-	-
M80T388_POS	Pyridine	387.563	80.0496	1.18309e+08	6.8384e+07	6.78692e+07	6.08096e+07	6.57865e+07	5.99112e+07	6.20078e+07	6.5487e+07	1.25185e+08	7.14504e+07	7.01306e+07	1.07664e+08	5.40089e+07	5.80121e+07	6.46051e+07	8.82403e+07	7.52504e+07	7.52235e+07	Pyridines and derivatives	110-86-1	HMDB0000926	-	-	-	-
M170T99_POS	Pyridoxine	98.5773	170.081	2.10705e+07	1.57561e+07	2.16974e+07	1.11046e+07	2.27872e+07	3.1315e+07	2.17752e+07	2.43525e+07	1.87818e+07	2.80991e+07	1.66749e+07	2.36654e+07	8.87869e+06	1.66929e+07	1.39398e+07	2.02342e+07	2.11611e+07	2.11975e+07	Pyridines and derivatives	58-56-0	HMDB0301760	C00314	ko01100//Metabolic pathways;ko01120//Microbial metabolism in diverse environments;ko00750//Vitamin B6 metabolism	Global and overview maps;Metabolism of cofactors and vitamins	Metabolism
M200T351_2_POS	Pyrimethanil	350.656	200.128	4.81984e+07	4.48952e+07	4.30549e+07	5.24346e+07	5.59251e+07	6.6335e+07	4.41825e+07	4.5687e+07	4.4079e+07	6.17144e+07	6.14306e+07	6.29589e+07	4.34865e+07	4.98804e+07	4.35329e+07	5.12335e+07	5.11977e+07	5.11882e+07	Benzene and substituted derivatives	53112-28-0	HMDB0033135	-	-	-	-
M401T249_POS	Pyroglu-Asp-Arg	249.322	401.181	1.19648e+07	1.32714e+07	1.40709e+07	1.24884e+07	1.17062e+07	1.33752e+07	1.04461e+07	1.17234e+07	1.4372e+07	1.26222e+07	1.16558e+07	1.2021e+07	9.7741e+06	1.0626e+07	1.22549e+07	1.26832e+07	1.26396e+07	1.34788e+07	--	--	--	-	-	-	-
M387T187_POS	Pyroglu-Glu-Lys	187.406	387.163	8.91208e+06	1.16131e+07	8.3131e+06	8.07025e+06	1.15807e+07	1.04005e+07	9.95072e+06	1.09897e+07	9.66126e+06	1.53548e+07	1.44678e+07	1.28968e+07	5.58803e+06	8.90548e+06	8.13111e+06	1.59383e+07	1.57507e+07	1.80366e+07	--	--	--	-	-	-	-
M449T242_POS	Pyroglu-tyr-arg	242.338	449.215	9.46372e+06	1.09925e+07	1.11379e+07	1.46222e+07	1.22193e+07	1.43408e+07	1.13726e+07	1.42342e+07	7.74793e+06	2.04156e+07	1.91507e+07	1.96158e+07	5.39219e+06	1.06435e+07	1.06766e+07	1.24265e+07	1.25794e+07	1.24272e+07	--	--	--	-	-	-	-
M112T257_POS	Pyrrole-2-carboxylic acid	256.822	112.051	1.7227e+08	1.77276e+08	1.9532e+08	1.26869e+08	1.44785e+08	1.32367e+08	1.8914e+08	1.96825e+08	1.58076e+08	1.36886e+08	1.12002e+08	1.40845e+08	1.76327e+08	1.49126e+08	1.57405e+08	1.51104e+08	1.51102e+08	1.51476e+08	Pyrroles	634-97-9	HMDB0004230	-	-	-	-
M72T292_POS	Pyrrolidine	291.781	72.0809	1.46722e+07	1.52237e+07	2.37958e+07	2.50707e+07	1.70054e+07	1.80825e+07	1.37363e+07	1.32783e+07	1.21267e+07	1.45436e+07	1.51117e+07	2.28239e+07	1.78395e+07	1.34987e+07	1.20969e+07	1.74726e+07	2.20251e+07	2.20458e+07	Pyrrolidines	123-75-1	HMDB0031641	-	-	-	-
M572T398_POS	Pyrrolidinium, 1-[(7r)-7-(acetyloxy)-4-hydroxy-4-oxido-3,5,9-trioxa-4-phosphapentacos-1-yl]-1-methyl-, inner salt	398.269	572.377	1.46194e+06	585831	613580	1.91659e+06	1.85119e+06	1.91574e+06	1.72856e+06	1.12236e+06	3.68947e+06	1.10111e+06	907814	1.00479e+06	2.02997e+06	1.30766e+06	1.20318e+06	1.86744e+06	1.86743e+06	1.77442e+06	--	--	--	-	-	-	-
M303T391_POS	Quercetin	391.014	303.061	1.09774e+07	1.1058e+07	1.13261e+07	2.37277e+07	2.20823e+07	2.6403e+07	1.40929e+07	1.61427e+07	2.12227e+07	1.01648e+07	1.6389e+07	1.69209e+07	1.30413e+07	1.55275e+07	1.28461e+07	1.81042e+07	1.64384e+07	1.64253e+07	Flavonoids	117-39-5	HMDB0005794	C00389	ko01100//Metabolic pathways;ko01110//Biosynthesis of secondary metabolites;ko00941//Flavonoid biosynthesis;ko00944//Flavone and flavonol biosynthesis	Biosynthesis of other secondary metabolites;Global and overview maps	Metabolism
M573T261_POS	Quercetin 3-o-malonylglucoside	260.949	573.064	4.29302e+07	4.80262e+07	5.11208e+07	3.82445e+07	3.90495e+07	3.44632e+07	4.52295e+07	4.29475e+07	3.7336e+07	1.94545e+07	2.23712e+07	2.30854e+07	2.63202e+07	1.72075e+07	1.89133e+07	3.26528e+07	3.25388e+07	3.2765e+07	Flavonoids	96862-01-0	HMDB0037368	C12638	ko00944//Flavone and flavonol biosynthesis	Biosynthesis of other secondary metabolites	Metabolism
M317T399_POS	Quercetin 3'-methyl ether	399.341	317.056	4.21403e+07	2.65137e+07	2.62524e+07	3.75305e+07	2.37217e+07	2.99455e+07	1.79335e+07	3.41683e+07	2.73955e+07	2.53087e+07	2.14038e+07	2.40754e+07	2.71464e+07	2.89427e+07	2.63962e+07	2.84308e+07	3.1085e+07	2.82383e+07	Flavonoids	480-19-3	HMDB0002655	-	-	-	-
M224T319_POS	Quinclorac	319.094	223.972	1.3591e+06	1.78382e+06	1.79334e+06	1.21835e+06	1.22201e+06	1.4892e+06	906199	870274	1.10941e+06	1.50733e+06	1.53693e+06	1.05152e+06	1.14206e+06	1.92503e+06	1.85403e+06	1.27143e+06	1.27166e+06	1.18761e+06	Quinolines and derivatives	-	HMDB0257037	-	-	-	-
M208T326_POS	Quinoclamine	325.562	207.996	2.67665e+06	2.13178e+06	1.37888e+06	1.67617e+06	2.38448e+06	2.44119e+06	5.83991e+06	5.32464e+06	5.06814e+06	2.92298e+06	3.04989e+06	3.54314e+06	859698	799778	2.06768e+06	2.45875e+06	2.50986e+06	2.45881e+06	--	--	--	-	-	-	-
M146T273_POS	Quinolin-2-ol	272.816	146.081	3.87938e+07	4.24455e+07	3.83733e+07	6.45467e+07	4.33478e+07	5.86804e+07	5.42123e+07	3.85272e+07	5.63796e+07	4.12727e+07	3.81838e+07	5.39905e+07	4.04214e+07	3.73404e+07	3.44775e+07	4.79461e+07	4.60108e+07	4.60182e+07	--	--	--	-	-	-	-
M325T320_POS	Quinoxalinedione + 2methyl + c5h11o4	320.339	325.14	1.07958e+07	1.08518e+07	1.13824e+07	1.25699e+07	1.21544e+07	1.17022e+07	1.05456e+07	1.14647e+07	8.26674e+06	1.31105e+07	1.15383e+07	1.33869e+07	6.81479e+06	8.91845e+06	9.09979e+06	1.22316e+07	1.20133e+07	1.22384e+07	--	--	--	-	-	-	-
M394T317_POS	Rac-4-sulfoxypropranolol	316.652	394.075	1.77519e+07	1.85268e+07	1.59597e+07	1.32446e+07	1.30038e+07	1.16782e+07	1.49174e+07	1.32663e+07	1.46797e+07	1.68942e+07	1.58271e+07	1.56586e+07	2.13856e+07	1.4492e+07	1.50505e+07	1.77439e+07	1.75866e+07	1.77443e+07	--	--	--	-	-	-	-
M209T51_2_POS	Rac-all-trans-4-hydroxyretinal	50.9362	209.154	5.67231e+07	4.38031e+07	5.87674e+07	5.3092e+07	5.86207e+07	6.13476e+07	7.29443e+07	5.53657e+07	6.45459e+07	5.99699e+07	5.93857e+07	5.41623e+07	6.32896e+07	6.25949e+07	5.90446e+07	6.20826e+07	6.34887e+07	6.20657e+07	--	--	--	-	-	-	-
M702T191_POS	Rac-n-allyloxycarbonyl-cis-moxifloxacin acyl-.beta.-d-glucuronide allyl ester	191.112	702.278	1.89634e+07	2.26495e+07	2.59644e+07	2.57015e+07	2.29336e+07	2.08995e+07	2.3558e+07	4.29703e+07	1.27947e+07	1.99583e+07	2.22129e+07	1.93929e+07	5.46693e+06	1.89173e+07	2.75753e+07	2.4187e+07	2.41099e+07	2.6083e+07	--	--	--	-	-	-	-
M474T450_POS	Raloxifene	449.808	474.195	7.96599e+06	8.19591e+06	8.60944e+06	7.27909e+06	7.30944e+06	7.44357e+06	6.86779e+06	6.51983e+06	5.81459e+06	5.60596e+06	6.0265e+06	6.08938e+06	5.71915e+06	6.54081e+06	7.42105e+06	7.10752e+06	7.07037e+06	7.07032e+06	Organooxygen compounds	84449-90-1	HMDB0014624	-	-	-	-
M389T152_POS	Ramiprilat	152.068	389.217	3.58322e+07	4.55477e+07	3.03099e+07	4.44045e+07	5.01188e+07	4.98211e+07	3.59666e+07	3.47236e+07	2.96669e+07	4.62185e+07	4.20494e+07	3.40244e+07	3.11014e+07	3.85534e+07	4.18033e+07	3.95144e+07	3.95095e+07	3.98809e+07	Carboxylic acids and derivatives	-	HMDB0060579	-	-	-	-
M601T378_POS	Ranaconitine	377.717	601.331	912645	1.04076e+06	964022	1.17172e+06	1.60229e+06	1.22101e+06	1.32393e+06	1.07909e+06	928935	1.27124e+06	1.23314e+06	973644	812631	1.03466e+06	1.4653e+06	1.06969e+06	1.12128e+06	1.11934e+06	--	--	--	-	-	-	-
M410T54_POS	Ranolazine	54.4611	410.254	1.38785e+07	1.74472e+07	1.55899e+07	1.03674e+07	1.30015e+07	1.14499e+07	1.15031e+07	9.56502e+06	6.40581e+06	1.09209e+07	1.33785e+07	1.50008e+07	1.20183e+07	1.24615e+07	1.52934e+07	1.05786e+07	1.09483e+07	1.09547e+07	Phenol ethers	142387-99-3	HMDB0014388	-	-	-	-
M609T77_1_POS	Reserpine	76.8783	609.271	8.37876e+09	7.9048e+09	8.2997e+09	3.85061e+09	4.56702e+09	4.3633e+09	5.61903e+09	5.1388e+09	3.51164e+09	9.01976e+09	5.60617e+09	6.69345e+09	5.68981e+09	9.06804e+09	1.09604e+10	7.39205e+09	7.3874e+09	7.77214e+09	Yohimbine alkaloids	50-55-5	HMDB0014351	-	-	-	-
M651T24_POS	Resiniferatoxin	23.5922	651.245	2.75886e+07	2.55109e+07	3.25736e+07	3.39441e+07	2.9971e+07	2.65907e+07	2.89595e+07	2.7544e+07	2.39028e+07	2.80459e+07	2.89367e+07	3.45381e+07	2.84627e+07	3.02593e+07	2.86293e+07	2.82072e+07	2.78915e+07	2.82072e+07	Prenol lipids	-	HMDB0242596	-	-	-	-
M211T382_POS	Resveratrol	382.356	211.06	6.23693e+06	6.05852e+06	6.07157e+06	6.40781e+06	6.2244e+06	6.08585e+06	4.9782e+06	5.1569e+06	4.11331e+06	6.55141e+06	6.41009e+06	6.47816e+06	4.43009e+06	4.88127e+06	5.42895e+06	5.91532e+06	5.91533e+06	5.89493e+06	Stilbenes	-	HMDB0041772	C03582	ko01110//Biosynthesis of secondary metabolites;ko00945//Stilbenoid, diarylheptanoid and gingerol biosynthesis	Biosynthesis of other secondary metabolites;Global and overview maps	Metabolism
M455T409_POS	Resveratrol dimer	409.483	455.137	2.8888e+08	3.18794e+08	2.99754e+08	1.18569e+08	2.22737e+08	2.06207e+08	1.48508e+08	1.32569e+08	1.29772e+08	3.04157e+08	2.7762e+08	2.57506e+08	2.64963e+08	3.1552e+08	3.15884e+08	2.64439e+08	2.67192e+08	2.64436e+08	--	--	--	-	-	-	-
[truncated: 171 more rows]

## Sheet: NEG ion mode
Table S1. All metabolites expression
NEG ion mode
[truncated: 760 more rows]
