# Supplementary material for: Metabolomics and physio-chemical analyses of mulberry plants leaves response to manganese deficiency and toxicity reveal key metabolites and their pathways in manganese tolerance
Source: Front Plant Sci. 2024 Jun 5;15:1349456. doi: 10.3389/fpls.2024.1349456 (PMC11192020; doi:10.3389/fpls.2024.1349456)
Supplement: Supplementary file 3 [file Table_2.xlsx]

## Sheet: CK-VS-T0
Table S2. Differential metabolites in the CK-vs-T0 group
POS ion mode
index	CK-1	CK-2	CK-3	T0-1	T0-2	T0-3	control_mean	case_mean	log2_FC(case_mean/control_mean)	Pvalue	fdr	vip	MS2_name	RT	m/z	Class	CAS	HMDB	C_ID	Pathway	KEGG_B_class	KEGG_A_class
M609T77_1_POS	8.37876e+09	7.9048e+09	8.2997e+09	3.85061e+09	4.56702e+09	4.3633e+09	8.19442e+09	4.26031e+09	-0.943683	0.000108983	0.0127453	17.01	Reserpine	76.8783	609.271	Yohimbine alkaloids	50-55-5	HMDB0014351	-	-	-	-
M551T93_2_POS	5.62145e+09	6.05793e+09	6.36719e+09	2.54869e+09	4.12394e+09	3.51786e+09	6.01552e+09	3.39683e+09	-0.824501	0.00668357	0.0591485	13.4172	Manumycin a	93.3882	551.265	Organooxygen compounds	-	HMDB0242678	-	-	-	-
M311T168_POS	9.88315e+09	9.97203e+09	1.03057e+10	7.75371e+09	7.62729e+09	7.91391e+09	1.00536e+10	7.76497e+09	-0.372665	0.000116467	0.0128537	13.0263	Desogestrel	167.695	311.258	Steroids and steroid derivatives	54024-22-5	HMDB0014449	-	-	-	-
M133T391_2_POS	1.17425e+09	1.19333e+09	1.58043e+09	2.85988e+09	2.84393e+09	3.45039e+09	1.316e+09	3.0514e+09	1.21331	0.00192359	0.0320918	11.1805	D-asparagine	390.746	133.06	Carboxylic acids and derivatives	2058-58-4	HMDB0033780	-	-	-	-
M535T70_3_POS	4.9737e+09	6.38869e+09	5.46879e+09	6.72402e+09	8.34485e+09	7.60293e+09	5.61039e+09	7.55727e+09	0.429763	0.035793	0.154856	11.1225	Lappaconitine	70.0319	535.27	--	--	--	-	-	-	-
M293T445_3_POS	2.18508e+09	2.20471e+09	2.375e+09	1.13947e+09	1.13471e+09	1.14635e+09	2.25493e+09	1.14018e+09	-0.983821	5.07018e-05	0.0126114	9.10041	Ethylenediaminetetraacetic acid	445.086	293.098	Carboxylic acids and derivatives	-	HMDB0303556	-	-	-	-
M623T31_2_POS	3.10192e+09	3.39431e+09	4.04988e+09	2.14935e+09	2.47083e+09	2.46985e+09	3.51537e+09	2.36334e+09	-0.572849	0.0184571	0.103563	8.7272	Tetrandrine	30.8447	623.286	-	477-57-6	HMDB0030174	C09654	ko00950//Isoquinoline alkaloid biosynthesis	Biosynthesis of other secondary metabolites	Metabolism
M520T209_3_POS	8.01872e+09	8.453e+09	8.95657e+09	7.83389e+09	7.15782e+09	7.33169e+09	8.4761e+09	7.44113e+09	-0.187878	0.0377175	0.159675	8.14746	Lpc 18:2	209.048	520.34	--	--	--	-	-	-	-
M439T448_2_POS	1.97954e+09	2.08911e+09	2.11869e+09	2.90304e+09	2.87156e+09	2.75783e+09	2.06245e+09	2.84415e+09	0.46364	0.000215493	0.0145306	7.57595	(2r,3s,4s,5r,6r)-5-[(2s,3r,4r)-3,4-dihydroxy-4-(hydroxymethyl)oxolan-2-yl]oxy-2-(hydroxymethyl)-6-(2-phenylethoxy)oxane-3,4-diol	448.036	439.142	--	--	--	-	-	-	-
M138T303_4_POS	5.53549e+09	5.2753e+09	5.44275e+09	5.85317e+09	5.98324e+09	6.36526e+09	5.41785e+09	6.06722e+09	0.163317	0.0193287	0.106746	6.5962	Trigonelline	303.2	138.055	-	535-83-1	HMDB0000875	C01004	ko00760//Nicotinate and nicotinamide metabolism	Metabolism of cofactors and vitamins	Metabolism
M104T388_2_POS	4.18511e+09	4.32687e+09	4.44122e+09	3.82429e+09	4.00752e+09	3.81081e+09	4.31773e+09	3.88087e+09	-0.153892	0.0109962	0.0772149	5.44969	.gamma.-aminobutyric acid	387.587	104.071	Carboxylic acids and derivatives	20791	HMDB0000112	C00334	ko01100//Metabolic pathways;ko01120//Microbial metabolism in diverse environments;ko00760//Nicotinate and nicotinamide metabolism;ko00330//Arginine and proline metabolism;ko00250//Alanine, aspartate and glutamate metabolism;ko00410//beta-Alanine metabolism;ko00650//Butanoate metabolism	Amino acid metabolism;Carbohydrate metabolism;Global and overview maps;Metabolism of cofactors and vitamins;Metabolism of other amino acids	Metabolism
M140T70_POS	1.17343e+09	1.12941e+09	1.10282e+09	7.17934e+08	6.9495e+08	8.18027e+08	1.13522e+09	7.43637e+08	-0.610302	0.000808514	0.0223172	5.33666	Tropinone	70.0192	140.107	Tropane alkaloids	-	HMDB0304521	C00783	ko01100//Metabolic pathways;ko01110//Biosynthesis of secondary metabolites;ko00960//Tropane, piperidine and pyridine alkaloid biosynthesis	Biosynthesis of other secondary metabolites;Global and overview maps	Metabolism
M296T406_2_POS	6.40197e+08	3.80381e+08	3.80649e+08	9.52585e+08	7.94177e+08	8.95121e+08	4.67076e+08	8.80628e+08	0.914876	0.0135554	0.0873387	5.28286	Indican	405.795	296.134	Organooxygen compounds	487-60-5	HMDB0061755	-	-	-	-
M91T144_POS	7.83569e+08	8.58467e+08	8.21696e+08	4.3921e+08	4.99867e+08	4.66109e+08	8.21244e+08	4.68396e+08	-0.810083	0.000223397	0.0145306	5.09747	Benzylamine	144.262	91.0544	Benzene and substituted derivatives	100-46-9	HMDB0033871	-	-	-	-
M527T435_POS	1.86909e+08	2.34486e+08	2.60836e+08	5.86501e+08	5.76877e+08	5.48136e+08	2.2741e+08	5.70505e+08	1.32694	0.000151103	0.0132577	5.0256	Melezitose	434.544	527.159	Organooxygen compounds	597-12-6	HMDB0011730	-	-	-	-
M545T145_POS	9.21184e+08	8.86156e+08	8.09916e+08	4.79535e+08	5.45881e+08	5.56527e+08	8.72419e+08	5.27314e+08	-0.726358	0.00106358	0.0243556	4.98667	5-heptenoic acid, 7-[(1r,2r,3r,5s)-3,5-dihydroxy-2-[(3r)-3-hydroxy-5-phenylpentyl]cyclopentyl]-, 4-(3-thioxo-3h-1,2-dithiol-5-yl)phenyl ester, (5z)-	144.784	545.163	--	--	--	-	-	-	-
M184T491_1_POS	2.71809e+09	2.3969e+09	2.59238e+09	2.89508e+09	2.94e+09	2.94935e+09	2.56912e+09	2.92814e+09	0.18871	0.0194066	0.106931	4.90568	Miltefosine	490.991	184.072	Organonitrogen compounds	-	HMDB0254735	-	-	-	-
M335T264_3_POS	1.12239e+09	1.23338e+09	1.36087e+09	9.28936e+08	9.61764e+08	9.17977e+08	1.23888e+09	9.36226e+08	-0.404111	0.0124982	0.0836468	4.54012	5.beta.-pregnane-3.alpha.,17-diol-20-one	264.243	335.258	--	--	--	-	-	-	-
M162T414_1_POS	7.43486e+08	7.25685e+08	7.27694e+08	1.01086e+09	9.59131e+08	1.00659e+09	7.32288e+08	9.92193e+08	0.43821	0.000119856	0.0128537	4.37761	D-mannosamine	414.049	162.076	--	--	--	-	-	-	-
M462T264_2_POS	5.49423e+08	6.16768e+08	6.63302e+08	3.49954e+08	3.63785e+08	3.57812e+08	6.09831e+08	3.57184e+08	-0.771743	0.00161839	0.0292276	4.27836	Psychosine	264.364	462.343	Sphingolipids	-	HMDB0242640	C01747	ko00600//Sphingolipid metabolism	Lipid metabolism	Metabolism
M147T388_POS	4.3869e+08	4.45111e+08	4.80604e+08	6.80015e+08	6.81398e+08	7.22306e+08	4.54802e+08	6.94573e+08	0.610889	0.000228621	0.0145306	4.20508	D-glutamine	388.369	147.076	Carboxylic acids and derivatives	5959-95-5	HMDB0003423	C00819	ko01100//Metabolic pathways	Global and overview maps	Metabolism
M527T461_1_POS	1.09676e+09	1.13982e+09	1.19547e+09	8.91278e+08	9.42943e+08	8.83385e+08	1.14402e+09	9.05869e+08	-0.336733	0.00222013	0.0344049	4.13268	Gentianose	461.443	527.159	Organooxygen compounds	25954-44-3	HMDB0034072	-	-	-	-
M266T470_2_POS	8.02541e+08	9.29172e+08	1.00115e+09	6.52865e+08	6.93678e+08	6.39826e+08	9.10956e+08	6.62123e+08	-0.460282	0.0145159	0.0906046	4.10121	Anisomycin	470.371	266.16	Phenol ethers	-	HMDB0243530	-	-	-	-
M175T374_POS	1.48696e+08	1.66741e+08	1.68092e+08	3.89629e+08	3.58853e+08	4.13701e+08	1.61176e+08	3.87394e+08	1.26516	0.000186908	0.0139339	4.07916	Arginine	374.405	175.108	Carboxylic acids and derivatives	-	HMDB0303361	-	-	-	-
M229T386_2_POS	9.4993e+08	9.23644e+08	9.31502e+08	1.15531e+09	1.10751e+09	1.24226e+09	9.35025e+08	1.16836e+09	0.321408	0.00438484	0.0480369	4.05749	L-leucyl-l-proline	385.851	229.155	Carboxylic acids and derivatives	6403-35-6	HMDB0011175	-	-	-	-
M349T381_2_POS	9.13183e+08	8.98011e+08	9.25228e+08	7.11427e+08	6.85849e+08	7.09954e+08	9.1214e+08	7.0241e+08	-0.376942	5.19784e-05	0.0126114	3.94942	Rutinose	381.009	349.132	Organooxygen compounds	-	HMDB0302439	-	-	-	-
M373T188_POS	1.22612e+08	1.30325e+08	1.19774e+08	3.03113e+08	3.42911e+08	3.48937e+08	1.24237e+08	3.31654e+08	1.41658	0.000147129	0.0132577	3.92586	6',7'-dihydroxybergamottin	187.795	373.184	Coumarins and derivatives	71339-34-9	HMDB0039066	-	-	-	-
M296T138_POS	9.55412e+07	1.02018e+08	1.05612e+08	3.04192e+08	2.89133e+08	3.18108e+08	1.01057e+08	3.03811e+08	1.588	2.17023e-05	0.00980088	3.87972	Tetramethrin	138.163	296.186	Isoindoles and derivatives	-	HMDB0258915	-	-	-	-
M121T238_POS	1.55748e+09	1.61602e+09	1.66909e+09	1.30454e+09	1.38201e+09	1.47514e+09	1.6142e+09	1.38723e+09	-0.218611	0.0182645	0.103079	3.86353	N-methyltyramine	237.982	121.065	Benzene and substituted derivatives	370-98-9	HMDB0003633	C02442	ko01100//Metabolic pathways;ko00350//Tyrosine metabolism	Amino acid metabolism;Global and overview maps	Metabolism
M291T428_1_POS	9.1362e+08	9.14108e+08	1.01991e+09	7.38157e+08	7.13033e+08	7.71119e+08	9.49212e+08	7.4077e+08	-0.357705	0.00598642	0.0556861	3.82396	Argininosuccinic acid	428.342	291.13	Carboxylic acids and derivatives	2387-71-5	HMDB0000052	C03406	ko01100//Metabolic pathways;ko01110//Biosynthesis of secondary metabolites;ko01230//Biosynthesis of amino acids;ko00250//Alanine, aspartate and glutamate metabolism;ko00220//Arginine biosynthesis	Amino acid metabolism;Global and overview maps	Metabolism
M276T196_POS	1.56786e+08	1.55283e+08	1.60397e+08	3.41742e+08	3.32993e+08	3.91046e+08	1.57489e+08	3.5526e+08	1.17363	0.000401342	0.0171777	3.81216	Glu-Lys	195.996	276.144	Carboxylic acids and derivatives	5891-53-2	HMDB0004207	-	-	-	-
M310T406_POS	1.80764e+09	1.83793e+09	1.91233e+09	2.03449e+09	2.0282e+09	2.12024e+09	1.85263e+09	2.06098e+09	0.153754	0.00836437	0.0661219	3.78844	Fluoxetine	406.346	310.15	Benzene and substituted derivatives	54910-89-3	HMDB0014615	-	-	-	-
M381T413_1_POS	2.85503e+08	2.46537e+08	2.58262e+08	3.79884e+08	4.93135e+08	5.17487e+08	2.63434e+08	4.63502e+08	0.815134	0.0103914	0.0750719	3.73471	Sulfasalazine	412.747	381.08	Azobenzenes	599-79-1	HMDB0014933	-	-	-	-
M87T388_POS	1.92592e+09	2.04919e+09	2.08338e+09	1.78424e+09	1.86125e+09	1.78539e+09	2.0195e+09	1.8103e+09	-0.15777	0.0181316	0.102658	3.7276	Diacetyl	387.611	87.0442	Organooxygen compounds	431-03-8	HMDB0003407	C00741	ko01110//Biosynthesis of secondary metabolites;ko00650//Butanoate metabolism	Carbohydrate metabolism;Global and overview maps	Metabolism
M304T492_2_POS	2.24099e+08	2.27288e+08	2.57447e+08	3.87501e+08	4.16022e+08	3.86484e+08	2.36278e+08	3.96669e+08	0.747449	0.000367098	0.0167753	3.43775	Cocaine	491.715	304.176	Benzene and substituted derivatives	50-36-2	HMDB0015043	C01416	ko01100//Metabolic pathways;ko01110//Biosynthesis of secondary metabolites;ko00960//Tropane, piperidine and pyridine alkaloid biosynthesis	Biosynthesis of other secondary metabolites;Global and overview maps	Metabolism
M337T391_2_POS	1.04649e+09	1.09857e+09	1.15007e+09	9.45254e+08	9.52586e+08	9.09025e+08	1.09838e+09	9.35622e+08	-0.231374	0.00769112	0.0631674	3.3687	Psoralidin	390.56	337.111	Isoflavonoids	18642-23-4	HMDB0034050	-	-	-	-
M364T423_1_POS	4.77616e+08	5.39631e+08	5.61693e+08	6.55903e+08	7.12239e+08	6.82992e+08	5.26313e+08	6.83711e+08	0.377466	0.00628699	0.0570837	3.3173	Propafenone	423.308	364.197	Linear 1,3-diarylpropanoids	54063-53-5	HMDB0015313	-	-	-	-
M346T356_1_POS	3.35277e+08	3.71372e+08	3.32202e+08	5.19466e+08	4.84128e+08	4.89391e+08	3.46284e+08	4.97662e+08	0.523212	0.000823352	0.0224815	3.30673	1-pyrrolidineheptanoic acid, 2-[(1e,3s,4s)-3-hydroxy-4-methyl-1-nonen-6-yn-1-yl]-5-oxo-, (2r)-	356.147	346.259	--	--	--	-	-	-	-
M197T374_POS	1.1182e+08	1.25186e+08	1.21699e+08	2.7677e+08	2.4865e+08	2.73384e+08	1.19568e+08	2.66268e+08	1.15505	0.000112555	0.0127453	3.28554	3,7-Dimethyluric acid	374.177	197.089	Imidazopyrimidines	13087-49-5	HMDB0001982	C16360	ko00232//Caffeine metabolism	Biosynthesis of other secondary metabolites	Metabolism
M134T334_POS	2.81791e+08	1.64409e+08	1.65448e+08	3.63846e+08	3.67104e+08	3.54652e+08	2.03883e+08	3.61868e+08	0.827722	0.0156417	0.0948728	3.2702	Evodiamine	334.162	134.081	Indoles and derivatives	-	HMDB0252138	-	-	-	-
M496T210_2_POS	8.61361e+08	9.72415e+08	9.83999e+08	7.99875e+08	7.69851e+08	7.74418e+08	9.39258e+08	7.81381e+08	-0.265495	0.0171313	0.0995413	3.26803	Lpc 16:0	210.445	496.34	--	--	--	-	-	-	-
M274T55_POS	6.83721e+08	7.8111e+08	8.54327e+08	6.51659e+08	6.07976e+08	5.56168e+08	7.73053e+08	6.05268e+08	-0.352994	0.0413715	0.167923	3.25565	Fenpropidin	55.3224	274.274	Benzene and substituted derivatives	-	HMDB0252217	-	-	-	-
M246T542_2_POS	7.24066e+08	6.87405e+08	7.27438e+08	8.5405e+08	8.15226e+08	8.91967e+08	7.12969e+08	8.53748e+08	0.25997	0.00532758	0.0523691	3.14069	Tramadol	541.648	246.181	Phenol ethers	-	HMDB0259401	-	-	-	-
M379T242_POS	3.75251e+08	3.97305e+08	4.10461e+08	2.65964e+08	2.53088e+08	2.75545e+08	3.94339e+08	2.64866e+08	-0.574175	0.000440452	0.0176328	3.08958	Sulindac	242.412	379.1	Indenes and isoindenes	38194-50-2	HMDB0014743	-	-	-	-
M681T310_POS	1.77987e+08	1.88663e+08	2.16391e+08	3.44019e+08	2.9812e+08	3.43485e+08	1.94347e+08	3.28541e+08	0.757439	0.00213494	0.0337762	3.08943	7-(triethylsilyl)-10-deacetylbaccatin iii	310.425	681.294	--	--	--	-	-	-	-
M709T22_1_POS	4.94277e+08	5.51406e+08	4.88498e+08	2.50569e+08	4.00274e+08	4.06799e+08	5.11394e+08	3.52547e+08	-0.536617	0.0442506	0.175343	3.08759	Secoisolariciresinol diglucoside	22.3929	709.287	Lignan glycosides	158932-33-3	HMDB0036323	-	-	-	-
M187T392_POS	1.39343e+08	9.91905e+07	9.87915e+07	2.23019e+08	2.17363e+08	2.54867e+08	1.12442e+08	2.3175e+08	1.04339	0.00258356	0.0365331	2.93035	Deoxyvasicinone	392.189	187.107	--	--	--	-	-	-	-
M189T534_POS	6.47984e+08	6.53562e+08	7.20812e+08	7.82234e+08	7.71656e+08	8.42724e+08	6.74119e+08	7.98872e+08	0.24496	0.0179535	0.102008	2.87425	N,n,n-trimethyllysine	534.258	189.159	--	--	--	C03793	ko01100//Metabolic pathways;ko00310//Lysine degradation	Amino acid metabolism;Global and overview maps	Metabolism
M455T409_POS	2.8888e+08	3.18794e+08	2.99754e+08	1.18569e+08	2.22737e+08	2.06207e+08	3.02476e+08	1.82504e+08	-0.728891	0.0231051	0.117995	2.76762	Resveratrol dimer	409.483	455.137	--	--	--	-	-	-	-
M214T82_POS	1.83375e+08	2.30956e+08	2.07063e+08	1.09717e+08	1.14997e+08	9.38751e+07	2.07131e+08	1.06196e+08	-0.963815	0.00262422	0.0366929	2.69519	Tetradecylamine	82.1929	214.253	Organonitrogen compounds	-	HMDB0258887	-	-	-	-
M114T38_POS	8.33124e+07	6.94326e+07	7.02049e+07	1.6836e+08	1.54502e+08	1.91477e+08	7.43166e+07	1.71446e+08	1.206	0.00114505	0.0254876	2.65609	.epsilon.-caprolactam	38.0542	114.091	Lactams	105-60-2	HMDB0062769	C06593	ko01100//Metabolic pathways;ko01120//Microbial metabolism in diverse environments	Global and overview maps	Metabolism
M166T275_POS	5.83424e+08	6.13414e+08	6.91306e+08	7.70495e+08	6.94277e+08	7.77344e+08	6.29381e+08	7.47372e+08	0.247893	0.0475007	0.182747	2.65382	Phenylalanine	274.675	166.086	Carboxylic acids and derivatives	-	HMDB0250791	-	-	-	-
M234T272_POS	2.28497e+08	2.63023e+08	2.70248e+08	3.88744e+08	3.58956e+08	3.25158e+08	2.53923e+08	3.57619e+08	0.494034	0.0098661	0.0727612	2.6441	Muramic acid	271.538	234.097	Organooxygen compounds	1114-41-6	HMDB0003254	-	-	-	-
M178T218_POS	1.02264e+08	1.0947e+08	1.15472e+08	1.94148e+08	1.93741e+08	2.15297e+08	1.09068e+08	2.01062e+08	0.882405	0.0003391	0.0160944	2.60068	4-benzofuranethanamine, 2,3-dihydro-.alpha.-methyl-	218.219	178.123	--	--	--	-	-	-	-
M447T180_POS	5.77993e+08	6.15253e+08	6.29002e+08	5.21067e+08	5.00462e+08	5.17002e+08	6.07416e+08	5.12844e+08	-0.244166	0.00457717	0.0488311	2.59741	Pravastatin	179.816	447.251	Hydroxy acids and derivatives	81093-37-0	HMDB0005022	-	-	-	-
M493T213_POS	2.90282e+08	2.53846e+08	2.13635e+08	4.13875e+08	3.1564e+08	3.55141e+08	2.52588e+08	3.61552e+08	0.517418	0.0392789	0.163069	2.58241	2'-fucosyllactose	213.041	493.168	Organooxygen compounds	41263-94-9	HMDB0002098	-	-	-	-
M213T374_POS	6.32858e+07	6.23045e+07	6.40297e+07	1.4814e+08	1.42417e+08	1.63928e+08	6.32066e+07	1.51495e+08	1.26112	0.000165146	0.0135761	2.55361	Aldicarb	373.952	213.064	Carboximidic acids and derivatives	-	HMDB0248124	-	-	-	-
M546T275_POS	2.23377e+08	2.33185e+08	2.26433e+08	1.25225e+08	1.42043e+08	1.51104e+08	2.27665e+08	1.39457e+08	-0.707085	0.000406866	0.01726	2.53885	1-(1z-octadecenyl)-sn-glycero-3-phosphocholine	274.775	546.327	Glycerophospholipids	-	HMDB0013122	C04230	ko00564//Glycerophospholipid metabolism	Lipid metabolism	Metabolism
M305T269_POS	5.5131e+08	5.6844e+08	5.51455e+08	6.10573e+08	6.55652e+08	6.87991e+08	5.57068e+08	6.51405e+08	0.225701	0.0151782	0.0930428	2.53175	Diazinon	268.901	305.121	Organic thiophosphoric acids and derivatives	333-41-5	HMDB0032943	-	-	-	-
M267T320_1_POS	3.12021e+08	3.26572e+08	3.05288e+08	4.11209e+08	3.92531e+08	4.02708e+08	3.14627e+08	4.02149e+08	0.354089	0.000453756	0.0177498	2.52496	5-methyl-7-methoxyisoflavone	320.365	267.111	--	--	--	-	-	-	-
M307T85_POS	3.3361e+08	3.02811e+08	3.6485e+08	4.12133e+08	4.30492e+08	4.26824e+08	3.33757e+08	4.2315e+08	0.342371	0.00888413	0.0685422	2.4906	Prednisolone 21-acetate	85.4238	307.191	--	--	--	-	-	-	-
M281T117_POS	1.13708e+08	1.13453e+08	1.20059e+08	1.71542e+08	2.08598e+08	2.25975e+08	1.1574e+08	2.02038e+08	0.803737	0.00597305	0.0555977	2.47233	Cafestol	116.755	281.175	Naphthofurans	469-83-0	HMDB0035710	-	-	-	-
M453T369_1_POS	3.05161e+08	2.84902e+08	2.74955e+08	2.11128e+08	2.04719e+08	2.03943e+08	2.88339e+08	2.06597e+08	-0.48095	0.000877087	0.022976	2.43748	Bispyribac	368.654	453.101	--	--	--	-	-	-	-
M499T203_2_POS	1.50305e+08	1.54305e+08	1.54292e+08	7.22719e+07	7.53492e+07	7.48609e+07	1.52967e+08	7.41607e+07	-1.0445	1.11717e-06	0.00385084	2.42416	Isochlorogenic acid b	202.734	499.122	Organooxygen compounds	-	HMDB0253617	-	-	-	-
M244T274_POS	1.05717e+08	9.8073e+07	8.58129e+07	1.6548e+08	1.68857e+08	1.7802e+08	9.65344e+07	1.70785e+08	0.823069	0.000423352	0.017481	2.33969	N-acetyl-.beta.-d-mannosamine	273.946	244.079	--	--	--	C00645	ko01100//Metabolic pathways;ko00520//Amino sugar and nucleotide sugar metabolism	Carbohydrate metabolism;Global and overview maps	Metabolism
M289T29_POS	3.98898e+08	4.41185e+08	4.3181e+08	3.19262e+08	3.62091e+08	3.56684e+08	4.23964e+08	3.46013e+08	-0.293117	0.0137811	0.0880553	2.28359	Oxandrolone	28.5875	289.216	Steroids and steroid derivatives	53-39-4	HMDB0014759	-	-	-	-
M629T262_POS	1.38447e+08	1.46923e+08	1.47949e+08	2.0801e+08	2.21826e+08	2.14367e+08	1.4444e+08	2.14734e+08	0.572082	0.000148618	0.0132577	2.28268	Gambogic acid	261.604	629.334	Benzopyrans	2752-65-0	HMDB0034095	-	-	-	-
M548T258_POS	1.6225e+08	1.78977e+08	1.8641e+08	1.04152e+08	1.07863e+08	1.06787e+08	1.75879e+08	1.06267e+08	-0.726889	0.000650222	0.0203279	2.25894	1-o-octadecyl-sn-glyceryl-3-phosphorylcholine	257.622	548.343	Glycerophospholipids	74430-89-0	HMDB0011149	C04317	ko01100//Metabolic pathways;ko00565//Ether lipid metabolism	Global and overview maps;Lipid metabolism	Metabolism
M611T232_POS	1.84284e+07	1.2224e+07	1.31302e+07	1.01165e+08	8.0547e+07	7.40135e+07	1.45942e+07	8.52417e+07	2.54617	0.00109772	0.0247321	2.25647	Daurisoline	232.357	611.304	Isoquinolines and derivatives	-	HMDB0250882	-	-	-	-
M306T193_POS	4.34488e+08	4.69221e+08	4.53272e+08	3.87145e+08	3.64898e+08	3.94585e+08	4.52327e+08	3.8221e+08	-0.243002	0.00641839	0.0577977	2.22549	N-acetylsphingosine	192.637	306.279	Sphingolipids	-	HMDB0247781	-	-	-	-
M311T64_POS	1.12569e+08	1.16388e+08	1.09582e+08	1.74791e+08	1.68511e+08	2.00883e+08	1.12846e+08	1.81395e+08	0.684773	0.0024652	0.035919	2.21561	9-oxo-11-(3-pentyl-2-oxiranyl)-10e-undecenoic acid	63.8796	311.222	--	--	--	-	-	-	-
M478T214_2_POS	4.73397e+08	4.90651e+08	5.33741e+08	4.42666e+08	4.2123e+08	4.13647e+08	4.99263e+08	4.25847e+08	-0.229464	0.0211601	0.112544	2.21141	4-[5-[[4-[5-[acetyl(hydroxy)amino]pentylamino]-4-oxobutanoyl]-hydroxyamino]pentylamino]-4-oxobutanoic acid	213.937	478.293	--	--	--	-	-	-	-
M226T403_POS	1.89126e+08	2.00155e+08	1.78485e+08	1.28744e+08	1.28765e+08	1.11499e+08	1.89255e+08	1.23003e+08	-0.621641	0.00146043	0.0280101	2.19206	N-acetyl-o-fluoro-dl-phenylalanine	403.46	226.084	--	--	--	-	-	-	-
M423T33_POS	1.63677e+08	1.92593e+08	1.6561e+08	2.44735e+08	2.20235e+08	2.67585e+08	1.7396e+08	2.44185e+08	0.489221	0.0132395	0.0863478	2.16631	7.alpha.-hydroxy-4-cholesten-3-one	32.7731	423.31	Steroids and steroid derivatives	3862-25-7	HMDB0001993	C05455	ko01100//Metabolic pathways	Global and overview maps	Metabolism
M650T32_1_POS	1.22199e+08	1.33859e+08	1.11066e+08	1.90011e+08	1.92189e+08	1.75266e+08	1.22374e+08	1.85822e+08	0.602618	0.00169031	0.0300201	2.13697	L-valinamide, n-(4-methoxy-1,4-dioxobutyl)-l-alanyl-l-alanyl-l-prolyl-n-(4-methyl-2-oxo-2h-1-benzopyran-7-yl)-	32.0999	650.259	--	--	--	-	-	-	-
M191T98_POS	3.1353e+08	3.29711e+08	3.33189e+08	2.65333e+08	2.69292e+08	2.66679e+08	3.25477e+08	2.67102e+08	-0.285167	0.000695106	0.0209892	2.06802	1,1-dimethyl-4-phenylpiperazinium	97.9109	191.143	--	--	--	-	-	-	-
M138T238_POS	2.98317e+08	3.09758e+08	3.1571e+08	2.37872e+08	2.47185e+08	2.61503e+08	3.07928e+08	2.48854e+08	-0.307298	0.00231234	0.0349458	2.05541	Tyramine	237.888	138.091	Benzene and substituted derivatives	51-67-2	HMDB0000306	C00483	ko01100//Metabolic pathways;ko01110//Biosynthesis of secondary metabolites;ko00350//Tyrosine metabolism;ko00950//Isoquinoline alkaloid biosynthesis	Amino acid metabolism;Biosynthesis of other secondary metabolites;Global and overview maps	Metabolism
M218T271_POS	1.31337e+08	1.51288e+08	1.62692e+08	2.26936e+08	2.04547e+08	1.99276e+08	1.48439e+08	2.10253e+08	0.502253	0.00775317	0.0634956	2.05104	Pymetrozin	271.436	218.102	--	--	--	-	-	-	-
M490T348_POS	7.05781e+07	7.26271e+07	6.38065e+07	1.08335e+08	1.50861e+08	1.27238e+08	6.90039e+07	1.28811e+08	0.900511	0.00896014	0.06887	2.04665	Oxethazaine	348.005	490.301	Benzene and substituted derivatives	-	HMDB0255980	-	-	-	-
M209T96_POS	2.17175e+08	1.96582e+08	1.99838e+08	1.42277e+08	1.50158e+08	1.49906e+08	2.04531e+08	1.47447e+08	-0.472127	0.00116159	0.0256603	2.02569	Tetraethylene glycol monomethyl ether	96.4177	209.154	--	--	--	-	-	-	-
M126T109_POS	3.55896e+08	3.75126e+08	3.8502e+08	3.08157e+08	3.08231e+08	3.26635e+08	3.72014e+08	3.14341e+08	-0.243026	0.00541006	0.0526424	2.01493	1-methylhistamine	109.212	126.092	Organonitrogen compounds	501-75-7	HMDB0000898	C05127	ko01100//Metabolic pathways;ko00340//Histidine metabolism	Amino acid metabolism;Global and overview maps	Metabolism
M346T445_POS	8.87225e+07	9.37849e+07	1.02949e+08	3.87784e+07	4.24488e+07	3.97483e+07	9.5152e+07	4.03252e+07	-1.23855	0.000219106	0.0145306	2.01144	Pirinixic acid	444.563	346.02	Thioethers	-	HMDB0256601	-	-	-	-
M217T419_POS	2.93293e+07	3.10259e+07	3.02212e+07	8.15192e+07	7.91344e+07	8.93396e+07	3.01921e+07	8.3331e+07	1.46468	6.97693e-05	0.0126114	1.98449	.alpha.-cyclohexylmandelic acid	419.007	217.118	--	--	--	-	-	-	-
M91T96_POS	1.62792e+08	2.16751e+08	1.56858e+08	1.30644e+08	1.15065e+08	1.07452e+08	1.788e+08	1.17721e+08	-0.60298	0.0392387	0.163043	1.96716	Benzyl alcohol	96.0359	91.0549	Benzene and substituted derivatives	100-51-6	HMDB0003119	C00556	ko01100//Metabolic pathways;ko01120//Microbial metabolism in diverse environments;ko01220//Degradation of aromatic compounds	Global and overview maps	Metabolism
M120T275_POS	3.70141e+08	3.94133e+08	4.17422e+08	4.57217e+08	4.34457e+08	4.71931e+08	3.93898e+08	4.54535e+08	0.206567	0.025554	0.125983	1.96605	2-amino-1-phenylethanol	274.56	120.081	Organonitrogen compounds	7568-93-6	HMDB0001065	-	-	-	-
M581T61_POS	9.19987e+07	1.05893e+08	1.15587e+08	5.0856e+07	5.82414e+07	4.69754e+07	1.04493e+08	5.20243e+07	-1.00615	0.00230991	0.0349458	1.942	Hematoporphyrin	60.9069	581.276	-	-	HMDB0253077	-	-	-	-
M357T546_2_POS	4.50218e+08	4.30103e+08	4.31275e+08	4.93251e+08	4.69958e+08	5.13245e+08	4.37199e+08	4.92151e+08	0.170812	0.0175995	0.101115	1.90934	.beta.-estradiol 17-valerate	545.548	357.25	--	--	--	-	-	-	-
M353T391_POS	3.90245e+08	3.41209e+08	3.83345e+08	3.18786e+08	2.96201e+08	3.27579e+08	3.716e+08	3.14189e+08	-0.242118	0.0329511	0.147813	1.90357	4-methylumbelliferyl .beta.-d-glucuronide	390.825	353.085	--	--	--	-	-	-	-
M134T376_2_POS	7.77926e+07	9.62781e+07	9.30415e+07	1.36459e+08	1.43038e+08	1.37209e+08	8.90374e+07	1.38902e+08	0.641585	0.00119448	0.0257925	1.89934	2-aminobenzimidazole	376.456	134.081	Benzimidazoles	-	HMDB0245008	-	-	-	-
M190T371_1_POS	5.00511e+08	5.04885e+08	4.74157e+08	4.45171e+08	4.53754e+08	4.26613e+08	4.93185e+08	4.41846e+08	-0.158584	0.0147675	0.0915789	1.854	Kynurenic acid	371.115	190.045	Quinolines and derivatives	492-27-3	HMDB0000715	C01717	ko01100//Metabolic pathways;ko00380//Tryptophan metabolism	Amino acid metabolism;Global and overview maps	Metabolism
M525T200_POS	3.21174e+08	3.23632e+08	3.30603e+08	2.5353e+08	2.83417e+08	2.86529e+08	3.25136e+08	2.74492e+08	-0.244278	0.00966336	0.0719175	1.84876	Amcinonide	199.665	525.231	Steroids and steroid derivatives	51022-69-6	HMDB0014433	-	-	-	-
M561T185_POS	1.1777e+08	1.38599e+08	1.01333e+08	5.93321e+07	7.0065e+07	7.70904e+07	1.19234e+08	6.88291e+07	-0.792701	0.01352	0.0872639	1.84049	(1s,4as,7s,7as)-1-[(2s,3r,4s,5s,6r)-6-[[(e)-3-(3,4-dihydroxyphenyl)prop-2-enoyl]oxymethyl]-3,4,5-trihydroxyoxan-2-yl]oxy-7-hydroxy-7-methyl-4a,5,6,7a-tetrahydro-1h-cyclopenta[c]pyran-4-carboxylic acid	185.164	561.158	--	--	--	-	-	-	-
M112T257_POS	1.7227e+08	1.77276e+08	1.9532e+08	1.26869e+08	1.44785e+08	1.32367e+08	1.81622e+08	1.34673e+08	-0.431476	0.0058944	0.0550438	1.8066	Pyrrole-2-carboxylic acid	256.822	112.051	Pyrroles	634-97-9	HMDB0004230	-	-	-	-
M72T317_POS	1.79735e+08	2.00766e+08	2.01006e+08	1.53104e+08	1.51383e+08	1.42744e+08	1.93835e+08	1.49077e+08	-0.378775	0.00445322	0.0482214	1.78577	1,2-diamino-2-methylpropane	316.997	72.0809	--	--	--	-	-	-	-
M188T157_POS	4.47939e+07	3.24324e+07	3.21378e+07	7.95864e+07	7.49236e+07	8.18457e+07	3.64547e+07	7.87853e+07	1.11182	0.000802127	0.0222603	1.75923	Atrazine desethyl	157.451	188.092	Triazines	6190-65-4	HMDB0033249	C06559	ko01120//Microbial metabolism in diverse environments	Global and overview maps	Metabolism
M133T98_POS	2.9144e+08	3.10034e+08	3.01305e+08	2.60799e+08	2.62315e+08	2.62157e+08	3.00926e+08	2.61757e+08	-0.201182	0.00190806	0.0320189	1.68369	L-carvone	97.9109	133.1	Prenol lipids	6485-40-1	HMDB0035089	C01767	ko01110//Biosynthesis of secondary metabolites;ko00902//Monoterpenoid biosynthesis;ko00903//Limonene and pinene degradation	Global and overview maps;Metabolism of terpenoids and polyketides	Metabolism
M247T373_POS	6.31224e+07	5.73334e+07	5.41834e+07	9.76036e+07	8.94978e+07	1.01462e+08	5.82131e+07	9.61877e+07	0.72451	0.000983323	0.0235294	1.66093	Oxymatrine	373.311	247.165	--	--	--	-	-	-	-
M468T272_POS	9.24418e+07	1.10401e+08	1.19725e+08	6.98379e+07	6.90779e+07	6.49007e+07	1.07523e+08	6.79389e+07	-0.662333	0.00830557	0.0658603	1.66084	1h-indole-5-sulfonamide, n-(3-chlorophenyl)-3-[[3,5-dimethyl-4-[(4-methyl-1-piperazinyl)carbonyl]-1h-pyrrol-2-yl]methylene]-2,3-dihydro-n-methyl-2-oxo-, (3z)-	271.723	468.096	--	--	--	-	-	-	-
M556T159_POS	1.04878e+08	1.05899e+08	1.00605e+08	5.57261e+07	6.0997e+07	7.79884e+07	1.03794e+08	6.49038e+07	-0.677348	0.00490216	0.0504465	1.64822	.beta.-d-glucopyranosiduronic acid, 5-[3-(1-naphthalenylcarbonyl)-1h-indol-1-yl]pentyl	158.612	556.203	--	--	--	-	-	-	-
M395T242_POS	1.4425e+08	1.68533e+08	1.53908e+08	1.07928e+08	1.28416e+08	1.08917e+08	1.55564e+08	1.15087e+08	-0.434783	0.0140571	0.0890159	1.64786	Diflufenican	242.453	395.074	Benzene and substituted derivatives	-	HMDB0251262	-	-	-	-
M504T299_POS	6.89796e+07	6.26847e+07	7.04068e+07	1.25303e+08	9.19522e+07	1.07336e+08	6.7357e+07	1.08197e+08	0.683761	0.0146729	0.0912772	1.64002	1-stearoyl-2-hydroxy-sn-glycero-3-phosphoethanolamine	299.239	504.317	Glycerophospholipids	69747-55-3	HMDB0011130	-	-	-	-
M376T353_1_POS	1.47228e+08	1.80962e+08	1.6603e+08	2.15194e+08	2.01373e+08	2.01948e+08	1.6474e+08	2.06172e+08	0.323659	0.0182543	0.103079	1.63957	Oxaziclomefone	352.637	376.064	--	--	--	-	-	-	-
M512T442_POS	2.72237e+07	3.24366e+07	3.60947e+07	6.65421e+07	6.52278e+07	7.10142e+07	3.19183e+07	6.75947e+07	1.08252	0.000330932	0.0158705	1.61757	(2e,6e,11e,13e)-18-(2,6-dioxopiperidin-4-yl)-9-hydroxy-8-methoxy-10,12,14-trimethyl-15-oxooctadeca-2,6,11,13-tetraenoic acid	441.647	512.261	--	--	--	-	-	-	-
M501T207_POS	1.0302e+08	1.15258e+08	1.05718e+08	6.24091e+07	7.41179e+07	7.74565e+07	1.07999e+08	7.13278e+07	-0.598476	0.00337178	0.0417585	1.61006	Gossypol	206.611	501.194	Prenol lipids	90141-22-3	HMDB0040723	C07667	ko01110//Biosynthesis of secondary metabolites;ko00909//Sesquiterpenoid and triterpenoid biosynthesis	Global and overview maps;Metabolism of terpenoids and polyketides	Metabolism
M127T248_POS	1.96597e+08	1.78184e+08	2.00414e+08	1.40625e+08	1.48776e+08	1.68583e+08	1.91731e+08	1.52661e+08	-0.328752	0.0222112	0.115521	1.58664	Diethylcarbamazine	248.284	127.098	Diazinanes	90-89-1	HMDB0014849	-	-	-	-
M276T446_POS	5.50501e+07	6.0579e+07	6.54951e+07	9.2579e+07	9.54113e+07	9.48566e+07	6.03747e+07	9.42823e+07	0.643042	0.000416564	0.0174658	1.57692	Gamma-glu-glu	446.406	276.119	Carboxylic acids and derivatives	1116-22-9	HMDB0011737	-	-	-	-
M595T265_POS	1.15277e+08	1.29501e+08	1.39909e+08	9.1643e+07	9.47498e+07	9.19717e+07	1.28229e+08	9.27882e+07	-0.466712	0.0079423	0.064202	1.56997	Ganoderic acid h	264.656	595.288	Prenol lipids	98665-19-1	HMDB0035987	-	-	-	-
M405T103_POS	1.23672e+08	1.2918e+08	1.36985e+08	8.80107e+07	9.52231e+07	1.02317e+08	1.29946e+08	9.51835e+07	-0.449127	0.00355032	0.042971	1.56793	Tetradecanamide, n-[(1r,2r)-2-hydroxy-1-(hydroxymethyl)-2-(4-nitrophenyl)ethyl]-	102.535	405.264	--	--	--	-	-	-	-
M305T415_POS	8.63877e+07	9.01714e+07	9.54703e+07	1.28108e+08	1.16956e+08	1.29544e+08	9.06765e+07	1.24869e+08	0.46162	0.00200694	0.0327975	1.56072	Artemisinin	415.366	305.146	--	--	--	-	-	-	-
M423T231_POS	2.05427e+08	2.15653e+08	2.22107e+08	1.93898e+08	1.71295e+08	1.71544e+08	2.14396e+08	1.78912e+08	-0.261026	0.0164847	0.0976132	1.55638	Mangiferin	231.217	423.09	Benzopyrans	4773-96-0	HMDB0034410	-	-	-	-
M242T61_POS	2.34492e+07	2.47988e+07	2.25167e+07	5.42825e+07	5.7165e+07	5.38311e+07	2.35883e+07	5.50929e+07	1.2238	1.40975e-05	0.0096541	1.53242	Mefenamic acid	61.2981	242.139	Isoflavonoids	4044-00-2	HMDB0030699	-	-	-	-
M127T395_POS	9.99591e+07	1.00434e+08	1.03598e+08	7.55612e+07	6.70725e+07	6.66206e+07	1.01331e+08	6.97514e+07	-0.538774	0.000539005	0.0190922	1.52718	Melamine	394.878	127.098	Triazines	108-78-1	HMDB0041922	C08737	ko01120//Microbial metabolism in diverse environments	Global and overview maps	Metabolism
M653T47_POS	1.07614e+08	1.10496e+08	1.3638e+08	8.55212e+07	8.44531e+07	7.96111e+07	1.18163e+08	8.31952e+07	-0.506212	0.0199499	0.108262	1.52247	13-acetyl-9-dihydrobaccatin iii	47.3229	653.261	--	--	--	-	-	-	-
M521T168_POS	1.28894e+08	1.44521e+08	1.19948e+08	1.54336e+08	1.83243e+08	1.62544e+08	1.31121e+08	1.66708e+08	0.346425	0.0336543	0.14984	1.51088	9-ketofluprostenol isopropyl ester	168.494	521.228	--	--	--	-	-	-	-
M131T343_POS	9.2021e+07	1.1035e+08	1.0457e+08	1.37681e+08	1.35583e+08	1.31307e+08	1.02314e+08	1.34857e+08	0.398433	0.00473131	0.0495073	1.50556	N-acetylputrescine	343.381	131.118	Carboximidic acids and derivatives	18233-70-0	HMDB0002064	C02714	ko01100//Metabolic pathways;ko00330//Arginine and proline metabolism	Amino acid metabolism;Global and overview maps	Metabolism
M348T274_POS	2.35343e+07	2.92441e+07	2.88275e+07	5.83294e+07	5.58748e+07	5.8955e+07	2.7202e+07	5.77197e+07	1.08535	0.000121851	0.0128537	1.49914	Bisoprolol	273.603	348.217	Benzene and substituted derivatives	66722-44-9	HMDB0014750	-	-	-	-
M473T151_POS	2.49197e+07	2.85136e+07	2.68903e+07	5.05442e+07	5.25704e+07	7.71196e+07	2.67745e+07	6.00781e+07	1.16598	0.0179813	0.102008	1.49006	Chrysomycin a	151.256	473.142	--	--	--	-	-	-	-
M515T210_POS	6.83213e+07	6.59136e+07	6.8349e+07	3.38999e+07	4.00138e+07	3.82795e+07	6.7528e+07	3.73977e+07	-0.852534	0.000110972	0.0127453	1.48856	5-(3-(2-(7-chloroquinolin-2-yl)ethenyl)phenyl)-8-dimethylcarbamyl-4,6-dithiaoctanoic acid	210.256	515.116	--	--	--	-	-	-	-
M171T392_POS	2.5683e+07	2.26972e+07	2.54999e+07	5.04788e+07	5.49987e+07	5.62068e+07	2.46267e+07	5.38947e+07	1.12992	0.000125132	0.0128537	1.47574	Phthalic anhydride	391.867	171.017	Benzofurans	-	HMDB0256501	-	-	-	-
M406T409_POS	8.1379e+07	8.66272e+07	7.76715e+07	5.447e+07	5.36008e+07	4.84964e+07	8.18925e+07	5.21891e+07	-0.649985	0.000746698	0.0217499	1.47493	N-acetyl-d-lactosamine	408.803	406.132	--	--	--	-	-	-	-
M295T463_POS	5.05098e+06	5.95034e+06	5.88525e+06	3.4184e+07	3.50745e+07	3.48934e+07	5.62886e+06	3.47173e+07	2.62474	2.08093e-07	0.00299258	1.4736	Cinchonine	463.032	295.165	--	--	--	-	-	-	-
M705T277_POS	1.29071e+08	1.15613e+08	1.12425e+08	1.46108e+08	1.56345e+08	1.46825e+08	1.19036e+08	1.49759e+08	0.331246	0.00719392	0.0611802	1.47131	Itraconazole	276.517	705.237	Diazinanes	84625-61-6	HMDB0015298	-	-	-	-
M431T142_POS	1.17609e+07	1.82544e+07	2.01705e+07	5.84968e+07	5.44479e+07	3.41204e+07	1.67286e+07	4.90217e+07	1.55111	0.0153845	0.0937875	1.46219	3-(2,4-dihydroxyphenyl)-7-hydroxy-6,8-bis(3-methylbut-2-enyl)-2,3-dihydrochromen-4-one	141.645	431.189	--	--	--	-	-	-	-
M452T394_POS	5.64302e+07	6.03901e+07	5.39939e+07	2.99941e+07	3.08699e+07	2.554e+07	5.69381e+07	2.88013e+07	-0.983258	0.000349186	0.0163572	1.43937	Octanoic acid, 2-[[4-[([1,1'-biphenyl]-4-ylmethyl)amino]-6-chloro-2-pyrimidinyl]thio]-	393.637	452.138	--	--	--	-	-	-	-
M304T195_POS	1.71393e+08	1.89922e+08	1.91701e+08	1.47602e+08	1.58336e+08	1.55924e+08	1.84339e+08	1.53954e+08	-0.259859	0.0138724	0.0883912	1.43085	Fenpropimorph	194.799	304.264	Benzene and substituted derivatives	76492-90-5	HMDB0037270	-	-	-	-
M538T415_POS	6.4244e+07	6.85767e+07	7.68908e+07	4.24211e+07	4.50444e+07	3.77838e+07	6.99038e+07	4.17498e+07	-0.743603	0.00275237	0.0375753	1.42011	4-demethylsimmondsin 2'-ferulate	414.726	538.213	--	--	--	-	-	-	-
M531T31_POS	3.52116e+07	3.56167e+07	3.58126e+07	7.02895e+07	6.41445e+07	5.6483e+07	3.5547e+07	6.3639e+07	0.840184	0.00216028	0.0340056	1.4143	4-(2-oxo-1,2,3,4-tetrahydroquinolin-6-yl)oxycilostazol	31.0526	531.26	--	--	--	-	-	-	-
M438T227_POS	3.4246e+07	1.23482e+07	1.6374e+07	4.79266e+07	4.93144e+07	5.3399e+07	2.09894e+07	5.02133e+07	1.25841	0.0134897	0.087189	1.41364	Neoline/bullatine b	227.329	438.286	--	--	--	-	-	-	-
M206T255_POS	3.06602e+07	3.40391e+07	3.49991e+07	5.87549e+07	5.77401e+07	6.24189e+07	3.32328e+07	5.9638e+07	0.843624	0.000167564	0.0135901	1.39508	Pantothenol	255.051	206.117	Fatty Acyls	-	HMDB0304820	C05944	ko00770//Pantothenate and CoA biosynthesis	Metabolism of cofactors and vitamins	Metabolism
M176T191_POS	1.07486e+08	1.13627e+08	1.14636e+08	1.30714e+08	1.38366e+08	1.51148e+08	1.11916e+08	1.40076e+08	0.323788	0.011477	0.0792753	1.38902	4-methylquinoline-2,7-diol	190.62	176.092	--	--	--	-	-	-	-
M374T314_POS	3.54403e+07	3.98256e+07	4.3707e+07	6.78699e+07	6.38733e+07	6.6361e+07	3.96576e+07	6.60347e+07	0.735627	0.000578079	0.0193214	1.38452	Volinanserin	314.38	374.218	Benzene and substituted derivatives	-	HMDB0242485	-	-	-	-
M160T445_POS	5.26472e+07	5.3127e+07	5.74917e+07	3.03207e+07	2.80656e+07	2.86184e+07	5.4422e+07	2.90016e+07	-0.908059	0.000112225	0.0127453	1.37395	Luminol	445.086	160.059	Diazanaphthalenes	-	HMDB0254204	-	-	-	-
M234T48_POS	7.16938e+07	7.70404e+07	7.56036e+07	9.5307e+07	1.04162e+08	9.95929e+07	7.47793e+07	9.96871e+07	0.414769	0.00117076	0.0257171	1.34823	Metolachlor-morpholinone	47.904	234.135	--	--	--	-	-	-	-
M116T293_POS	1.63502e+08	1.60011e+08	1.60346e+08	1.86802e+08	1.87043e+08	1.82934e+08	1.61286e+08	1.85593e+08	0.202518	0.000150459	0.0132577	1.34121	Dodemorph	293.041	116.107	--	--	--	-	-	-	-
M109T42_POS	3.95365e+08	3.9963e+08	4.00268e+08	4.1589e+08	4.20748e+08	4.41354e+08	3.98421e+08	4.25997e+08	0.0965515	0.0256699	0.126424	1.34036	Kinoprene	42.0169	109.101	--	--	--	-	-	-	-
M473T226_POS	9.40856e+07	1.00009e+08	9.14095e+07	5.53766e+07	7.37771e+07	7.52275e+07	9.5168e+07	6.8127e+07	-0.482249	0.0170618	0.0993542	1.32952	(+)-fluprostenol methyl ester	225.751	473.236	--	--	--	-	-	-	-
M314T260_POS	5.81735e+07	5.73307e+07	5.71277e+07	7.58523e+07	8.28454e+07	8.60948e+07	5.7544e+07	8.15975e+07	0.50386	0.00137841	0.027386	1.32594	Kresoxim-methyl	260.273	314.121	Phenol ethers	-	HMDB0253821	-	-	-	-
M187T495_POS	6.23062e+07	6.52771e+07	6.68998e+07	9.03229e+07	8.63272e+07	8.92568e+07	6.48277e+07	8.86356e+07	0.451276	0.000188315	0.0139339	1.32151	Costunolide	494.966	187.144	Prenol lipids	553-21-9	HMDB0036688	C09382	ko01110//Biosynthesis of secondary metabolites;ko00909//Sesquiterpenoid and triterpenoid biosynthesis	Global and overview maps;Metabolism of terpenoids and polyketides	Metabolism
M344T386_POS	7.13772e+07	8.835e+07	9.40046e+07	5.70962e+07	6.206e+07	5.58429e+07	8.45773e+07	5.8333e+07	-0.535958	0.0205122	0.110111	1.31842	Propiconazole	385.683	344.091	Benzene and substituted derivatives	-	HMDB0256825	-	-	-	-
M556T185_POS	2.64809e+07	4.48131e+07	4.86438e+07	1.51441e+07	1.40504e+07	1.41146e+07	3.99793e+07	1.44363e+07	-1.46955	0.0203007	0.109303	1.30496	Isoflavone base + 1o, 1meo, o-hex+c7h12no	184.507	556.203	--	--	--	-	-	-	-
M152T234_POS	3.23851e+07	3.59224e+07	3.86402e+07	5.68508e+07	5.77836e+07	6.21876e+07	3.56493e+07	5.89407e+07	0.725392	0.000680039	0.0207871	1.30413	Acetaminophen	234.084	152.071	Phenols	103-90-2	HMDB0001859	-	-	-	-
M107T152_POS	5.57836e+07	7.37083e+07	7.03416e+07	3.90123e+07	4.17347e+07	4.51289e+07	6.66112e+07	4.19586e+07	-0.666797	0.012984	0.085145	1.29536	Helicin	151.867	107.049	--	--	--	-	-	-	-
M184T402_POS	2.81571e+08	2.89868e+08	2.95112e+08	2.65264e+08	2.65922e+08	2.6605e+08	2.8885e+08	2.65745e+08	-0.120277	0.00425932	0.0473092	1.28127	3,5,9-trioxa-4-phosphatetracosan-1-aminium, 7-(acetyloxy)-24-carboxy-4-hydroxy-n,n,n-trimethyl-, inner salt, 4-oxide, (r)-	401.577	184.073	--	--	--	-	-	-	-
M349T449_POS	3.12585e+07	3.30969e+07	3.54894e+07	5.63377e+07	5.59427e+07	5.40876e+07	3.32816e+07	5.5456e+07	0.736618	9.48656e-05	0.0126114	1.27966	Enalaprilat	449.147	349.172	Carboxylic acids and derivatives	76420-72-9	HMDB0041886	-	-	-	-
M129T375_POS	1.71858e+08	1.77933e+08	1.83004e+08	2.00135e+08	1.99899e+08	1.99152e+08	1.77598e+08	1.99728e+08	0.169422	0.00239041	0.0354763	1.25553	Dulcitol	375.493	129.066	Organooxygen compounds	488-45-9	HMDB0011632	C01697	ko01100//Metabolic pathways;ko00052//Galactose metabolism	Carbohydrate metabolism;Global and overview maps	Metabolism
M232T108_2_POS	8.02875e+07	9.5458e+07	8.76008e+07	1.07837e+08	1.08899e+08	1.16179e+08	8.77821e+07	1.10972e+08	0.338192	0.0104764	0.0753701	1.25524	Fenfluramine	107.751	232.118	Benzene and substituted derivatives	-	HMDB0252200	-	-	-	-
M244T299_1_POS	3.29419e+08	3.3827e+08	3.28656e+08	3.15192e+08	2.95956e+08	3.13981e+08	3.32115e+08	3.08376e+08	-0.10699	0.0268085	0.130035	1.25059	N-3-hydroxyoctanoyl-l-homoserine lactone	298.559	244.154	--	--	--	-	-	-	-
M295T178_POS	2.92811e+07	2.84966e+07	3.0534e+07	4.69329e+07	5.13982e+07	5.25367e+07	2.94372e+07	5.02893e+07	0.772609	0.000324207	0.0158586	1.24258	Ethisterone	177.838	295.227	Steroids and steroid derivatives	-	HMDB0244770	-	-	-	-
M595T315_POS	7.29292e+07	8.34878e+07	8.64529e+07	5.86205e+07	6.29674e+07	5.44849e+07	8.09566e+07	5.86909e+07	-0.464012	0.00959696	0.0716211	1.23904	7-methylguanosine	314.519	595.2	Purine nucleosides	2140-77-4	HMDB0005862	-	-	-	-
M245T235_POS	6.03934e+07	5.68956e+07	6.16769e+07	8.00404e+07	9.27233e+07	7.42097e+07	5.96553e+07	8.23245e+07	0.464672	0.0159548	0.0958023	1.23816	Linoleoylglycine	234.634	245.226	--	--	--	-	-	-	-
M350T269_POS	5.67129e+07	6.12307e+07	6.64054e+07	3.80079e+07	4.17768e+07	4.09939e+07	6.14497e+07	4.02595e+07	-0.610075	0.00219011	0.0341888	1.23308	Prostaglandin f2.alpha. dimethylamine	268.955	350.29	--	--	--	-	-	-	-
M351T33_POS	6.54275e+07	6.64115e+07	7.06321e+07	9.09479e+07	8.30014e+07	9.24635e+07	6.74904e+07	8.88043e+07	0.395948	0.00309542	0.0399488	1.22648	Bufalin	33.1259	351.253	Steroids and steroid derivatives	-	HMDB0249428	-	-	-	-
M302T310_POS	3.58821e+07	4.22405e+07	4.22816e+07	6.15638e+07	6.27363e+07	5.73121e+07	4.01347e+07	6.05374e+07	0.592975	0.00162082	0.0292276	1.21048	Flutriafol	309.76	302.135	-	-	HMDB0252419	-	-	-	-
M467T229_POS	3.72137e+07	2.45217e+07	3.79184e+07	4.37528e+07	6.05663e+07	6.18761e+07	3.32179e+07	5.53984e+07	0.737882	0.0381456	0.160589	1.19339	Vitamin k1 2,3-epoxide	228.97	467.373	Prenol lipids	-	HMDB0245416	C05849	ko01100//Metabolic pathways;ko01110//Biosynthesis of secondary metabolites;ko00130//Ubiquinone and other terpenoid-quinone biosynthesis	Global and overview maps;Metabolism of cofactors and vitamins	Metabolism
M144T387_POS	1.22125e+08	1.17813e+08	1.14935e+08	1.48505e+08	1.27151e+08	1.4812e+08	1.18291e+08	1.41259e+08	0.255998	0.0354721	0.154028	1.19135	N.epsilon.-methyl-l-lysine	387.036	144.101	--	--	--	-	-	-	-
M217T452_POS	4.44701e+06	5.35008e+06	4.38662e+06	2.12946e+07	2.29093e+07	2.79659e+07	4.7279e+06	2.40566e+07	2.34716	0.00068376	0.0208329	1.19044	Solstitialin a 13-acetate	451.668	217.118	--	--	--	-	-	-	-
M144T416_POS	6.73708e+07	6.37217e+07	6.30003e+07	8.68429e+07	8.14753e+07	8.39096e+07	6.46976e+07	8.40759e+07	0.377981	0.000709869	0.0213124	1.18723	N-ethylmaleimide	416.332	144.065	Pyrrolidines	-	HMDB0255137	-	-	-	-
M192T403_POS	1.6085e+07	6.15306e+06	7.47172e+06	3.12781e+07	2.84491e+07	2.89755e+07	9.90327e+06	2.95676e+07	1.57804	0.00369356	0.0437565	1.18317	4-ethylmethcathinone	403.331	192.123	--	--	--	-	-	-	-
M617T262_POS	5.87173e+07	5.9969e+07	5.9846e+07	7.59711e+07	8.09609e+07	7.74946e+07	5.95108e+07	7.81422e+07	0.392951	0.000260455	0.0146689	1.1747	Kaempferol 3-o-rutinoside	262.05	617.148	--	--	--	C21833	ko01110//Biosynthesis of secondary metabolites;ko00944//Flavone and flavonol biosynthesis	Biosynthesis of other secondary metabolites;Global and overview maps	Metabolism
M395T406_POS	3.26053e+07	3.16136e+07	3.37068e+07	5.0368e+07	5.25124e+07	4.98691e+07	3.26419e+07	5.09165e+07	0.641408	5.51592e-05	0.0126114	1.16607	Tangeritin	406.444	395.116	Flavonoids	481-53-8	HMDB0030539	-	-	-	-
M535T189_POS	2.34301e+07	2.01902e+07	2.18454e+07	2.85707e+07	4.88222e+07	5.17599e+07	2.18219e+07	4.3051e+07	0.980269	0.0446277	0.176026	1.15881	Deoxyguanosine	188.665	535.216	Purine nucleosides	961-07-9	HMDB0000085	C00330	ko01100//Metabolic pathways;ko02010//ABC transporters;ko00230//Purine metabolism	Global and overview maps;Membrane transport;Nucleotide metabolism	Environmental Information Processing;Metabolism
M194T320_POS	5.16267e+07	5.24005e+07	5.66443e+07	3.3584e+07	3.26733e+07	3.91896e+07	5.35572e+07	3.5149e+07	-0.607597	0.00199868	0.0327133	1.15095	Bromobutide	320.345	193.998	--	--	--	-	-	-	-
M351T184_POS	5.84395e+07	4.98707e+07	7.48874e+07	3.76054e+07	4.19082e+07	3.94098e+07	6.10659e+07	3.96411e+07	-0.623368	0.0451224	0.176862	1.1424	6-ketoprostaglandin e1	184.495	351.214	Fatty Acyls	67786-53-2	HMDB0004241	C05962	ko01100//Metabolic pathways;ko00590//Arachidonic acid metabolism	Global and overview maps;Lipid metabolism	Metabolism
M271T432_POS	1.50706e+07	1.68146e+07	1.84105e+07	3.44148e+07	3.28266e+07	3.46462e+07	1.67652e+07	3.39625e+07	1.01847	0.000105414	0.0127453	1.12607	Luteolinidin	432.078	271.054	Flavonoids	1154-78-5	HMDB0029249	-	-	-	-
M327T72_POS	1.38119e+08	1.48372e+08	1.36798e+08	1.12178e+08	1.27311e+08	1.2385e+08	1.41096e+08	1.21113e+08	-0.220328	0.0270198	0.130437	1.12598	N-(1-amino-3,3-dimethyl-1-oxobutan-2-yl)-1-pentyl-1h-indole-3-carboxamide	71.6436	327.201	--	--	--	-	-	-	-
M137T99_POS	1.8902e+08	1.84758e+08	2.07211e+08	1.747e+08	1.7378e+08	1.73186e+08	1.93663e+08	1.73889e+08	-0.155382	0.045639	0.178352	1.10193	2,3,5,6-tetramethylpyrazine	98.6239	137.096	Diazines	1124-11-4	HMDB0036584	-	-	-	-
M202T315_POS	8.26189e+07	8.69966e+07	9.61231e+07	6.44402e+07	7.76721e+07	6.64453e+07	8.85795e+07	6.95192e+07	-0.349562	0.0291246	0.136833	1.09879	4-(1-piperazinyl)-1h-indole	315.149	202.143	--	--	--	-	-	-	-
M555T188_POS	2.7632e+07	4.2974e+07	3.31428e+07	5.03612e+06	2.07705e+07	1.88479e+07	3.45829e+07	1.48848e+07	-1.21622	0.0421128	0.169833	1.09646	Entecavir	187.692	555.224	Nucleoside and nucleotide analogues	142217-69-4	HMDB0014585	-	-	-	-
M509T213_POS	4.50152e+07	4.14713e+07	3.00945e+07	6.55024e+07	5.44987e+07	5.33128e+07	3.88603e+07	5.77713e+07	0.572054	0.0334653	0.149322	1.087	3'-galactosyllactose	213.024	509.142	Organooxygen compounds	273932-91-5	HMDB0006599	-	-	-	-
M451T224_POS	4.07089e+07	3.94992e+07	3.18599e+07	6.72445e+07	5.03122e+07	5.18908e+07	3.7356e+07	5.64825e+07	0.596464	0.0344696	0.151361	1.08586	Astilbin	223.749	451.101	Flavonoids	-	HMDB0242667	-	-	-	-
M331T189_POS	6.08233e+07	6.30151e+07	6.57684e+07	3.90113e+07	4.55188e+07	5.26403e+07	6.32022e+07	4.57235e+07	-0.46704	0.013987	0.0887286	1.07896	Biflorin	189.345	331.129	Organooxygen compounds	89701-85-9	HMDB0002336	-	-	-	-
M232T183_POS	4.28331e+07	4.7213e+07	4.5277e+07	5.9908e+07	6.03154e+07	6.27193e+07	4.51077e+07	6.09809e+07	0.434984	0.000501241	0.018599	1.0774	4-(methylnitrosamino)-1-(3-pyridyl)-1-butanol	183.174	232.118	Pyridines and derivatives	76014-81-8	HMDB0041809	-	-	-	-
M395T29_POS	7.60837e+07	8.06804e+07	8.81872e+07	6.08973e+07	7.25699e+07	5.52501e+07	8.16504e+07	6.29058e+07	-0.376268	0.0390494	0.162538	1.07706	1-hydroxy vitamin d2	28.8406	395.315	--	--	--	-	-	-	-
M629T480_POS	7.57222e+07	8.25296e+07	7.80944e+07	6.19083e+07	6.59215e+07	6.1357e+07	7.87821e+07	6.30623e+07	-0.32109	0.00307601	0.0398516	1.05847	Octadecamethyloctasiloxane	480.077	629.191	--	--	--	-	-	-	-
M200T281_POS	5.96848e+06	5.11171e+06	5.34883e+06	2.10564e+07	2.38832e+07	1.71397e+07	5.47634e+06	2.06931e+07	1.91787	0.00151766	0.0285213	1.05031	Pantoprazole	281.18	200.044	Benzimidazoles	102625-70-7	HMDB0005017	-	-	-	-
M483T117_POS	2.92259e+07	3.39034e+07	3.70731e+07	4.94219e+07	4.5297e+07	5.36447e+07	3.34008e+07	4.94545e+07	0.56622	0.00840038	0.0661959	1.04751	Tetrahydro-l-biopterin	117.03	483.221	--	--	--	C20264	ko01100//Metabolic pathways;ko00790//Folate biosynthesis	Global and overview maps;Metabolism of cofactors and vitamins	Metabolism
M184T316_POS	2.68994e+07	2.76353e+07	2.84882e+07	4.11503e+07	4.48558e+07	4.1475e+07	2.76743e+07	4.24937e+07	0.618704	0.000308952	0.0157225	1.04662	Simazine hydroxy	315.748	184.133	--	--	--	-	-	-	-
M272T311_POS	2.45221e+07	2.75275e+07	2.84765e+07	4.24361e+07	3.98416e+07	4.25242e+07	2.68421e+07	4.16006e+07	0.63211	0.000570342	0.0193214	1.03552	Asp-Arg	311.113	272.186	Carboxylic acids and derivatives	-	HMDB0028747	C01479	ko01110//Biosynthesis of secondary metabolites;ko00960//Tropane, piperidine and pyridine alkaloid biosynthesis	Biosynthesis of other secondary metabolites;Global and overview maps	Metabolism
M234T195_POS	7.43822e+06	9.8747e+06	9.08905e+06	2.37155e+07	2.23028e+07	2.36601e+07	8.80066e+06	2.32262e+07	1.40007	7.19231e-05	0.0126114	1.03175	Methylphenidate	194.971	234.149	Organonitrogen compounds	113-45-1	HMDB0014566	-	-	-	-
M370T470_POS	4.21414e+07	4.90426e+07	5.12014e+07	3.23342e+07	3.46217e+07	3.04914e+07	4.74618e+07	3.24824e+07	-0.547108	0.00736791	0.061867	1.02206	Evoxine	470.283	370.134	--	--	--	-	-	-	-
M301T159_POS	5.27729e+07	4.58061e+07	3.64203e+07	5.79337e+07	6.13742e+07	6.40529e+07	4.49998e+07	6.11203e+07	0.441733	0.0333065	0.148752	1.01803	Zearalenone	158.984	301.165	Macrolides and analogues	17924-92-4	HMDB0031752	-	-	-	-
M288T413_POS	6.34552e+07	6.58314e+07	6.77501e+07	5.1397e+07	5.19458e+07	5.16291e+07	6.56789e+07	5.16573e+07	-0.346459	0.000362311	0.0167326	1.01629	Lycorine	413.424	288.13	Amaryllidaceae alkaloids	-	HMDB0254256	C08532	ko00950//Isoquinoline alkaloid biosynthesis	Biosynthesis of other secondary metabolites	Metabolism
M390T408_POS	1.55691e+07	1.62567e+07	1.56298e+07	2.759e+07	3.04228e+07	3.1e+07	1.58185e+07	2.9671e+07	0.907437	0.000210216	0.0144453	1.01367	Arctigenin	408.065	390.213	Furanoid lignans	7770-78-7	HMDB0030087	-	-	-	-
M182T316_POS	7.1468e+07	8.49552e+07	8.62333e+07	1.03045e+08	9.97978e+07	9.10535e+07	8.08855e+07	9.79656e+07	0.276394	0.0449383	0.176477	1.01233	DL-tyrosine	316.416	182.081	--	--	--	C00082	ko01100//Metabolic pathways;ko01110//Biosynthesis of secondary metabolites;ko01230//Biosynthesis of amino acids;ko01210//2-Oxocarboxylic acid metabolism;ko00350//Tyrosine metabolism;ko00950//Isoquinoline alkaloid biosynthesis;ko00360//Phenylalanine metabolism;ko00261//Monobactam biosynthesis;ko00400//Phenylalanine, tyrosine and tryptophan biosynthesis;ko00970//Aminoacyl-tRNA biosynthesis;ko00130/…	Amino acid metabolism;Biosynthesis of other secondary metabolites;Global and overview maps;Metabolism of cofactors and vitamins;Metabolism of other amino acids;Translation	Genetic Information Processing;Metabolism
M656T223_POS	2.60322e+07	2.82509e+07	2.4692e+07	1.20185e+07	1.14377e+07	1.43749e+07	2.6325e+07	1.26104e+07	-1.06183	0.0005635	0.0193214	1.00259	Veratridine	222.803	656.364	--	--	--	-	-	-	-
M244T257_POS	5.68266e+07	5.91e+07	6.56277e+07	4.31876e+07	4.94153e+07	4.46102e+07	6.05181e+07	4.57377e+07	-0.403984	0.0103414	0.0749914	1.00244	Cytarabine	256.991	244.093	Pyrimidine nucleosides	-	HMDB0248553	-	-	-	-
M568T442_POS	4.31464e+07	4.04433e+07	5.37586e+07	6.50388e+07	5.92396e+07	5.99497e+07	4.57828e+07	6.14094e+07	0.423654	0.0247257	0.123558	1.00103	Nelfinavir	442.229	568.313	Carboxylic acids and derivatives	159989-64-7	HMDB0014365	-	-	-	-
M529T247_POS	3.75778e+07	3.75416e+07	3.27292e+07	2.6135e+07	1.78304e+07	2.10346e+07	3.59495e+07	2.16667e+07	-0.730494	0.00794973	0.064202	1.0006	Dinor-12-oxophytodienoic acid	246.966	529.349	--	--	--	-	-	-	-

## Sheet: CK-vs-T1
Table S2. Differential metabolites in the CK-vs-T1 group
POS ion mode
index	CK-1	CK-2	CK-3	T1-1	T1-2	T1-3	control_mean	case_mean	log2_FC(case_mean/control_mean)	Pvalue	fdr	vip	MS2_name	RT	m/z	Class	CAS	HMDB	C_ID	Pathway	KEGG_B_class	KEGG_A_class
M535T70_3_POS	4.9737e+09	6.38869e+09	5.46879e+09	1.42875e+10	1.35308e+10	8.91481e+09	5.61039e+09	1.22444e+10	1.12595	0.0185255	0.156393	21.9889	Lappaconitine	70.0319	535.27	--	--	--	-	-	-	-
M609T77_1_POS	8.37876e+09	7.9048e+09	8.2997e+09	5.61903e+09	5.1388e+09	3.51164e+09	8.19442e+09	4.75649e+09	-0.784744	0.00627886	0.102608	15.848	Reserpine	76.8783	609.271	Yohimbine alkaloids	50-55-5	HMDB0014351	-	-	-	-
M518T196_POS	3.23088e+09	3.61697e+09	4.27151e+09	1.38349e+09	1.61519e+09	1.17906e+09	3.70645e+09	1.39258e+09	-1.41228	0.0021491	0.0716933	13.5495	1-Palmitoyl-sn-glycero-3-phosphocholine	196.097	518.324	Glycerophospholipids	17364-16-8	HMDB0010382	-	-	-	-
M311T168_POS	9.88315e+09	9.97203e+09	1.03057e+10	7.70063e+09	8.52427e+09	6.7656e+09	1.00536e+10	7.6635e+09	-0.391642	0.010332	0.121591	13.202	Desogestrel	167.695	311.258	Steroids and steroid derivatives	54024-22-5	HMDB0014449	-	-	-	-
M520T209_3_POS	8.01872e+09	8.453e+09	8.95657e+09	5.91161e+09	7.1817e+09	4.94684e+09	8.4761e+09	6.01338e+09	-0.495223	0.0246682	0.179878	13.139	Lpc 18:2	209.048	520.34	--	--	--	-	-	-	-
M184T491_1_POS	2.71809e+09	2.3969e+09	2.59238e+09	4.65179e+09	4.3211e+09	3.7477e+09	2.56912e+09	4.2402e+09	0.722855	0.00396678	0.0887095	11.4345	Miltefosine	490.991	184.072	Organonitrogen compounds	-	HMDB0254735	-	-	-	-
M293T445_3_POS	2.18508e+09	2.20471e+09	2.375e+09	1.24565e+09	1.36326e+09	9.55812e+08	2.25493e+09	1.18824e+09	-0.924258	0.00139785	0.0640162	9.10919	Ethylenediaminetetraacetic acid	445.086	293.098	Carboxylic acids and derivatives	-	HMDB0303556	-	-	-	-
M353T73_2_POS	5.39615e+09	5.05974e+09	5.87677e+09	4.85203e+09	4.01176e+09	3.92119e+09	5.44422e+09	4.26166e+09	-0.353309	0.0356625	0.213574	8.93714	Monolinolenin (9c,12c,15c)	72.7283	353.269	--	--	--	-	-	-	-
M623T31_2_POS	3.10192e+09	3.39431e+09	4.04988e+09	2.58795e+09	2.73679e+09	1.76988e+09	3.51537e+09	2.36487e+09	-0.571915	0.0488392	0.247135	8.78676	Tetrandrine	30.8447	623.286	-	477-57-6	HMDB0030174	C09654	ko00950//Isoquinoline alkaloid biosynthesis	Biosynthesis of other secondary metabolites	Metabolism
M534T275_2_POS	2.74676e+09	2.51021e+09	2.4102e+09	1.65446e+09	1.26161e+09	2.0256e+09	2.55573e+09	1.64722e+09	-0.633696	0.0199016	0.162278	8.00148	Atazanavir	275.43	534.327	Carboxylic acids and derivatives	198904-31-3	HMDB0015205	-	-	-	-
M439T448_2_POS	1.97954e+09	2.08911e+09	2.11869e+09	3.37685e+09	2.84446e+09	2.61511e+09	2.06245e+09	2.94547e+09	0.514143	0.0183547	0.15582	7.99141	(2r,3s,4s,5r,6r)-5-[(2s,3r,4r)-3,4-dihydroxy-4-(hydroxymethyl)oxolan-2-yl]oxy-2-(hydroxymethyl)-6-(2-phenylethoxy)oxane-3,4-diol	448.036	439.142	--	--	--	-	-	-	-
M116T331_POS	2.66468e+09	2.88839e+09	2.72123e+09	2.10317e+09	2.01289e+09	2.14427e+09	2.7581e+09	2.08678e+09	-0.402398	0.000980301	0.0605973	7.30224	L-hydroxyarginine	330.805	116.071	--	--	--	-	-	-	-
M335T264_3_POS	1.12239e+09	1.23338e+09	1.36087e+09	6.36704e+08	6.79211e+08	4.84031e+08	1.23888e+09	5.99982e+08	-1.04605	0.0021569	0.0716933	7.08249	5.beta.-pregnane-3.alpha.,17-diol-20-one	264.243	335.258	--	--	--	-	-	-	-
M192T327_1_POS	2.04379e+09	2.19618e+09	2.24404e+09	1.58751e+09	1.61684e+09	1.37294e+09	2.16133e+09	1.52577e+09	-0.502389	0.00288703	0.079107	7.01912	Lontrel	326.906	191.982	Pyridines and derivatives	-	HMDB0244780	-	-	-	-
M522T192_POS	1.70905e+09	1.825e+09	2.07221e+09	1.25438e+09	1.57835e+09	9.6252e+08	1.86875e+09	1.26508e+09	-0.562842	0.0437788	0.23422	6.36799	Lpc 18:1	191.523	522.356	Glycerophospholipids	19420-56-5	HMDB0002815	-	-	-	-
M527T461_1_POS	1.09676e+09	1.13982e+09	1.19547e+09	6.61966e+08	6.39669e+08	7.36106e+08	1.14402e+09	6.79247e+08	-0.7521	0.000339326	0.0420677	6.13124	Gentianose	461.443	527.159	Organooxygen compounds	25954-44-3	HMDB0034072	-	-	-	-
M261T73_2_POS	1.95561e+09	1.82872e+09	2.33475e+09	1.70367e+09	1.40165e+09	1.40406e+09	2.03969e+09	1.50313e+09	-0.440382	0.0421153	0.231168	6.05162	.gamma.-linolenoyl ethanolamide	72.7223	261.221	--	--	--	-	-	-	-
M207T140_POS	9.90038e+08	9.93045e+08	9.95534e+08	6.58538e+08	6.51474e+08	4.17548e+08	9.92872e+08	5.75853e+08	-0.785907	0.00623011	0.102608	5.53269	Isoproturon	140.035	207.137	Benzene and substituted derivatives	-	HMDB0253682	-	-	-	-
M364T394_2_POS	7.86773e+08	8.44144e+08	9.57288e+08	5.18467e+08	5.40888e+08	3.55747e+08	8.62735e+08	4.71701e+08	-0.871046	0.00705402	0.107101	5.44084	L-valine, n-[[1-(5-fluoropentyl)-1h-indazol-3-yl]carbonyl]-, methyl ester	394.043	364.197	--	--	--	-	-	-	-
M133T391_2_POS	1.17425e+09	1.19333e+09	1.58043e+09	1.678e+09	1.69906e+09	2.03505e+09	1.316e+09	1.80404e+09	0.455066	0.0499812	0.250142	5.4025	D-asparagine	390.746	133.06	Carboxylic acids and derivatives	2058-58-4	HMDB0033780	-	-	-	-
M140T70_POS	1.17343e+09	1.12941e+09	1.10282e+09	8.3358e+08	7.26208e+08	7.82113e+08	1.13522e+09	7.80634e+08	-0.540254	0.000677719	0.0561325	5.23492	Tropinone	70.0192	140.107	Tropane alkaloids	-	HMDB0304521	C00783	ko01100//Metabolic pathways;ko01110//Biosynthesis of secondary metabolites;ko00960//Tropane, piperidine and pyridine alkaloid biosynthesis	Biosynthesis of other secondary metabolites;Global and overview maps	Metabolism
M91T144_POS	7.83569e+08	8.58467e+08	8.21696e+08	4.96231e+08	5.15382e+08	4.0069e+08	8.21244e+08	4.70768e+08	-0.802795	0.00108116	0.060907	5.22956	Benzylamine	144.262	91.0544	Benzene and substituted derivatives	100-46-9	HMDB0033871	-	-	-	-
M625T222_2_POS	5.64535e+08	6.46056e+08	8.71621e+08	3.93603e+08	3.91343e+08	1.91097e+08	6.94071e+08	3.25347e+08	-1.0931	0.031636	0.202563	5.10856	Benzamide, n-[2-(dimethylamino)ethyl]-n-methyl-4-[[[[4-[4-(4-morpholinyl)-7-(2,2,2-trifluoroethyl)-7h-pyrrolo[2,3-d]pyrimidin-2-yl]phenyl]amino]carbonyl]amino]-	221.54	625.266	--	--	--	-	-	-	-
M184T210_POS	8.71625e+08	9.43116e+08	1.03826e+09	6.09175e+08	7.33788e+08	4.93688e+08	9.50999e+08	6.12217e+08	-0.635401	0.0159896	0.148217	4.97487	1,2-dilauroyl-sn-glycero-3-phosphatidylcholine	209.673	184.073	--	--	--	-	-	-	-
M364T423_1_POS	4.77616e+08	5.39631e+08	5.61693e+08	3.1614e+08	4.12607e+07	2.33779e+08	5.26313e+08	1.9706e+08	-1.41729	0.0181111	0.155347	4.89561	Propafenone	423.308	364.197	Linear 1,3-diarylpropanoids	54063-53-5	HMDB0015313	-	-	-	-
M147T388_POS	4.3869e+08	4.45111e+08	4.80604e+08	6.56533e+08	6.59527e+08	7.82913e+08	4.54802e+08	6.99658e+08	0.621412	0.00495279	0.0956055	4.23401	D-glutamine	388.369	147.076	Carboxylic acids and derivatives	5959-95-5	HMDB0003423	C00819	ko01100//Metabolic pathways	Global and overview maps	Metabolism
M545T145_POS	9.21184e+08	8.86156e+08	8.09916e+08	6.40046e+08	6.35862e+08	6.53968e+08	8.72419e+08	6.43292e+08	-0.439547	0.00233763	0.0741005	4.13788	5-heptenoic acid, 7-[(1r,2r,3r,5s)-3,5-dihydroxy-2-[(3r)-3-hydroxy-5-phenylpentyl]cyclopentyl]-, 4-(3-thioxo-3h-1,2-dithiol-5-yl)phenyl ester, (5z)-	144.784	545.163	--	--	--	-	-	-	-
M337T391_2_POS	1.04649e+09	1.09857e+09	1.15007e+09	9.30491e+08	9.63565e+08	7.31937e+08	1.09838e+09	8.75331e+08	-0.327471	0.0464069	0.241454	3.8205	Psoralidin	390.56	337.111	Isoflavonoids	18642-23-4	HMDB0034050	-	-	-	-
M567T47_POS	3.38015e+08	4.97747e+08	5.11521e+08	2.35996e+08	3.02762e+08	2.0226e+08	4.49095e+08	2.47006e+08	-0.862472	0.0327024	0.205725	3.81661	1alpa,3beta-diacetoxy-22-hopanol	46.818	567.404	--	--	--	-	-	-	-
M192T88_POS	6.73874e+08	7.58382e+08	7.48244e+08	6.49811e+08	4.61799e+08	4.71517e+08	7.26833e+08	5.27709e+08	-0.461882	0.0404682	0.227956	3.65816	N-acetyl-l-methionine	88.0807	192.087	Carboxylic acids and derivatives	65-82-7	HMDB0011745	-	-	-	-
M455T409_POS	2.8888e+08	3.18794e+08	2.99754e+08	1.48508e+08	1.32569e+08	1.29772e+08	3.02476e+08	1.3695e+08	-1.14318	9.49846e-05	0.0363971	3.63834	Resveratrol dimer	409.483	455.137	--	--	--	-	-	-	-
M166T275_POS	5.83424e+08	6.13414e+08	6.91306e+08	8.82245e+08	8.12241e+08	7.55869e+08	6.29381e+08	8.16785e+08	0.376022	0.0183063	0.155626	3.6227	Phenylalanine	274.675	166.086	Carboxylic acids and derivatives	-	HMDB0250791	-	-	-	-
M365T122_POS	3.91944e+08	2.45233e+08	2.40354e+08	3.93357e+08	5.34168e+08	4.90333e+08	2.9251e+08	4.7262e+08	0.692192	0.0499385	0.250058	3.52218	Met-Ser-Lys	121.521	365.194	--	--	--	-	-	-	-
M557T275_2_POS	4.69443e+08	4.78229e+08	4.6008e+08	3.28375e+08	3.17631e+08	2.86838e+08	4.69251e+08	3.10948e+08	-0.593686	0.000303037	0.0407863	3.51746	4-hydroxyatorvastatin lactone	275.43	557.257	--	--	--	-	-	-	-
M872T28_POS	5.58875e+08	6.00872e+08	5.0456e+08	6.51597e+08	7.16232e+08	8.14656e+08	5.54769e+08	7.27495e+08	0.39105	0.0348253	0.211758	3.39167	Pheophytin a	28.0991	871.573	--	--	--	C05797	ko01110//Biosynthesis of secondary metabolites;ko00860//Porphyrin metabolism	Global and overview maps;Metabolism of cofactors and vitamins	Metabolism
M262T491_2_POS	2.83609e+08	2.43561e+08	2.72974e+08	4.43676e+08	4.02889e+08	3.82764e+08	2.66715e+08	4.09777e+08	0.61954	0.00267297	0.0776565	3.35456	Oxolinic acid	490.993	262.051	Quinolines and derivatives	-	HMDB0255996	-	-	-	-
M357T546_2_POS	4.50218e+08	4.30103e+08	4.31275e+08	5.84217e+08	5.37339e+08	5.88553e+08	4.37199e+08	5.70036e+08	0.382765	0.0016668	0.0642969	3.21995	.beta.-estradiol 17-valerate	545.548	357.25	--	--	--	-	-	-	-
M386T58_POS	2.30441e+08	2.70327e+08	3.08939e+08	1.75111e+08	1.47392e+08	8.70216e+07	2.69902e+08	1.36508e+08	-0.983451	0.0180356	0.155218	3.11372	Leukotriene b4 dimethylamide	58.1882	386.29	Fatty Acyls	83024-92-4	HMDB0005085	-	-	-	-
M360T382_2_POS	7.96577e+08	8.32103e+08	8.71022e+08	7.34556e+08	7.28624e+08	6.16936e+08	8.33234e+08	6.93372e+08	-0.265092	0.0333059	0.206286	3.09193	D-turanose	382.356	360.15	Fatty Acyls	547-25-1	HMDB0011740	-	-	-	-
M229T386_2_POS	9.4993e+08	9.23644e+08	9.31502e+08	1.08133e+09	1.03275e+09	1.05195e+09	9.35025e+08	1.05534e+09	0.174635	0.00172668	0.0642969	3.08241	L-leucyl-l-proline	385.851	229.155	Carboxylic acids and derivatives	6403-35-6	HMDB0011175	-	-	-	-
M176T335_POS	4.36972e+08	4.44588e+08	4.23122e+08	3.08269e+08	2.77343e+08	3.49307e+08	4.34894e+08	3.1164e+08	-0.480784	0.00479707	0.0946312	3.07133	4,4-dimethyl-l-glutamic acid	334.521	176.092	--	--	--	-	-	-	-
M379T242_POS	3.75251e+08	3.97305e+08	4.10461e+08	2.83351e+08	3.12761e+08	2.05045e+08	3.94339e+08	2.67052e+08	-0.562315	0.0195728	0.160111	2.99389	Sulindac	242.412	379.1	Indenes and isoindenes	38194-50-2	HMDB0014743	-	-	-	-
M214T82_POS	1.83375e+08	2.30956e+08	2.07063e+08	9.66507e+07	1.00521e+08	9.19076e+07	2.07131e+08	9.63597e+07	-1.10404	0.00136544	0.0637544	2.96415	Tetradecylamine	82.1929	214.253	Organonitrogen compounds	-	HMDB0258887	-	-	-	-
M133T98_POS	2.9144e+08	3.10034e+08	3.01305e+08	1.92569e+08	2.16421e+08	1.70062e+08	3.00926e+08	1.93017e+08	-0.640681	0.00170609	0.0642969	2.88937	L-carvone	97.9109	133.1	Prenol lipids	6485-40-1	HMDB0035089	C01767	ko01110//Biosynthesis of secondary metabolites;ko00902//Monoterpenoid biosynthesis;ko00903//Limonene and pinene degradation	Global and overview maps;Metabolism of terpenoids and polyketides	Metabolism
M191T98_POS	3.1353e+08	3.29711e+08	3.33189e+08	2.20991e+08	2.43203e+08	1.82941e+08	3.25477e+08	2.15712e+08	-0.593451	0.00413225	0.0902831	2.88514	1,1-dimethyl-4-phenylpiperazinium	97.9109	191.143	--	--	--	-	-	-	-
M244T299_1_POS	3.29419e+08	3.3827e+08	3.28656e+08	2.32307e+08	2.27552e+08	2.28228e+08	3.32115e+08	2.29362e+08	-0.534055	7.34638e-06	0.017608	2.86928	N-3-hydroxyoctanoyl-l-homoserine lactone	298.559	244.154	--	--	--	-	-	-	-
M175T374_POS	1.48696e+08	1.66741e+08	1.68092e+08	2.73297e+08	2.43868e+08	2.65535e+08	1.61176e+08	2.609e+08	0.694855	0.000764548	0.0563845	2.77494	Arginine	374.405	175.108	Carboxylic acids and derivatives	-	HMDB0303361	-	-	-	-
M120T275_POS	3.70141e+08	3.94133e+08	4.17422e+08	5.47641e+08	5.04602e+08	4.5337e+08	3.93898e+08	5.01871e+08	0.349492	0.0239502	0.177542	2.74566	2-amino-1-phenylethanol	274.56	120.081	Organonitrogen compounds	7568-93-6	HMDB0001065	-	-	-	-
M525T200_POS	3.21174e+08	3.23632e+08	3.30603e+08	2.51151e+08	2.25874e+08	2.15001e+08	3.25136e+08	2.30675e+08	-0.495182	0.00103657	0.0605973	2.71072	Amcinonide	199.665	525.231	Steroids and steroid derivatives	51022-69-6	HMDB0014433	-	-	-	-
M260T191_POS	4.21995e+08	4.10445e+08	3.93555e+08	3.41979e+08	3.05565e+08	2.68921e+08	4.08665e+08	3.05488e+08	-0.419802	0.0103752	0.121801	2.69405	Lusianthridin	191.357	260.149	--	--	--	-	-	-	-
M305T269_POS	5.5131e+08	5.6844e+08	5.51455e+08	4.65149e+08	4.75178e+08	4.55702e+08	5.57068e+08	4.65343e+08	-0.25956	0.000329748	0.0415974	2.69033	Diazinon	268.901	305.121	Organic thiophosphoric acids and derivatives	333-41-5	HMDB0032943	-	-	-	-
M349T381_2_POS	9.13183e+08	8.98011e+08	9.25228e+08	7.86651e+08	7.97029e+08	8.60641e+08	9.1214e+08	8.14774e+08	-0.162856	0.0163299	0.149054	2.69017	Rutinose	381.009	349.132	Organooxygen compounds	-	HMDB0302439	-	-	-	-
M319T299_POS	1.75998e+08	2.07752e+08	2.0995e+08	1.20084e+08	1.2954e+08	8.10383e+07	1.979e+08	1.10221e+08	-0.844378	0.0089688	0.115534	2.56181	His-Tyr	299.238	319.1	Carboxylic acids and derivatives	35979-00-1	HMDB0028897	-	-	-	-
M591T182_2_POS	2.46331e+08	2.4613e+08	2.62222e+08	1.83247e+08	1.49196e+08	1.92095e+08	2.51561e+08	1.74846e+08	-0.524821	0.00557126	0.0995283	2.43348	1,2-dihexadecanoyl-sn-glycerol	181.845	591.499	Glycerolipids	-	HMDB0007098	C00165	ko04931//Insulin resistance;ko04933//AGE-RAGE signaling pathway in diabetic complications	Endocrine and metabolic disease	Human Diseases
M546T275_POS	2.23377e+08	2.33185e+08	2.26433e+08	1.71972e+08	1.53862e+08	1.08807e+08	2.27665e+08	1.4488e+08	-0.65205	0.0120926	0.129748	2.42863	1-(1z-octadecenyl)-sn-glycero-3-phosphocholine	274.775	546.327	Glycerophospholipids	-	HMDB0013122	C04230	ko00564//Glycerophospholipid metabolism	Lipid metabolism	Metabolism
M209T151_POS	3.76383e+08	3.96061e+08	4.01886e+08	3.4045e+08	3.19165e+08	2.74097e+08	3.91443e+08	3.11238e+08	-0.330786	0.0188688	0.157672	2.38165	Asn-Arg-Lys	151.223	209.154	--	--	--	-	-	-	-
M304T492_2_POS	2.24099e+08	2.27288e+08	2.57447e+08	1.75841e+08	1.55558e+08	1.63059e+08	2.36278e+08	1.6482e+08	-0.519598	0.00419323	0.0910918	2.36292	Cocaine	491.715	304.176	Benzene and substituted derivatives	50-36-2	HMDB0015043	C01416	ko01100//Metabolic pathways;ko01110//Biosynthesis of secondary metabolites;ko00960//Tropane, piperidine and pyridine alkaloid biosynthesis	Biosynthesis of other secondary metabolites;Global and overview maps	Metabolism
M499T203_2_POS	1.50305e+08	1.54305e+08	1.54292e+08	8.93791e+07	8.89256e+07	6.89118e+07	1.52967e+08	8.24055e+07	-0.892412	0.000509024	0.0511908	2.34992	Isochlorogenic acid b	202.734	499.122	Organooxygen compounds	-	HMDB0253617	-	-	-	-
M209T96_POS	2.17175e+08	1.96582e+08	1.99838e+08	1.35492e+08	1.49185e+08	1.17575e+08	2.04531e+08	1.34084e+08	-0.609184	0.00322421	0.0813005	2.2833	Tetraethylene glycol monomethyl ether	96.4177	209.154	--	--	--	-	-	-	-
M85T382_POS	4.20555e+08	4.35374e+08	4.64324e+08	3.90982e+08	3.79279e+08	3.22071e+08	4.40085e+08	3.6411e+08	-0.273405	0.0378404	0.220585	2.26565	1h-1,2,4-triazol-3-amine	382.356	85.0286	--	--	--	-	-	-	-
M137T99_POS	1.8902e+08	1.84758e+08	2.07211e+08	1.34334e+08	1.32714e+08	1.16497e+08	1.93663e+08	1.27848e+08	-0.599113	0.00180989	0.0657732	2.26552	2,3,5,6-tetramethylpyrazine	98.6239	137.096	Diazines	1124-11-4	HMDB0036584	-	-	-	-
M595T265_POS	1.15277e+08	1.29501e+08	1.39909e+08	6.80194e+07	7.16823e+07	5.09322e+07	1.28229e+08	6.35446e+07	-1.01288	0.0025125	0.0770411	2.25035	Ganoderic acid h	264.656	595.288	Prenol lipids	98665-19-1	HMDB0035987	-	-	-	-
M441T258_1_POS	2.00232e+08	1.92469e+08	1.80456e+08	2.64686e+08	2.30596e+08	2.73324e+08	1.91052e+08	2.56202e+08	0.423316	0.0102604	0.121279	2.19937	Ginkgolide c	257.657	441.137	Prenol lipids	15291-76-6	HMDB0036860	-	-	-	-
M197T374_POS	1.1182e+08	1.25186e+08	1.21699e+08	1.89292e+08	1.84868e+08	1.68019e+08	1.19568e+08	1.80726e+08	0.595971	0.00130588	0.0633304	2.18234	3,7-Dimethyluric acid	374.177	197.089	Imidazopyrimidines	13087-49-5	HMDB0001982	C16360	ko00232//Caffeine metabolism	Biosynthesis of other secondary metabolites	Metabolism
M441T250_POS	2.88637e+08	2.97714e+08	3.29753e+08	2.12563e+08	2.40294e+08	2.68052e+08	3.05368e+08	2.40303e+08	-0.345694	0.032741	0.205725	2.1817	5-hydroxy-l-tryptophan	249.624	441.173	Indoles and derivatives	895096	HMDB0000472	C00643	ko01100//Metabolic pathways;ko00380//Tryptophan metabolism	Amino acid metabolism;Global and overview maps	Metabolism
M281T117_POS	1.13708e+08	1.13453e+08	1.20059e+08	1.62305e+08	2.13016e+08	1.68543e+08	1.1574e+08	1.81288e+08	0.647394	0.0152422	0.1444	2.17384	Cafestol	116.755	281.175	Naphthofurans	469-83-0	HMDB0035710	-	-	-	-
M423T231_POS	2.05427e+08	2.15653e+08	2.22107e+08	1.70041e+08	1.59356e+08	1.05064e+08	2.14396e+08	1.44821e+08	-0.56601	0.0282492	0.191786	2.17145	Mangiferin	231.217	423.09	Benzopyrans	4773-96-0	HMDB0034410	-	-	-	-
M549T30_POS	4.7074e+07	6.23286e+07	4.95658e+07	1.26973e+08	1.19106e+08	9.49604e+07	5.29894e+07	1.1368e+08	1.1012	0.00481107	0.0946312	2.1578	Cymarin	29.891	549.286	--	--	--	-	-	-	-
M353T391_POS	3.90245e+08	3.41209e+08	3.83345e+08	3.30256e+08	2.8629e+08	2.94581e+08	3.716e+08	3.03709e+08	-0.291061	0.0292282	0.195129	2.12836	4-methylumbelliferyl .beta.-d-glucuronide	390.825	353.085	--	--	--	-	-	-	-
M613T46_POS	2.27145e+08	2.03624e+08	2.24645e+08	1.62263e+08	1.18701e+08	1.79616e+08	2.18471e+08	1.53527e+08	-0.508953	0.0295309	0.19634	2.12562	Dilinolenin (9c,12c,15c)	45.7914	613.483	--	--	--	-	-	-	-
M346T445_POS	8.87225e+07	9.37849e+07	1.02949e+08	4.28875e+07	4.43953e+07	3.32141e+07	9.5152e+07	4.01657e+07	-1.24427	0.000539459	0.0519246	2.09248	Pirinixic acid	444.563	346.02	Thioethers	-	HMDB0256601	-	-	-	-
M126T109_POS	3.55896e+08	3.75126e+08	3.8502e+08	3.35425e+08	3.08558e+08	2.94124e+08	3.72014e+08	3.12702e+08	-0.250568	0.0160903	0.148217	2.07939	1-methylhistamine	109.212	126.092	Organonitrogen compounds	501-75-7	HMDB0000898	C05127	ko01100//Metabolic pathways;ko00340//Histidine metabolism	Amino acid metabolism;Global and overview maps	Metabolism
M190T371_1_POS	5.00511e+08	5.04885e+08	4.74157e+08	4.3498e+08	4.48391e+08	4.08907e+08	4.93185e+08	4.30759e+08	-0.195245	0.0142823	0.140738	2.07586	Kynurenic acid	371.115	190.045	Quinolines and derivatives	492-27-3	HMDB0000715	C01717	ko01100//Metabolic pathways;ko00380//Tryptophan metabolism	Amino acid metabolism;Global and overview maps	Metabolism
M127T382_POS	3.35175e+08	3.45803e+08	3.71438e+08	3.09387e+08	3.00232e+08	2.58055e+08	3.50806e+08	2.89225e+08	-0.278481	0.032276	0.204723	2.05884	D-psicose	382.379	127.038	Organooxygen compounds	-	HMDB0250793	-	-	-	-
M548T258_POS	1.6225e+08	1.78977e+08	1.8641e+08	1.25342e+08	1.3648e+08	9.29559e+07	1.75879e+08	1.18259e+08	-0.572629	0.0179625	0.155024	2.034	1-o-octadecyl-sn-glyceryl-3-phosphorylcholine	257.622	548.343	Glycerophospholipids	74430-89-0	HMDB0011149	C04317	ko01100//Metabolic pathways;ko00565//Ether lipid metabolism	Global and overview maps;Lipid metabolism	Metabolism
M573T300_POS	1.19637e+08	1.35441e+08	1.41805e+08	8.18569e+07	9.30169e+07	4.91836e+07	1.32295e+08	7.46858e+07	-0.824848	0.0173033	0.152535	2.03347	(.+/-.)-cromakalim	299.866	573.252	--	--	--	-	-	-	-
M276T446_POS	5.50501e+07	6.0579e+07	6.54951e+07	1.23507e+08	1.33744e+08	8.78741e+07	6.03747e+07	1.15042e+08	0.930141	0.0184126	0.156034	1.98838	Gamma-glu-glu	446.406	276.119	Carboxylic acids and derivatives	1116-22-9	HMDB0011737	-	-	-	-
M629T262_POS	1.38447e+08	1.46923e+08	1.47949e+08	2.04203e+08	2.02778e+08	1.79592e+08	1.4444e+08	1.95524e+08	0.436877	0.0039029	0.0882249	1.97723	Gambogic acid	261.604	629.334	Benzopyrans	2752-65-0	HMDB0034095	-	-	-	-
M344T197_POS	1.45192e+08	1.91534e+08	1.61123e+08	1.20211e+08	1.07704e+08	1.09461e+08	1.6595e+08	1.12459e+08	-0.56135	0.0194067	0.15971	1.97595	1,5-hexanediol, 6-[6-[(1e,3r,5z)-3-hydroxy-1,5-undecadien-1-yl]-2-pyridinyl]-, (5s)-	197.251	344.28	--	--	--	-	-	-	-
M400T192_POS	2.18764e+08	2.28869e+08	2.15378e+08	1.78263e+08	1.73485e+08	1.59293e+08	2.21004e+08	1.70347e+08	-0.375594	0.00192543	0.0683693	1.96522	Difloxacin	192.082	400.14	Quinolines and derivatives	-	HMDB0251259	-	-	-	-
M405T103_POS	1.23672e+08	1.2918e+08	1.36985e+08	9.26836e+07	8.78317e+07	5.52002e+07	1.29946e+08	7.85718e+07	-0.725826	0.01429	0.140738	1.91813	Tetradecanamide, n-[(1r,2r)-2-hydroxy-1-(hydroxymethyl)-2-(4-nitrophenyl)ethyl]-	102.535	405.264	--	--	--	-	-	-	-
M213T374_POS	6.32858e+07	6.23045e+07	6.40297e+07	1.13007e+08	9.52328e+07	1.23261e+08	6.32066e+07	1.105e+08	0.805902	0.00449102	0.0929272	1.88046	Aldicarb	373.952	213.064	Carboximidic acids and derivatives	-	HMDB0248124	-	-	-	-
M257T99_POS	1.69796e+08	1.60023e+08	1.62649e+08	1.17197e+08	1.31575e+08	1.08335e+08	1.64156e+08	1.19035e+08	-0.463677	0.00361323	0.085056	1.83173	19-hydroxytestosterone	99.1376	257.19	Indoles and derivatives	2126-37-6	HMDB0006769	C05294	ko01100//Metabolic pathways	Global and overview maps	Metabolism
M206T255_POS	3.06602e+07	3.40391e+07	3.49991e+07	8.06283e+07	8.95934e+07	6.17064e+07	3.32328e+07	7.73094e+07	1.21804	0.00610774	0.102608	1.83127	Pantothenol	255.051	206.117	Fatty Acyls	-	HMDB0304820	C05944	ko00770//Pantothenate and CoA biosynthesis	Metabolism of cofactors and vitamins	Metabolism
M423T33_POS	1.63677e+08	1.92593e+08	1.6561e+08	2.24817e+08	2.18804e+08	2.0645e+08	1.7396e+08	2.1669e+08	0.316881	0.0166546	0.150446	1.75208	7.alpha.-hydroxy-4-cholesten-3-one	32.7731	423.31	Steroids and steroid derivatives	3862-25-7	HMDB0001993	C05455	ko01100//Metabolic pathways	Global and overview maps	Metabolism
M468T272_POS	9.24418e+07	1.10401e+08	1.19725e+08	8.08566e+07	6.31089e+07	5.63212e+07	1.07523e+08	6.67622e+07	-0.687538	0.0197986	0.161683	1.72691	1h-indole-5-sulfonamide, n-(3-chlorophenyl)-3-[[3,5-dimethyl-4-[(4-methyl-1-piperazinyl)carbonyl]-1h-pyrrol-2-yl]methylene]-2,3-dihydro-n-methyl-2-oxo-, (3z)-	271.723	468.096	--	--	--	-	-	-	-
M556T159_POS	1.04878e+08	1.05899e+08	1.00605e+08	7.41326e+07	6.37313e+07	5.84429e+07	1.03794e+08	6.54356e+07	-0.665576	0.00142179	0.0640162	1.7106	.beta.-d-glucopyranosiduronic acid, 5-[3-(1-naphthalenylcarbonyl)-1h-indol-1-yl]pentyl	158.612	556.203	--	--	--	-	-	-	-
M479T226_POS	1.69313e+07	1.82502e+07	1.84225e+07	5.34916e+07	5.34226e+07	4.18666e+07	1.7868e+07	4.95936e+07	1.47278	0.00123281	0.0618193	1.58189	Triamcinolone diacetate	225.699	479.189	Steroids and steroid derivatives	124-94-7	HMDB0014758	-	-	-	-
M595T315_POS	7.29292e+07	8.34878e+07	8.64529e+07	5.17448e+07	5.63731e+07	3.32732e+07	8.09566e+07	4.71303e+07	-0.780493	0.014331	0.140738	1.56942	7-methylguanosine	314.519	595.2	Purine nucleosides	2140-77-4	HMDB0005862	-	-	-	-
M202T315_POS	8.26189e+07	8.69966e+07	9.61231e+07	5.94973e+07	6.26489e+07	4.73035e+07	8.85795e+07	5.64832e+07	-0.649151	0.0064006	0.103059	1.56139	4-(1-piperazinyl)-1h-indole	315.149	202.143	--	--	--	-	-	-	-
M433T247_POS	1.24959e+08	1.30113e+08	1.33866e+08	9.79082e+07	1.09014e+08	7.68535e+07	1.29646e+08	9.45917e+07	-0.454789	0.0230628	0.174543	1.56014	15.beta.-hydroxycyproterone acetate	246.672	433.168	Steroids and steroid derivatives	-	HMDB0060708	-	-	-	-
M629T480_POS	7.57222e+07	8.25296e+07	7.80944e+07	4.91292e+07	5.02019e+07	4.51602e+07	7.87821e+07	4.81638e+07	-0.709919	0.000261751	0.0392108	1.55985	Octadecamethyloctasiloxane	480.077	629.191	--	--	--	-	-	-	-
M175T275_POS	5.31534e+07	5.73413e+07	6.44995e+07	3.07117e+07	3.18345e+07	2.17618e+07	5.83314e+07	2.81027e+07	-1.05357	0.00276759	0.0790822	1.53467	.alpha.-ionone	275.471	175.148	Prenol lipids	-	HMDB0059883	-	-	-	-
M134T376_2_POS	7.77926e+07	9.62781e+07	9.30415e+07	1.32877e+08	1.39284e+08	1.02384e+08	8.90374e+07	1.24848e+08	0.487693	0.0481714	0.246181	1.53205	2-aminobenzimidazole	376.456	134.081	Benzimidazoles	-	HMDB0245008	-	-	-	-
M247T373_POS	6.31224e+07	5.73334e+07	5.41834e+07	8.66208e+07	8.42663e+07	9.23756e+07	5.82131e+07	8.77542e+07	0.592125	0.00114816	0.0610028	1.52914	Oxymatrine	373.311	247.165	--	--	--	-	-	-	-
M561T185_POS	1.1777e+08	1.38599e+08	1.01333e+08	8.94759e+07	8.73744e+07	7.32611e+07	1.19234e+08	8.33705e+07	-0.516184	0.0396435	0.225163	1.51897	(1s,4as,7s,7as)-1-[(2s,3r,4s,5s,6r)-6-[[(e)-3-(3,4-dihydroxyphenyl)prop-2-enoyl]oxymethyl]-3,4,5-trihydroxyoxan-2-yl]oxy-7-hydroxy-7-methyl-4a,5,6,7a-tetrahydro-1h-cyclopenta[c]pyran-4-carboxylic acid	185.164	561.158	--	--	--	-	-	-	-
M705T277_POS	1.29071e+08	1.15613e+08	1.12425e+08	1.57864e+08	1.48871e+08	1.40156e+08	1.19036e+08	1.48963e+08	0.323559	0.014329	0.140738	1.51787	Itraconazole	276.517	705.237	Diazinanes	84625-61-6	HMDB0015298	-	-	-	-
M501T207_POS	1.0302e+08	1.15258e+08	1.05718e+08	8.28378e+07	7.37369e+07	7.89732e+07	1.07999e+08	7.8516e+07	-0.459955	0.00293218	0.079107	1.51258	Gossypol	206.611	501.194	Prenol lipids	90141-22-3	HMDB0040723	C07667	ko01110//Biosynthesis of secondary metabolites;ko00909//Sesquiterpenoid and triterpenoid biosynthesis	Global and overview maps;Metabolism of terpenoids and polyketides	Metabolism
M667T23_1_POS	9.39036e+07	9.1228e+07	1.19329e+08	7.20188e+07	7.01553e+07	7.18137e+07	1.01487e+08	7.13293e+07	-0.508729	0.0282897	0.191812	1.48159	Phosphonic acid, p-[[[(1r,2s)-2-aminocyclohexyl]amino]carbonyl]-, rel-	23.4641	667.24	--	--	--	-	-	-	-
M184T370_POS	1.0466e+08	1.39071e+08	1.16728e+08	9.56219e+07	9.03796e+07	8.09482e+07	1.20153e+08	8.89832e+07	-0.433266	0.0466335	0.241758	1.44934	Methyprylon	370.447	184.133	Piperidines	125-64-4	HMDB0015239	-	-	-	-
M436T247_POS	6.54045e+07	8.73781e+07	9.14983e+07	5.69491e+07	5.77633e+07	4.1553e+07	8.1427e+07	5.20885e+07	-0.644542	0.038562	0.222894	1.43622	1-piperazinecarboxylic acid, 4-[1-[[4-[(1,1-dimethylethoxy)carbonyl]phenyl]methyl]-1h-indol-4-yl]-, 1,1-dimethylethyl ester	247.363	436.218	--	--	--	-	-	-	-
M490T348_POS	7.05781e+07	7.26271e+07	6.38065e+07	9.82084e+07	9.49749e+07	9.13951e+07	6.90039e+07	9.48595e+07	0.459114	0.00145425	0.0640442	1.43589	Oxethazaine	348.005	490.301	Benzene and substituted derivatives	-	HMDB0255980	-	-	-	-
M191T200_POS	9.48371e+07	1.01442e+08	1.10255e+08	7.13926e+07	8.79701e+07	5.47121e+07	1.02178e+08	7.13583e+07	-0.517931	0.0436509	0.233873	1.43294	6h-dibenzo[b,d]pyran, 3-(1,1-dimethylbutyl)-6a,7,10,10a-tetrahydro-6,6,9-trimethyl-, (6ar,10ar)-	199.601	191.143	--	--	--	-	-	-	-
M307T316_POS	1.0914e+08	1.06154e+08	1.17436e+08	9.42875e+07	7.88595e+07	7.42209e+07	1.1091e+08	8.24559e+07	-0.427693	0.0148618	0.143731	1.43007	Glutathione, oxidized	316.345	307.079	Carboxylic acids and derivatives	15718-51-1	HMDB0011691	C00127	ko01100//Metabolic pathways;ko00480//Glutathione metabolism	Global and overview maps;Metabolism of other amino acids	Metabolism
M351T33_POS	6.54275e+07	6.64115e+07	7.06321e+07	9.28541e+07	9.52766e+07	9.10499e+07	6.74904e+07	9.30602e+07	0.463483	0.000220766	0.0376119	1.41738	Bufalin	33.1259	351.253	Steroids and steroid derivatives	-	HMDB0249428	-	-	-	-
M538T415_POS	6.4244e+07	6.85767e+07	7.68908e+07	4.53373e+07	5.14128e+07	2.79037e+07	6.99038e+07	4.15513e+07	-0.750478	0.0235745	0.1763	1.41138	4-demethylsimmondsin 2'-ferulate	414.726	538.213	--	--	--	-	-	-	-
M452T394_POS	5.64302e+07	6.03901e+07	5.39939e+07	4.26946e+07	2.68163e+07	1.31285e+07	5.69381e+07	2.75465e+07	-1.04753	0.0282674	0.191786	1.39785	Octanoic acid, 2-[[4-[([1,1'-biphenyl]-4-ylmethyl)amino]-6-chloro-2-pyrimidinyl]thio]-	393.637	452.138	--	--	--	-	-	-	-
M487T315_3_POS	3.90353e+07	3.86141e+07	3.52864e+07	1.25411e+07	1.15729e+07	1.51668e+07	3.76453e+07	1.30936e+07	-1.52361	0.000105097	0.0363971	1.39459	Arg-Arg-Arg	315.167	487.338	--	--	--	-	-	-	-
M226T403_POS	1.89126e+08	2.00155e+08	1.78485e+08	1.55335e+08	1.65556e+08	1.65548e+08	1.89255e+08	1.62146e+08	-0.223036	0.0190081	0.158286	1.38213	N-acetyl-o-fluoro-dl-phenylalanine	403.46	226.084	--	--	--	-	-	-	-
M361T197_POS	3.42503e+07	3.23645e+07	2.92137e+07	6.22722e+07	4.57511e+07	6.73836e+07	3.19428e+07	5.8469e+07	0.872179	0.0166169	0.1502	1.37719	Irigenin	197.357	361.09	Isoflavonoids	-	HMDB0303159	-	-	-	-
M160T445_POS	5.26472e+07	5.3127e+07	5.74917e+07	3.07361e+07	3.45374e+07	2.52374e+07	5.4422e+07	3.01703e+07	-0.85106	0.00145626	0.0640442	1.37487	Luminol	445.086	160.059	Diazanaphthalenes	-	HMDB0254204	-	-	-	-
M529T247_POS	3.75778e+07	3.75416e+07	3.27292e+07	1.27287e+07	1.02035e+07	1.32367e+07	3.59495e+07	1.20563e+07	-1.57619	0.000213263	0.0376119	1.36941	Dinor-12-oxophytodienoic acid	246.966	529.349	--	--	--	-	-	-	-
M392T416_POS	4.59055e+07	4.94673e+07	5.07091e+07	2.68539e+07	2.77404e+07	2.0361e+07	4.86939e+07	2.49851e+07	-0.962674	0.000975235	0.0605973	1.36471	Trospium	416.101	392.228	Benzene and substituted derivatives	47608-32-2	HMDB0014354	-	-	-	-
M265T68_POS	5.55902e+07	5.9393e+07	4.81398e+07	3.18703e+07	2.93635e+07	2.92385e+07	5.43743e+07	3.01574e+07	-0.850412	0.00208645	0.0712713	1.35409	Oleic acid methyl ester	67.9198	265.253	--	--	--	-	-	-	-
M406T409_POS	8.1379e+07	8.66272e+07	7.76715e+07	5.85655e+07	5.56333e+07	6.11944e+07	8.18925e+07	5.84644e+07	-0.486174	0.00155322	0.0642969	1.34898	N-acetyl-d-lactosamine	408.803	406.132	--	--	--	-	-	-	-
M288T413_POS	6.34552e+07	6.58314e+07	6.77501e+07	4.5032e+07	4.76549e+07	3.37645e+07	6.56789e+07	4.21505e+07	-0.639882	0.00608162	0.102578	1.32458	Lycorine	413.424	288.13	Amaryllidaceae alkaloids	-	HMDB0254256	C08532	ko00950//Isoquinoline alkaloid biosynthesis	Biosynthesis of other secondary metabolites	Metabolism
M556T185_POS	2.64809e+07	4.48131e+07	4.86438e+07	1.8145e+07	1.65081e+07	1.61316e+07	3.99793e+07	1.69282e+07	-1.23982	0.0283903	0.192312	1.30675	Isoflavone base + 1o, 1meo, o-hex+c7h12no	184.507	556.203	--	--	--	-	-	-	-
M446T369_POS	3.91587e+07	3.94101e+07	3.86096e+07	1.43845e+07	1.54512e+07	2.29672e+07	3.90595e+07	1.7601e+07	-1.15002	0.00137865	0.0640162	1.30178	Dehydroaripiprazole	369.012	446.136	Diazinanes	-	HMDB0250942	-	-	-	-
M184T151_POS	1.18047e+08	1.20661e+08	1.22849e+08	1.04412e+08	1.01818e+08	7.80164e+07	1.20519e+08	9.47488e+07	-0.347081	0.0388967	0.223414	1.29645	4-pyridoxic acid	151.296	184.064	Pyridines and derivatives	82-82-6	HMDB0000017	C00847	ko01100//Metabolic pathways;ko01120//Microbial metabolism in diverse environments;ko00750//Vitamin B6 metabolism	Global and overview maps;Metabolism of cofactors and vitamins	Metabolism
M217T419_POS	2.93293e+07	3.10259e+07	3.02212e+07	6.13505e+07	5.75328e+07	4.05973e+07	3.01921e+07	5.31602e+07	0.816174	0.0229432	0.174078	1.28911	.alpha.-cyclohexylmandelic acid	419.007	217.118	--	--	--	-	-	-	-
M145T382_POS	1.31701e+08	1.36873e+08	1.42425e+08	1.20234e+08	1.18553e+08	1.00683e+08	1.37e+08	1.13157e+08	-0.275852	0.0268812	0.187933	1.28554	1,6-anhydro-.beta.-d-glucose	382.382	145.049	Oxepanes	498-07-7	HMDB0000640	-	-	-	-
M245T235_POS	6.03934e+07	5.68956e+07	6.16769e+07	4.08834e+07	3.97006e+07	3.51765e+07	5.96553e+07	3.85868e+07	-0.628542	0.00072531	0.0561325	1.28057	Linoleoylglycine	234.634	245.226	--	--	--	-	-	-	-
M473T226_POS	9.40856e+07	1.00009e+08	9.14095e+07	7.68113e+07	7.77263e+07	6.36542e+07	9.5168e+07	7.27306e+07	-0.387913	0.0125611	0.131567	1.26048	(+)-fluprostenol methyl ester	225.751	473.236	--	--	--	-	-	-	-
M107T152_POS	5.57836e+07	7.37083e+07	7.03416e+07	3.90024e+07	5.47755e+07	3.73092e+07	6.66112e+07	4.36957e+07	-0.608274	0.0428293	0.232515	1.25833	Helicin	151.867	107.049	--	--	--	-	-	-	-
M483T117_POS	2.92259e+07	3.39034e+07	3.70731e+07	4.92518e+07	5.50367e+07	6.27203e+07	3.34008e+07	5.56696e+07	0.737007	0.0078784	0.110236	1.25678	Tetrahydro-l-biopterin	117.03	483.221	--	--	--	C20264	ko01100//Metabolic pathways;ko00790//Folate biosynthesis	Global and overview maps;Metabolism of cofactors and vitamins	Metabolism
M515T210_POS	6.83213e+07	6.59136e+07	6.8349e+07	4.9995e+07	4.70911e+07	4.67091e+07	6.7528e+07	4.79318e+07	-0.494504	0.000117936	0.0363971	1.24473	5-(3-(2-(7-chloroquinolin-2-yl)ethenyl)phenyl)-8-dimethylcarbamyl-4,6-dithiaoctanoic acid	210.256	515.116	--	--	--	-	-	-	-
M427T206_POS	5.04424e+07	5.42531e+07	5.48526e+07	3.56911e+07	3.465e+07	3.2241e+07	5.31827e+07	3.4194e+07	-0.637213	0.000380922	0.043667	1.23209	Cortisol 21-acetate	205.506	427.194	--	--	--	-	-	-	-
M371T97_POS	6.72569e+07	7.26931e+07	6.62236e+07	5.16362e+07	5.19392e+07	4.65931e+07	6.87245e+07	5.00561e+07	-0.457277	0.00214603	0.0716933	1.19474	Ingenol	97.3119	371.206	Prenol lipids	-	HMDB0253484	-	-	-	-
M288T370_POS	9.53035e+07	9.52627e+07	9.9432e+07	1.17064e+08	1.12758e+08	1.15274e+08	9.66661e+07	1.15032e+08	0.250956	0.000594541	0.0541145	1.19403	Arg-Leu	369.937	288.203	Carboxylic acids and derivatives	1188-24-5	HMDB0028713	-	-	-	-
M531T31_POS	3.52116e+07	3.56167e+07	3.58126e+07	5.78999e+07	6.03613e+07	4.46016e+07	3.5547e+07	5.42876e+07	0.610896	0.0186796	0.156871	1.17128	4-(2-oxo-1,2,3,4-tetrahydroquinolin-6-yl)oxycilostazol	31.0526	531.26	--	--	--	-	-	-	-
M374T450_POS	1.48152e+07	1.7065e+07	1.77127e+07	4.16705e+07	4.26507e+07	2.37748e+07	1.6531e+07	3.6032e+07	1.12411	0.0346295	0.211145	1.16501	Hexylglutathione	449.808	374.156	--	--	--	-	-	-	-
M310T41_POS	2.20671e+07	2.23122e+07	1.85286e+07	2.36984e+06	2.89666e+06	6.12402e+06	2.09693e+07	3.79684e+06	-2.46541	0.000533713	0.0519246	1.16049	Oleoyl ethylamide	40.5875	310.311	--	--	--	-	-	-	-
M350T269_POS	5.67129e+07	6.12307e+07	6.64054e+07	4.70818e+07	4.66785e+07	3.57574e+07	6.14497e+07	4.31726e+07	-0.509291	0.0170661	0.151608	1.15147	Prostaglandin f2.alpha. dimethylamine	268.955	350.29	--	--	--	-	-	-	-
M337T87_POS	1.04253e+08	1.00882e+08	1.07531e+08	8.79825e+07	8.77691e+07	8.67088e+07	1.04222e+08	8.74868e+07	-0.252522	0.00103189	0.0605973	1.14773	MG(18:2(9Z,12Z)/0:0/0:0)[rac]	87.4181	337.274	Fatty Acyls	-	HMDB0242115	-	-	-	-
M392T248_POS	3.35129e+07	3.24772e+07	3.17042e+07	5.33499e+07	4.85736e+07	4.48751e+07	3.25648e+07	4.89328e+07	0.587491	0.00284852	0.0790822	1.13532	Amlodipine	248.201	392.132	Pyridines and derivatives	88150-42-9	HMDB0005018	-	-	-	-
M347T230_1_POS	4.92787e+07	5.4631e+07	4.88695e+07	3.51953e+07	3.57482e+07	3.25377e+07	5.09264e+07	3.44937e+07	-0.562081	0.00145041	0.0640442	1.12868	Piperonyl sulfoxide	229.594	347.168	Benzodioxoles	-	HMDB0258607	-	-	-	-
M295T178_POS	2.92811e+07	2.84966e+07	3.0534e+07	5.0443e+07	4.43357e+07	4.25292e+07	2.94372e+07	4.57693e+07	0.636739	0.00269876	0.0782476	1.12644	Ethisterone	177.838	295.227	Steroids and steroid derivatives	-	HMDB0244770	-	-	-	-
M209T237_POS	3.94668e+07	4.24147e+07	4.32798e+07	2.64208e+07	2.87487e+07	2.19873e+07	4.17204e+07	2.57189e+07	-0.697924	0.00222324	0.0721616	1.11427	1-(3-fluorobenzyl)-4-piperidinamine	236.857	209.154	--	--	--	-	-	-	-
M368T226_POS	4.8937e+07	4.84433e+07	4.0218e+07	5.63996e+07	7.17743e+07	6.19685e+07	4.58661e+07	6.33808e+07	0.466618	0.0299717	0.197265	1.11407	Propargite	225.512	368.213	Benzene and substituted derivatives	-	HMDB0256819	-	-	-	-
M95T236_POS	4.76125e+07	4.9778e+07	5.73124e+07	3.8154e+07	3.76371e+07	2.84461e+07	5.15676e+07	3.47457e+07	-0.569631	0.0175109	0.153203	1.10543	1,2,3,6-tetrahydrobenzylalcohol	236.078	95.0855	--	--	--	-	-	-	-
M517T289_2_POS	3.31921e+07	3.45537e+07	3.90758e+07	2.21341e+07	2.19206e+07	1.41386e+07	3.56072e+07	1.93978e+07	-0.87628	0.00695683	0.106491	1.10367	Rubranoside a	289.309	517.226	--	--	--	-	-	-	-
M531T276_POS	4.88356e+07	5.53215e+07	5.40433e+07	3.95247e+07	3.86965e+07	3.3087e+07	5.27335e+07	3.71027e+07	-0.507193	0.00526462	0.0971894	1.09292	Icariin	276.056	531.205	--	--	--	-	-	-	-
M429T261_2_POS	4.04066e+07	5.68483e+07	3.99152e+07	2.9978e+07	3.08827e+07	2.62631e+07	4.57233e+07	2.90413e+07	-0.654825	0.043863	0.234409	1.05251	Isomajdine	260.545	429.21	--	--	--	-	-	-	-
M502T209_POS	5.17392e+07	5.42988e+07	5.70846e+07	3.74102e+07	4.68603e+07	3.10875e+07	5.43742e+07	3.84527e+07	-0.499839	0.030149	0.197617	1.04545	1-(1z-hexadecenyl)-sn-glycero-3-phosphocholine	209.048	502.329	--	--	--	-	-	-	-
M540T176_POS	8.55402e+07	7.93424e+07	7.66949e+07	6.81963e+07	6.26185e+07	6.47415e+07	8.05259e+07	6.51854e+07	-0.304902	0.00762996	0.110236	1.04339	2-(hydroxymethyl)-6-[5-[3-(hydroxymethyl)-5-(3-hydroxypropyl)-7-methoxy-2,3-dihydro-1-benzofuran-2-yl]-2-methoxyphenoxy]oxane-3,4,5-triol	176.163	540.245	--	--	--	-	-	-	-
M334T411_2_POS	5.83588e+07	6.00206e+07	6.49227e+07	5.08835e+07	4.7368e+07	3.99682e+07	6.11007e+07	4.60732e+07	-0.40726	0.0163503	0.149054	1.04041	Dipivefrine	410.765	334.223	Phenol esters	52365-63-6	HMDB0014592	-	-	-	-
M342T257_2_POS	5.35311e+07	5.77655e+07	5.86064e+07	4.36042e+07	4.63898e+07	3.4081e+07	5.66343e+07	4.13583e+07	-0.453499	0.0194767	0.159871	1.04024	Naltrexone	256.914	342.153	Phenanthrenes and derivatives	16590-41-3	HMDB0014842	-	-	-	-
M362T402_POS	1.99786e+08	1.99441e+08	2.00775e+08	2.18619e+08	2.08743e+08	2.16369e+08	2e+08	2.14577e+08	0.101493	0.00843288	0.113377	1.0365	Topiramate	401.593	362.084	Dioxolopyrans	97240-79-4	HMDB0005034	-	-	-	-
M568T442_POS	4.31464e+07	4.04433e+07	5.37586e+07	6.41134e+07	5.80417e+07	6.18922e+07	4.57828e+07	6.13491e+07	0.422237	0.024653	0.179878	1.02086	Nelfinavir	442.229	568.313	Carboxylic acids and derivatives	159989-64-7	HMDB0014365	-	-	-	-
M476T276_POS	6.14066e+07	6.39474e+07	4.99851e+07	7.6225e+07	6.89608e+07	7.39979e+07	5.84464e+07	7.30613e+07	0.321993	0.0382554	0.221835	1.01399	D-leucinamide, n-[(phenylmethoxy)carbonyl]-l-leucyl-n-[(1s)-1-formyl-3-methylbutyl]-	276.133	476.322	--	--	--	-	-	-	-
M335T255_POS	5.07892e+07	5.79373e+07	5.95589e+07	4.43075e+07	4.62957e+07	3.21719e+07	5.60951e+07	4.09251e+07	-0.454891	0.0426615	0.23204	1.0086	Benzyl butyl phthalate	255.098	335.132	Benzene and substituted derivatives	-	HMDB0249068	-	-	-	-
M289T383_POS	7.37143e+07	7.68509e+07	8.10185e+07	6.57109e+07	6.66083e+07	5.65012e+07	7.71945e+07	6.29401e+07	-0.294519	0.0209844	0.165538	1.00806	Eriodictyol	383.009	289.09	Flavonoids	552-58-9	HMDB0005810	C05631	ko01100//Metabolic pathways;ko01110//Biosynthesis of secondary metabolites;ko00941//Flavonoid biosynthesis	Biosynthesis of other secondary metabolites;Global and overview maps	Metabolism
M495T105_POS	3.93612e+07	4.5223e+07	4.80224e+07	5.56545e+07	6.30914e+07	5.73383e+07	4.42022e+07	5.86948e+07	0.409113	0.0130673	0.134624	1.0043	Schweinfurthin e	105.229	495.296	--	--	--	-	-	-	-

## Sheet: CK-vs-T2
Table S2. Differential metabolites in the CK-vs-T2 group
POS ion mode
index	CK-1	CK-2	CK-3	T2-1	T2-2	T2-3	control_mean	case_mean	log2_FC(case_mean/control_mean)	Pvalue	fdr	vip	MS2_name	RT	m/z	Class	CAS	HMDB	C_ID	Pathway	KEGG_B_class	KEGG_A_class
M313T65_POS	4.82074e+09	4.85041e+09	3.8959e+09	1.0497e+10	9.12511e+09	9.56191e+09	4.52235e+09	9.72799e+09	1.10507	0.000526115	0.022442	19.9261	1-palmitoylglycerol	65.1767	313.274	Glycerolipids	-	HMDB0245964	-	-	-	-
M268T181_3_POS	2.42275e+10	2.54956e+10	2.67551e+10	2.14454e+10	2.16394e+10	2.36019e+10	2.54928e+10	2.22289e+10	-0.19765	0.0312923	0.14241	14.6907	Adenosine	181.234	268.104	Purine nucleosides	58-61-7	HMDB0000050	C00212	ko01100//Metabolic pathways;ko02010//ABC transporters;ko00230//Purine metabolism	Global and overview maps;Membrane transport;Nucleotide metabolism	Environmental Information Processing;Metabolism
M175T527_1_POS	1.04883e+10	9.82464e+09	1.08656e+10	7.00982e+09	7.67154e+09	8.82323e+09	1.03929e+10	7.83486e+09	-0.407613	0.0138427	0.0921382	13.369	DL-arginine	527.059	175.119	Carboxylic acids and derivatives	-	HMDB0251511	-	-	-	-
M551T93_2_POS	5.62145e+09	6.05793e+09	6.36719e+09	3.38725e+09	3.38384e+09	4.333e+09	6.01552e+09	3.70136e+09	-0.700634	0.00377677	0.0503376	13.0416	Manumycin a	93.3882	551.265	Organooxygen compounds	-	HMDB0242678	-	-	-	-
M492T365_4_POS	2.16136e+10	2.01972e+10	1.93366e+10	1.70837e+10	1.75142e+10	1.87322e+10	2.03825e+10	1.77767e+10	-0.197341	0.0345193	0.150934	13.0144	Cevadine	365.357	492.317	Steroids and steroid derivatives	-	HMDB0259783	-	-	-	-
M520T209_3_POS	8.01872e+09	8.453e+09	8.95657e+09	5.61234e+09	6.53692e+09	6.51768e+09	8.4761e+09	6.22231e+09	-0.445949	0.00524598	0.0586644	12.8602	Lpc 18:2	209.048	520.34	--	--	--	-	-	-	-
M311T168_POS	9.88315e+09	9.97203e+09	1.03057e+10	8.37509e+09	8.47182e+09	7.66266e+09	1.00536e+10	8.16986e+09	-0.299333	0.00274135	0.0430856	11.8277	Desogestrel	167.695	311.258	Steroids and steroid derivatives	54024-22-5	HMDB0014449	-	-	-	-
M146T371_2_POS	1.18207e+10	1.25674e+10	1.32111e+10	1.45976e+10	1.43154e+10	1.44111e+10	1.25331e+10	1.44414e+10	0.204469	0.00964476	0.0793032	11.6355	1-deoxynojirimycin	370.688	146.081	Piperidines	19130-96-2	HMDB0035359	-	-	-	-
M518T196_POS	3.23088e+09	3.61697e+09	4.27151e+09	1.69619e+09	2.35531e+09	2.16401e+09	3.70645e+09	2.07184e+09	-0.839128	0.0106285	0.0823982	10.8072	1-Palmitoyl-sn-glycero-3-phosphocholine	196.097	518.324	Glycerophospholipids	17364-16-8	HMDB0010382	-	-	-	-
M535T70_3_POS	4.9737e+09	6.38869e+09	5.46879e+09	7.7276e+09	6.65052e+09	7.58575e+09	5.61039e+09	7.32129e+09	0.383996	0.0329303	0.146688	10.6208	Lappaconitine	70.0319	535.27	--	--	--	-	-	-	-
M353T73_2_POS	5.39615e+09	5.05974e+09	5.87677e+09	3.479e+09	4.13529e+09	4.2123e+09	5.44422e+09	3.9422e+09	-0.465725	0.0106435	0.0824311	10.3381	Monolinolenin (9c,12c,15c)	72.7283	353.269	--	--	--	-	-	-	-
M293T445_3_POS	2.18508e+09	2.20471e+09	2.375e+09	1.37481e+09	1.25753e+09	1.40699e+09	2.25493e+09	1.34644e+09	-0.743929	0.000273348	0.0190909	8.31841	Ethylenediaminetetraacetic acid	445.086	293.098	Carboxylic acids and derivatives	-	HMDB0303556	-	-	-	-
M439T448_2_POS	1.97954e+09	2.08911e+09	2.11869e+09	3.0742e+09	2.86286e+09	2.78539e+09	2.06245e+09	2.90748e+09	0.495416	0.000923437	0.0269957	7.99355	(2r,3s,4s,5r,6r)-5-[(2s,3r,4r)-3,4-dihydroxy-4-(hydroxymethyl)oxolan-2-yl]oxy-2-(hydroxymethyl)-6-(2-phenylethoxy)oxane-3,4-diol	448.036	439.142	--	--	--	-	-	-	-
M307T124_POS	4.58653e+08	5.51336e+08	4.90266e+08	1.87978e+09	1.63362e+09	7.91741e+08	5.00085e+08	1.43505e+09	1.52085	0.0474088	0.181568	7.68614	Cortisone	123.598	307.191	Steroids and steroid derivatives	-	HMDB0243633	C00762	ko01100//Metabolic pathways	Global and overview maps	Metabolism
M261T73_2_POS	1.95561e+09	1.82872e+09	2.33475e+09	1.14557e+09	1.261e+09	1.52419e+09	2.03969e+09	1.31025e+09	-0.638505	0.0181033	0.105787	7.08269	.gamma.-linolenoyl ethanolamide	72.7223	261.221	--	--	--	-	-	-	-
M184T491_1_POS	2.71809e+09	2.3969e+09	2.59238e+09	1.87613e+09	1.83419e+09	2.09675e+09	2.56912e+09	1.93569e+09	-0.408426	0.00693244	0.0665524	6.73304	Miltefosine	490.991	184.072	Organonitrogen compounds	-	HMDB0254735	-	-	-	-
M140T70_POS	1.17343e+09	1.12941e+09	1.10282e+09	5.59761e+08	5.34525e+08	5.98201e+08	1.13522e+09	5.64162e+08	-1.00879	3.26473e-05	0.011051	6.62505	Tropinone	70.0192	140.107	Tropane alkaloids	-	HMDB0304521	C00783	ko01100//Metabolic pathways;ko01110//Biosynthesis of secondary metabolites;ko00960//Tropane, piperidine and pyridine alkaloid biosynthesis	Biosynthesis of other secondary metabolites;Global and overview maps	Metabolism
M372T226_2_POS	2.06329e+09	1.7852e+09	1.55589e+09	1.17755e+09	1.13478e+09	1.2535e+09	1.80146e+09	1.18861e+09	-0.599892	0.0152815	0.0971542	6.50049	Docosahexaenoyl ethanolamide	226.378	372.275	Organonitrogen compounds	162758-94-3	HMDB0013658	-	-	-	-
M293T341_4_POS	1.14844e+10	1.14918e+10	1.18731e+10	1.22715e+10	1.19325e+10	1.25529e+10	1.16164e+10	1.22523e+10	0.0768833	0.0448741	0.175172	6.3908	Hydroxyflutamide	340.714	293.063	--	--	--	-	-	-	-
M133T391_2_POS	1.17425e+09	1.19333e+09	1.58043e+09	1.57839e+09	2.05594e+09	2.09124e+09	1.316e+09	1.90852e+09	0.536294	0.0489377	0.185106	6.06378	D-asparagine	390.746	133.06	Carboxylic acids and derivatives	2058-58-4	HMDB0033780	-	-	-	-
M275T51_POS	6.53554e+09	6.19553e+09	6.24152e+09	6.68622e+09	7.2498e+09	6.78757e+09	6.3242e+09	6.90786e+09	0.127358	0.0455809	0.177114	6.04773	Nandrolone	50.6125	275.201	Steroids and steroid derivatives	434-22-0	HMDB0002725	-	-	-	-
M364T423_1_POS	4.77616e+08	5.39631e+08	5.61693e+08	1.03931e+09	9.91572e+08	9.32219e+08	5.26313e+08	9.87699e+08	0.908151	0.000319797	0.0192427	5.93019	Propafenone	423.308	364.197	Linear 1,3-diarylpropanoids	54063-53-5	HMDB0015313	-	-	-	-
M349T381_2_POS	9.13183e+08	8.98011e+08	9.25228e+08	5.06713e+08	4.91097e+08	5.38764e+08	9.1214e+08	5.12191e+08	-0.832573	1.55434e-05	0.00881094	5.5502	Rutinose	381.009	349.132	Organooxygen compounds	-	HMDB0302439	-	-	-	-
M116T331_POS	2.66468e+09	2.88839e+09	2.72123e+09	2.47864e+09	2.35446e+09	2.15402e+09	2.7581e+09	2.32904e+09	-0.243939	0.0208516	0.114365	5.40698	L-hydroxyarginine	330.805	116.071	--	--	--	-	-	-	-
M229T386_2_POS	9.4993e+08	9.23644e+08	9.31502e+08	1.28828e+09	1.27564e+09	1.37534e+09	9.35025e+08	1.31309e+09	0.489885	0.000304527	0.0191376	5.37499	L-leucyl-l-proline	385.851	229.155	Carboxylic acids and derivatives	6403-35-6	HMDB0011175	-	-	-	-
M240T183_2_POS	1.53975e+08	1.36076e+08	1.48419e+08	5.94277e+08	4.99306e+08	4.56713e+08	1.46157e+08	5.16765e+08	1.82199	0.000830012	0.0261763	5.30171	Isoetharine	182.565	240.159	Phenols	530-08-5	HMDB0014366	-	-	-	-
M91T144_POS	7.83569e+08	8.58467e+08	8.21696e+08	5.09703e+08	4.40566e+08	4.82698e+08	8.21244e+08	4.77656e+08	-0.781838	0.000311996	0.0191376	5.11395	Benzylamine	144.262	91.0544	Benzene and substituted derivatives	100-46-9	HMDB0033871	-	-	-	-
M545T145_POS	9.21184e+08	8.86156e+08	8.09916e+08	5.75615e+08	5.50589e+08	5.12482e+08	8.72419e+08	5.46229e+08	-0.675516	0.000974293	0.0276903	4.95321	5-heptenoic acid, 7-[(1r,2r,3r,5s)-3,5-dihydroxy-2-[(3r)-3-hydroxy-5-phenylpentyl]cyclopentyl]-, 4-(3-thioxo-3h-1,2-dithiol-5-yl)phenyl ester, (5z)-	144.784	545.163	--	--	--	-	-	-	-
M625T222_2_POS	5.64535e+08	6.46056e+08	8.71621e+08	3.10924e+08	3.23787e+08	4.54148e+08	6.94071e+08	3.62953e+08	-0.935299	0.0320635	0.14453	4.67318	Benzamide, n-[2-(dimethylamino)ethyl]-n-methyl-4-[[[[4-[4-(4-morpholinyl)-7-(2,2,2-trifluoroethyl)-7h-pyrrolo[2,3-d]pyrimidin-2-yl]phenyl]amino]carbonyl]amino]-	221.54	625.266	--	--	--	-	-	-	-
M335T264_3_POS	1.12239e+09	1.23338e+09	1.36087e+09	8.3181e+08	1.00332e+09	9.5734e+08	1.23888e+09	9.30823e+08	-0.41246	0.0230152	0.121005	4.59328	5.beta.-pregnane-3.alpha.,17-diol-20-one	264.243	335.258	--	--	--	-	-	-	-
M365T122_POS	3.91944e+08	2.45233e+08	2.40354e+08	6.6607e+08	6.33588e+08	4.78331e+08	2.9251e+08	5.92663e+08	1.01872	0.0170862	0.103069	4.55981	Met-Ser-Lys	121.521	365.194	--	--	--	-	-	-	-
M276T196_POS	1.56786e+08	1.55283e+08	1.60397e+08	5.46046e+08	3.64461e+08	4.11962e+08	1.57489e+08	4.40823e+08	1.48495	0.00647477	0.0646819	4.54782	Glu-Lys	195.996	276.144	Carboxylic acids and derivatives	5891-53-2	HMDB0004207	-	-	-	-
M142T345_2_POS	2.5462e+09	2.31531e+09	2.28773e+09	2.12671e+09	2.01574e+09	2.09762e+09	2.38308e+09	2.08002e+09	-0.196229	0.0266006	0.130739	4.46851	Tropine	344.699	142.123	Tropane alkaloids	-	HMDB0259297	C00729	ko01100//Metabolic pathways;ko01110//Biosynthesis of secondary metabolites;ko00960//Tropane, piperidine and pyridine alkaloid biosynthesis	Biosynthesis of other secondary metabolites;Global and overview maps	Metabolism
M184T210_POS	8.71625e+08	9.43116e+08	1.03826e+09	6.31676e+08	7.06104e+08	7.41204e+08	9.50999e+08	6.92995e+08	-0.4566	0.0113074	0.0849149	4.28215	1,2-dilauroyl-sn-glycero-3-phosphatidylcholine	209.673	184.073	--	--	--	-	-	-	-
M192T327_1_POS	2.04379e+09	2.19618e+09	2.24404e+09	1.80841e+09	1.85032e+09	2.00308e+09	2.16133e+09	1.88727e+09	-0.195621	0.0316046	0.143284	4.261	Lontrel	326.906	191.982	Pyridines and derivatives	-	HMDB0244780	-	-	-	-
M162T414_1_POS	7.43486e+08	7.25685e+08	7.27694e+08	9.57364e+08	9.33891e+08	9.90947e+08	7.32288e+08	9.60734e+08	0.391726	0.00019822	0.0166702	4.18644	D-mannosamine	414.049	162.076	--	--	--	-	-	-	-
M109T42_POS	3.95365e+08	3.9963e+08	4.00268e+08	1.41711e+08	2.05515e+08	1.72198e+08	3.98421e+08	1.73141e+08	-1.20234	0.000260412	0.0190909	4.15781	Kinoprene	42.0169	109.101	--	--	--	-	-	-	-
M147T388_POS	4.3869e+08	4.45111e+08	4.80604e+08	6.02644e+08	7.10239e+08	6.71242e+08	4.54802e+08	6.61375e+08	0.54023	0.00372538	0.0503161	3.87756	D-glutamine	388.369	147.076	Carboxylic acids and derivatives	5959-95-5	HMDB0003423	C00819	ko01100//Metabolic pathways	Global and overview maps	Metabolism
M291T428_1_POS	9.1362e+08	9.14108e+08	1.01991e+09	7.06253e+08	7.27435e+08	7.90754e+08	9.49212e+08	7.41481e+08	-0.356322	0.00881824	0.0763027	3.85311	Argininosuccinic acid	428.342	291.13	Carboxylic acids and derivatives	2387-71-5	HMDB0000052	C03406	ko01100//Metabolic pathways;ko01110//Biosynthesis of secondary metabolites;ko01230//Biosynthesis of amino acids;ko00250//Alanine, aspartate and glutamate metabolism;ko00220//Arginine biosynthesis	Amino acid metabolism;Global and overview maps	Metabolism
M128T368_POS	1.25614e+09	1.33994e+09	1.3934e+09	1.54525e+09	1.51278e+09	1.53648e+09	1.32983e+09	1.5315e+09	0.203708	0.00800772	0.0720325	3.79825	Ammeline	368.466	128.071	--	--	--	C08733	ko01120//Microbial metabolism in diverse environments	Global and overview maps	Metabolism
M373T188_POS	1.22612e+08	1.30325e+08	1.19774e+08	3.1889e+08	3.10829e+08	2.96376e+08	1.24237e+08	3.08698e+08	1.3131	1.45779e-05	0.00881094	3.77208	6',7'-dihydroxybergamottin	187.795	373.184	Coumarins and derivatives	71339-34-9	HMDB0039066	-	-	-	-
M274T55_POS	6.83721e+08	7.8111e+08	8.54327e+08	5.93826e+08	4.8553e+08	6.06603e+08	7.73053e+08	5.61986e+08	-0.460031	0.0279779	0.134341	3.73839	Fenpropidin	55.3224	274.274	Benzene and substituted derivatives	-	HMDB0252217	-	-	-	-
M287T185_POS	4.54389e+08	4.84695e+08	4.40594e+08	2.70201e+08	2.76695e+08	2.94714e+08	4.59892e+08	2.80536e+08	-0.713108	0.000276474	0.0190909	3.7021	His-Met	184.512	287.055	Carboxylic acids and derivatives	215070	HMDB0028891	C05903	ko01100//Metabolic pathways;ko01110//Biosynthesis of secondary metabolites;ko00941//Flavonoid biosynthesis;ko00944//Flavone and flavonol biosynthesis	Biosynthesis of other secondary metabolites;Global and overview maps	Metabolism
M307T85_POS	3.3361e+08	3.02811e+08	3.6485e+08	5.44163e+08	5.19471e+08	4.80747e+08	3.33757e+08	5.14793e+08	0.625197	0.00214623	0.0386778	3.67484	Prednisolone 21-acetate	85.4238	307.191	--	--	--	-	-	-	-
M296T138_POS	9.55412e+07	1.02018e+08	1.05612e+08	3.53082e+08	2.08907e+08	2.97249e+08	1.01057e+08	2.86413e+08	1.50293	0.0116417	0.0858189	3.63789	Tetramethrin	138.163	296.186	Isoindoles and derivatives	-	HMDB0258915	-	-	-	-
M298T85_1_POS	6.11902e+08	6.22517e+08	5.28056e+08	4.16384e+08	4.19734e+08	4.00224e+08	5.87491e+08	4.12114e+08	-0.511525	0.00452248	0.0546077	3.58033	S-methyl-5'-thioadenosine	85.4833	298.097	5'-deoxyribonucleosides	2457-80-9	HMDB0001173	C00170	ko01100//Metabolic pathways;ko00270//Cysteine and methionine metabolism;ko00908//Zeatin biosynthesis	Amino acid metabolism;Global and overview maps;Metabolism of terpenoids and polyketides	Metabolism
M364T394_2_POS	7.86773e+08	8.44144e+08	9.57288e+08	1.10316e+09	1.0411e+09	1.0142e+09	8.62735e+08	1.05282e+09	0.287271	0.0283424	0.135323	3.55576	L-valine, n-[[1-(5-fluoropentyl)-1h-indazol-3-yl]carbonyl]-, methyl ester	394.043	364.197	--	--	--	-	-	-	-
M527T461_1_POS	1.09676e+09	1.13982e+09	1.19547e+09	1.0028e+09	9.47866e+08	9.56792e+08	1.14402e+09	9.69151e+08	-0.239313	0.00626411	0.0638895	3.55212	Gentianose	461.443	527.159	Organooxygen compounds	25954-44-3	HMDB0034072	-	-	-	-
M367T221_POS	8.87915e+07	8.88995e+07	1.98136e+08	3.29754e+08	2.91181e+08	2.7641e+08	1.25276e+08	2.99115e+08	1.25559	0.0119367	0.0865232	3.50069	Hirsuteine	220.633	367.209	--	--	--	-	-	-	-
M246T542_2_POS	7.24066e+08	6.87405e+08	7.27438e+08	8.52585e+08	8.2982e+08	9.30681e+08	7.12969e+08	8.71029e+08	0.28888	0.00882764	0.0763381	3.36858	Tramadol	541.648	246.181	Phenol ethers	-	HMDB0259401	-	-	-	-
M304T492_2_POS	2.24099e+08	2.27288e+08	2.57447e+08	4.01671e+08	3.90324e+08	3.59339e+08	2.36278e+08	3.83778e+08	0.699787	0.000870154	0.0265685	3.3368	Cocaine	491.715	304.176	Benzene and substituted derivatives	50-36-2	HMDB0015043	C01416	ko01100//Metabolic pathways;ko01110//Biosynthesis of secondary metabolites;ko00960//Tropane, piperidine and pyridine alkaloid biosynthesis	Biosynthesis of other secondary metabolites;Global and overview maps	Metabolism
M204T398_POS	2.02702e+08	2.72957e+08	2.5525e+08	4.0253e+08	3.77625e+08	3.91899e+08	2.43636e+08	3.90685e+08	0.681276	0.0027377	0.0430753	3.29746	Indole-3-pyruvic acid	398.242	204.087	Indoles and derivatives	392-12-1	HMDB0060484	C00331	ko01100//Metabolic pathways;ko00380//Tryptophan metabolism	Amino acid metabolism;Global and overview maps	Metabolism
M267T320_1_POS	3.12021e+08	3.26572e+08	3.05288e+08	4.62272e+08	4.15287e+08	4.97912e+08	3.14627e+08	4.58491e+08	0.543249	0.00435155	0.0539015	3.2547	5-methyl-7-methoxyisoflavone	320.365	267.111	--	--	--	-	-	-	-
M175T374_POS	1.48696e+08	1.66741e+08	1.68092e+08	2.69117e+08	2.90987e+08	3.28914e+08	1.61176e+08	2.96339e+08	0.878609	0.00188686	0.0363251	3.171	Arginine	374.405	175.108	Carboxylic acids and derivatives	-	HMDB0303361	-	-	-	-
M478T214_2_POS	4.73397e+08	4.90651e+08	5.33741e+08	3.28723e+08	3.8118e+08	3.89488e+08	4.99263e+08	3.66464e+08	-0.44613	0.00708888	0.067383	3.104	4-[5-[[4-[5-[acetyl(hydroxy)amino]pentylamino]-4-oxobutanoyl]-hydroxyamino]pentylamino]-4-oxobutanoic acid	213.937	478.293	--	--	--	-	-	-	-
M121T238_POS	1.55748e+09	1.61602e+09	1.66909e+09	1.46181e+09	1.40889e+09	1.53116e+09	1.6142e+09	1.46729e+09	-0.137668	0.0373509	0.157605	3.07955	N-methyltyramine	237.982	121.065	Benzene and substituted derivatives	370-98-9	HMDB0003633	C02442	ko01100//Metabolic pathways;ko00350//Tyrosine metabolism	Amino acid metabolism;Global and overview maps	Metabolism
M118T316_POS	3.12978e+08	3.41286e+08	4.08537e+08	2.13064e+08	2.16027e+08	2.38386e+08	3.54267e+08	2.22492e+08	-0.671082	0.0110287	0.0836956	3.05516	DL-valine	316.447	118.086	Carboxylic acids and derivatives	-	HMDB0250806	-	-	-	-
M346T356_1_POS	3.35277e+08	3.71372e+08	3.32202e+08	4.71309e+08	4.37155e+08	5.12875e+08	3.46284e+08	4.7378e+08	0.452262	0.00723231	0.0679346	3.03467	1-pyrrolidineheptanoic acid, 2-[(1e,3s,4s)-3-hydroxy-4-methyl-1-nonen-6-yn-1-yl]-5-oxo-, (2r)-	356.147	346.259	--	--	--	-	-	-	-
M337T391_2_POS	1.04649e+09	1.09857e+09	1.15007e+09	9.62459e+08	9.83429e+08	9.7338e+08	1.09838e+09	9.73089e+08	-0.174727	0.0147757	0.095372	2.96328	Psoralidin	390.56	337.111	Isoflavonoids	18642-23-4	HMDB0034050	-	-	-	-
M269T364_POS	2.06569e+08	2.69846e+08	2.72989e+08	4.20172e+08	3.41794e+08	3.52006e+08	2.49801e+08	3.71324e+08	0.571897	0.0206668	0.11387	2.88456	Isopimpinellin	364.071	269.04	Coumarins and derivatives	482-27-9	HMDB0034312	C02162	ko01110//Biosynthesis of secondary metabolites	Global and overview maps	Metabolism
M462T264_2_POS	5.49423e+08	6.16768e+08	6.63302e+08	5.22399e+08	4.43111e+08	4.80858e+08	6.09831e+08	4.82123e+08	-0.339008	0.0336683	0.148386	2.88415	Psychosine	264.364	462.343	Sphingolipids	-	HMDB0242640	C01747	ko00600//Sphingolipid metabolism	Lipid metabolism	Metabolism
M379T242_POS	3.75251e+08	3.97305e+08	4.10461e+08	2.95823e+08	2.76256e+08	2.81216e+08	3.94339e+08	2.84432e+08	-0.471353	0.000747273	0.0254439	2.88198	Sulindac	242.412	379.1	Indenes and isoindenes	38194-50-2	HMDB0014743	-	-	-	-
M386T58_POS	2.30441e+08	2.70327e+08	3.08939e+08	1.56173e+08	1.50892e+08	1.65577e+08	2.69902e+08	1.57547e+08	-0.776655	0.00821183	0.073033	2.83973	Leukotriene b4 dimethylamide	58.1882	386.29	Fatty Acyls	83024-92-4	HMDB0005085	-	-	-	-
M114T38_POS	8.33124e+07	6.94326e+07	7.02049e+07	1.71636e+08	1.81857e+08	1.80441e+08	7.43166e+07	1.77978e+08	1.25994	4.74473e-05	0.0119709	2.82348	.epsilon.-caprolactam	38.0542	114.091	Lactams	105-60-2	HMDB0062769	C06593	ko01100//Metabolic pathways;ko01120//Microbial metabolism in diverse environments	Global and overview maps	Metabolism
M381T413_1_POS	2.85503e+08	2.46537e+08	2.58262e+08	3.54356e+08	3.71451e+08	3.84031e+08	2.63434e+08	3.69946e+08	0.489875	0.00177865	0.03542	2.82205	Sulfasalazine	412.747	381.08	Azobenzenes	599-79-1	HMDB0014933	-	-	-	-
M228T353_2_POS	5.12316e+08	5.14078e+08	4.82943e+08	6.08144e+08	5.91157e+08	6.10861e+08	5.03112e+08	6.03387e+08	0.262204	0.00106207	0.0285614	2.75303	N-octanoyl-l-homoserine lactone	352.554	228.159	Carboxylic acids and derivatives	-	HMDB0255213	-	-	-	-
M305T269_POS	5.5131e+08	5.6844e+08	5.51455e+08	6.49857e+08	6.76024e+08	6.4507e+08	5.57068e+08	6.56983e+08	0.238002	0.000865351	0.0265685	2.73771	Diazinon	268.901	305.121	Organic thiophosphoric acids and derivatives	333-41-5	HMDB0032943	-	-	-	-
M168T372_POS	5.02349e+08	5.49588e+08	5.93939e+08	6.66729e+08	6.61347e+08	6.42012e+08	5.48625e+08	6.56696e+08	0.259404	0.0170814	0.103069	2.72337	Carbazole	371.671	168.063	Indoles and derivatives	-	HMDB0249614	C08060	ko01100//Metabolic pathways;ko01120//Microbial metabolism in diverse environments;ko01220//Degradation of aromatic compounds	Global and overview maps	Metabolism
M187T392_POS	1.39343e+08	9.91905e+07	9.87915e+07	1.92334e+08	2.05872e+08	2.36109e+08	1.12442e+08	2.11438e+08	0.91106	0.00607074	0.0626963	2.68069	Deoxyvasicinone	392.189	187.107	--	--	--	-	-	-	-
M197T374_POS	1.1182e+08	1.25186e+08	1.21699e+08	1.97333e+08	2.05579e+08	2.35773e+08	1.19568e+08	2.12895e+08	0.832308	0.00164361	0.0343136	2.63993	3,7-Dimethyluric acid	374.177	197.089	Imidazopyrimidines	13087-49-5	HMDB0001982	C16360	ko00232//Caffeine metabolism	Biosynthesis of other secondary metabolites	Metabolism
M499T203_2_POS	1.50305e+08	1.54305e+08	1.54292e+08	6.80206e+07	6.40141e+07	6.28726e+07	1.52967e+08	6.49691e+07	-1.2354	1.76578e-06	0.00502418	2.60751	Isochlorogenic acid b	202.734	499.122	Organooxygen compounds	-	HMDB0253617	-	-	-	-
M681T310_POS	1.77987e+08	1.88663e+08	2.16391e+08	3.02767e+08	2.61679e+08	2.91692e+08	1.94347e+08	2.85379e+08	0.554245	0.00560031	0.0603611	2.57897	7-(triethylsilyl)-10-deacetylbaccatin iii	310.425	681.294	--	--	--	-	-	-	-
M613T46_POS	2.27145e+08	2.03624e+08	2.24645e+08	9.63087e+07	1.17381e+08	1.66555e+08	2.18471e+08	1.26748e+08	-0.785477	0.0142742	0.0938197	2.52805	Dilinolenin (9c,12c,15c)	45.7914	613.483	--	--	--	-	-	-	-
M214T82_POS	1.83375e+08	2.30956e+08	2.07063e+08	1.15926e+08	1.27635e+08	1.20676e+08	2.07131e+08	1.21412e+08	-0.77063	0.00374826	0.0503161	2.51839	Tetradecylamine	82.1929	214.253	Organonitrogen compounds	-	HMDB0258887	-	-	-	-
M246T374_2_POS	3.36669e+08	3.6726e+08	4.0007e+08	4.59026e+08	4.51411e+08	4.52897e+08	3.67999e+08	4.54445e+08	0.3044	0.00941671	0.0785965	2.4768	3'-hydroxyrepaglinide	373.925	246.17	--	--	--	-	-	-	-
M127T248_POS	1.96597e+08	1.78184e+08	2.00414e+08	9.17508e+07	1.11591e+08	1.32769e+08	1.91731e+08	1.12037e+08	-0.775117	0.00433342	0.0538246	2.41646	Diethylcarbamazine	248.284	127.098	Diazinanes	90-89-1	HMDB0014849	-	-	-	-
M365T345_2_POS	3.73797e+08	4.48009e+08	4.72921e+08	3.47954e+08	3.1866e+08	3.55634e+08	4.31575e+08	3.40749e+08	-0.340903	0.0462363	0.178647	2.40094	Xanthosine 5'-monophosphate	345.212	365.063	Purine nucleotides	523-98-8	HMDB0001554	C00655	ko01100//Metabolic pathways;ko01110//Biosynthesis of secondary metabolites;ko00230//Purine metabolism	Global and overview maps;Nucleotide metabolism	Metabolism
M72T317_POS	1.79735e+08	2.00766e+08	2.01006e+08	1.15003e+08	1.1075e+08	1.29162e+08	1.93835e+08	1.18305e+08	-0.712319	0.00109493	0.0289648	2.38539	1,2-diamino-2-methylpropane	316.997	72.0809	--	--	--	-	-	-	-
M207T140_POS	9.90038e+08	9.93045e+08	9.95534e+08	9.30355e+08	9.3489e+08	8.74033e+08	9.92872e+08	9.13093e+08	-0.120847	0.0153175	0.0972294	2.35783	Isoproturon	140.035	207.137	Benzene and substituted derivatives	-	HMDB0253682	-	-	-	-
M447T180_POS	5.77993e+08	6.15253e+08	6.29002e+08	5.65162e+08	5.20935e+08	4.77808e+08	6.07416e+08	5.21302e+08	-0.220567	0.043125	0.171131	2.34257	Pravastatin	179.816	447.251	Hydroxy acids and derivatives	81093-37-0	HMDB0005022	-	-	-	-
M184T151_POS	1.18047e+08	1.20661e+08	1.22849e+08	2.32139e+08	1.69587e+08	1.9045e+08	1.20519e+08	1.97392e+08	0.711801	0.0140448	0.092778	2.33107	4-pyridoxic acid	151.296	184.064	Pyridines and derivatives	82-82-6	HMDB0000017	C00847	ko01100//Metabolic pathways;ko01120//Microbial metabolism in diverse environments;ko00750//Vitamin B6 metabolism	Global and overview maps;Metabolism of cofactors and vitamins	Metabolism
M209T96_POS	2.17175e+08	1.96582e+08	1.99838e+08	1.41602e+08	1.29482e+08	1.3437e+08	2.04531e+08	1.35151e+08	-0.597747	0.000682929	0.0244309	2.28537	Tetraethylene glycol monomethyl ether	96.4177	209.154	--	--	--	-	-	-	-
M306T193_POS	4.34488e+08	4.69221e+08	4.53272e+08	5.60284e+08	5.02396e+08	5.20911e+08	4.52327e+08	5.27864e+08	0.2228	0.0188628	0.108593	2.28522	N-acetylsphingosine	192.637	306.279	Sphingolipids	-	HMDB0247781	-	-	-	-
M223T83_POS	3.08332e+08	3.19801e+08	3.07817e+08	4.07116e+08	3.90473e+08	3.57146e+08	3.11983e+08	3.84912e+08	0.303058	0.00866671	0.0756261	2.28302	1-methyl-3-isobutylxanthine	83.2948	223.133	Imidazopyrimidines	-	HMDB0245912	-	-	-	-
M591T182_2_POS	2.46331e+08	2.4613e+08	2.62222e+08	1.61357e+08	1.64651e+08	2.12157e+08	2.51561e+08	1.79388e+08	-0.487821	0.0138906	0.0922035	2.24316	1,2-dihexadecanoyl-sn-glycerol	181.845	591.499	Glycerolipids	-	HMDB0007098	C00165	ko04931//Insulin resistance;ko04933//AGE-RAGE signaling pathway in diabetic complications	Endocrine and metabolic disease	Human Diseases
M466T392_POS	2.11918e+08	1.94295e+08	1.41208e+08	1.10996e+08	1.04276e+08	1.12663e+08	1.82474e+08	1.09311e+08	-0.739246	0.0268281	0.131341	2.20418	Glycocholic acid	391.886	466.301	Steroids and steroid derivatives	68753-51-5	HMDB0000331	C01921	ko01100//Metabolic pathways	Global and overview maps	Metabolism
M328T179_POS	2.353e+07	5.98228e+07	8.15341e+07	1.38052e+08	1.18165e+08	1.1722e+08	5.49623e+07	1.24479e+08	1.17939	0.0188935	0.108639	2.18119	Sethoxydim	179.227	328.212	--	--	--	-	-	-	-
M176T335_POS	4.36972e+08	4.44588e+08	4.23122e+08	3.87658e+08	3.68176e+08	3.55146e+08	4.34894e+08	3.70327e+08	-0.231866	0.00470878	0.05615	2.16701	4,4-dimethyl-l-glutamic acid	334.521	176.092	--	--	--	-	-	-	-
M449T184_POS	1.51542e+08	1.618e+08	1.47338e+08	8.92067e+07	9.21916e+07	9.65217e+07	1.5356e+08	9.264e+07	-0.729094	0.000220422	0.0175146	2.15953	Astragalin	184.492	449.108	Flavonoids	480-10-4	HMDB0037429	C12249	ko01110//Biosynthesis of secondary metabolites;ko00944//Flavone and flavonol biosynthesis	Biosynthesis of other secondary metabolites;Global and overview maps	Metabolism
M611T232_POS	1.84284e+07	1.2224e+07	1.31302e+07	6.1411e+07	9.09564e+07	7.75528e+07	1.45942e+07	7.66401e+07	2.39271	0.00209536	0.0383377	2.14151	Daurisoline	232.357	611.304	Isoquinolines and derivatives	-	HMDB0250882	-	-	-	-
M548T258_POS	1.6225e+08	1.78977e+08	1.8641e+08	1.16751e+08	1.09647e+08	1.1859e+08	1.75879e+08	1.14996e+08	-0.613	0.00134819	0.0320468	2.13791	1-o-octadecyl-sn-glyceryl-3-phosphorylcholine	257.622	548.343	Glycerophospholipids	74430-89-0	HMDB0011149	C04317	ko01100//Metabolic pathways;ko00565//Ether lipid metabolism	Global and overview maps;Lipid metabolism	Metabolism
M490T348_POS	7.05781e+07	7.26271e+07	6.38065e+07	1.53267e+08	1.11761e+08	1.28068e+08	6.90039e+07	1.31032e+08	0.925168	0.00740116	0.0688907	2.12334	Oxethazaine	348.005	490.301	Benzene and substituted derivatives	-	HMDB0255980	-	-	-	-
M629T262_POS	1.38447e+08	1.46923e+08	1.47949e+08	8.69579e+07	8.14217e+07	8.86845e+07	1.4444e+08	8.5688e+07	-0.753306	9.42609e-05	0.0134636	2.12299	Gambogic acid	261.604	629.334	Benzopyrans	2752-65-0	HMDB0034095	-	-	-	-
M262T491_2_POS	2.83609e+08	2.43561e+08	2.72974e+08	2.02469e+08	1.92058e+08	2.1643e+08	2.66715e+08	2.03652e+08	-0.389188	0.0105303	0.0819459	2.10338	Oxolinic acid	490.993	262.051	Quinolines and derivatives	-	HMDB0255996	-	-	-	-
M178T218_POS	1.02264e+08	1.0947e+08	1.15472e+08	1.81536e+08	1.6053e+08	1.61185e+08	1.09068e+08	1.6775e+08	0.621079	0.00173849	0.0351141	2.09843	4-benzofuranethanamine, 2,3-dihydro-.alpha.-methyl-	218.219	178.123	--	--	--	-	-	-	-
M134T376_2_POS	7.77926e+07	9.62781e+07	9.30415e+07	1.50747e+08	1.33914e+08	1.59819e+08	8.90374e+07	1.4816e+08	0.734674	0.00338238	0.0481136	2.09017	2-aminobenzimidazole	376.456	134.081	Benzimidazoles	-	HMDB0245008	-	-	-	-
M285T364_POS	9.9648e+07	1.01844e+08	1.22471e+08	1.82468e+08	1.65477e+08	1.55409e+08	1.07988e+08	1.67785e+08	0.635746	0.00508539	0.0579042	2.08966	Cyclophosphamide	364.071	285.014	Organonitrogen compounds	6055-19-2	HMDB0014672	-	-	-	-
M705T277_POS	1.29071e+08	1.15613e+08	1.12425e+08	1.78644e+08	1.78653e+08	1.65982e+08	1.19036e+08	1.74426e+08	0.55122	0.00111693	0.0290989	2.04319	Itraconazole	276.517	705.237	Diazinanes	84625-61-6	HMDB0015298	-	-	-	-
M244T274_POS	1.05717e+08	9.8073e+07	8.58129e+07	1.43417e+08	1.54493e+08	1.57035e+08	9.65344e+07	1.51648e+08	0.651613	0.00152234	0.0335778	2.03033	N-acetyl-.beta.-d-mannosamine	273.946	244.079	--	--	--	C00645	ko01100//Metabolic pathways;ko00520//Amino sugar and nucleotide sugar metabolism	Carbohydrate metabolism;Global and overview maps	Metabolism
M176T191_POS	1.07486e+08	1.13627e+08	1.14636e+08	1.7488e+08	1.57138e+08	1.65042e+08	1.11916e+08	1.65687e+08	0.566036	0.000656284	0.0240153	2.0227	4-methylquinoline-2,7-diol	190.62	176.092	--	--	--	-	-	-	-
M213T374_POS	6.32858e+07	6.23045e+07	6.40297e+07	1.05628e+08	1.19415e+08	1.26733e+08	6.32066e+07	1.17259e+08	0.891545	0.000957657	0.0274308	2.01537	Aldicarb	373.952	213.064	Carboximidic acids and derivatives	-	HMDB0248124	-	-	-	-
M353T391_POS	3.90245e+08	3.41209e+08	3.83345e+08	3.00232e+08	3.30853e+08	3.0347e+08	3.716e+08	3.11518e+08	-0.254431	0.0296165	0.13888	1.99795	4-methylumbelliferyl .beta.-d-glucuronide	390.825	353.085	--	--	--	-	-	-	-
M247T373_POS	6.31224e+07	5.73334e+07	5.41834e+07	1.03119e+08	1.07282e+08	1.21901e+08	5.82131e+07	1.10767e+08	0.928115	0.00110678	0.0290213	1.98958	Oxymatrine	373.311	247.165	--	--	--	-	-	-	-
M346T445_POS	8.87225e+07	9.37849e+07	1.02949e+08	5.11206e+07	4.32797e+07	4.64113e+07	9.5152e+07	4.69372e+07	-1.0195	0.000528685	0.022442	1.91176	Pirinixic acid	444.563	346.02	Thioethers	-	HMDB0256601	-	-	-	-
M112T257_POS	1.7227e+08	1.77276e+08	1.9532e+08	1.36886e+08	1.12002e+08	1.40845e+08	1.81622e+08	1.29911e+08	-0.483415	0.0106021	0.0823264	1.90546	Pyrrole-2-carboxylic acid	256.822	112.051	Pyrroles	634-97-9	HMDB0004230	-	-	-	-
M556T159_POS	1.04878e+08	1.05899e+08	1.00605e+08	6.11161e+07	5.13556e+07	5.87282e+07	1.03794e+08	5.70666e+07	-0.863005	0.000154197	0.0153406	1.88804	.beta.-d-glucopyranosiduronic acid, 5-[3-(1-naphthalenylcarbonyl)-1h-indol-1-yl]pentyl	158.612	556.203	--	--	--	-	-	-	-
M126T109_POS	3.55896e+08	3.75126e+08	3.8502e+08	3.39712e+08	3.1178e+08	3.11886e+08	3.72014e+08	3.21126e+08	-0.212217	0.0157365	0.098647	1.87353	1-methylhistamine	109.212	126.092	Organonitrogen compounds	501-75-7	HMDB0000898	C05127	ko01100//Metabolic pathways;ko00340//Histidine metabolism	Amino acid metabolism;Global and overview maps	Metabolism
M525T200_POS	3.21174e+08	3.23632e+08	3.30603e+08	2.83142e+08	2.90499e+08	2.51357e+08	3.25136e+08	2.75e+08	-0.241615	0.0153031	0.0972061	1.87087	Amcinonide	199.665	525.231	Steroids and steroid derivatives	51022-69-6	HMDB0014433	-	-	-	-
M308T190_POS	7.40035e+07	7.47204e+07	7.37052e+07	1.3022e+08	1.1062e+08	1.18786e+08	7.4143e+07	1.19875e+08	0.693149	0.00130263	0.031274	1.85963	N-acetyldihydrosphingosine	190.487	308.295	--	--	--	-	-	-	-
M196T299_POS	1.31609e+08	1.44213e+08	1.21298e+08	2.02537e+08	1.87311e+08	1.58138e+08	1.32373e+08	1.82662e+08	0.464568	0.0262682	0.130084	1.83526	(-)-.alpha.-kainic acid	298.57	196.097	--	--	--	-	-	-	-
M423T231_POS	2.05427e+08	2.15653e+08	2.22107e+08	1.57454e+08	1.63957e+08	1.82637e+08	2.14396e+08	1.68016e+08	-0.351678	0.00666284	0.0653603	1.83221	Mangiferin	231.217	423.09	Benzopyrans	4773-96-0	HMDB0034410	-	-	-	-
M234T48_POS	7.16938e+07	7.70404e+07	7.56036e+07	1.38593e+08	1.04861e+08	1.19591e+08	7.47793e+07	1.21015e+08	0.694472	0.00949439	0.078749	1.82389	Metolachlor-morpholinone	47.904	234.135	--	--	--	-	-	-	-
M191T98_POS	3.1353e+08	3.29711e+08	3.33189e+08	2.9355e+08	2.66679e+08	2.75891e+08	3.25477e+08	2.78707e+08	-0.223807	0.00927868	0.0781343	1.8191	1,1-dimethyl-4-phenylpiperazinium	97.9109	191.143	--	--	--	-	-	-	-
M581T61_POS	9.19987e+07	1.05893e+08	1.15587e+08	4.40394e+07	5.05893e+07	7.61719e+07	1.04493e+08	5.69335e+07	-0.876055	0.0164333	0.100874	1.81626	Hematoporphyrin	60.9069	581.276	-	-	HMDB0253077	-	-	-	-
M392T416_POS	4.59055e+07	4.94673e+07	5.07091e+07	9.46758e+07	9.08334e+07	8.48935e+07	4.86939e+07	9.01342e+07	0.888333	0.00020233	0.0169169	1.78019	Trospium	416.101	392.228	Benzene and substituted derivatives	47608-32-2	HMDB0014354	-	-	-	-
M405T103_POS	1.23672e+08	1.2918e+08	1.36985e+08	9.38785e+07	8.22057e+07	8.77007e+07	1.29946e+08	8.79283e+07	-0.56351	0.00120746	0.0300423	1.77425	Tetradecanamide, n-[(1r,2r)-2-hydroxy-1-(hydroxymethyl)-2-(4-nitrophenyl)ethyl]-	102.535	405.264	--	--	--	-	-	-	-
M468T272_POS	9.24418e+07	1.10401e+08	1.19725e+08	5.77577e+07	5.96771e+07	7.33556e+07	1.07523e+08	6.35968e+07	-0.757615	0.00947073	0.0787396	1.77111	1h-indole-5-sulfonamide, n-(3-chlorophenyl)-3-[[3,5-dimethyl-4-[(4-methyl-1-piperazinyl)carbonyl]-1h-pyrrol-2-yl]methylene]-2,3-dihydro-n-methyl-2-oxo-, (3z)-	271.723	468.096	--	--	--	-	-	-	-
M344T197_POS	1.45192e+08	1.91534e+08	1.61123e+08	1.1946e+08	1.12743e+08	1.26428e+08	1.6595e+08	1.19544e+08	-0.473207	0.0305535	0.140875	1.75492	1,5-hexanediol, 6-[6-[(1e,3r,5z)-3-hydroxy-1,5-undecadien-1-yl]-2-pyridinyl]-, (5s)-	197.251	344.28	--	--	--	-	-	-	-
M131T343_POS	9.2021e+07	1.1035e+08	1.0457e+08	1.47239e+08	1.32489e+08	1.51083e+08	1.02314e+08	1.43603e+08	0.489092	0.00621198	0.0634929	1.73099	N-acetylputrescine	343.381	131.118	Carboximidic acids and derivatives	18233-70-0	HMDB0002064	C02714	ko01100//Metabolic pathways;ko00330//Arginine and proline metabolism	Amino acid metabolism;Global and overview maps	Metabolism
M127T395_POS	9.99591e+07	1.00434e+08	1.03598e+08	5.20278e+07	6.15451e+07	7.08016e+07	1.01331e+08	6.14582e+07	-0.721392	0.00197334	0.0372422	1.72679	Melamine	394.878	127.098	Triazines	108-78-1	HMDB0041922	C08737	ko01120//Microbial metabolism in diverse environments	Global and overview maps	Metabolism
M281T117_POS	1.13708e+08	1.13453e+08	1.20059e+08	1.47061e+08	1.49473e+08	1.78177e+08	1.1574e+08	1.58237e+08	0.451197	0.0141906	0.0934683	1.72224	Cafestol	116.755	281.175	Naphthofurans	469-83-0	HMDB0035710	-	-	-	-
M128T351_POS	3.1403e+08	3.48004e+08	3.45875e+08	3.83155e+08	3.67183e+08	3.89963e+08	3.35969e+08	3.801e+08	0.17805	0.0267263	0.131094	1.71715	Vernolate	351.286	128.107	Thiocarbonyl compounds	-	HMDB0259792	-	-	-	-
M423T33_POS	1.63677e+08	1.92593e+08	1.6561e+08	2.17549e+08	2.02764e+08	2.29379e+08	1.7396e+08	2.16564e+08	0.316038	0.0244209	0.12467	1.69503	7.alpha.-hydroxy-4-cholesten-3-one	32.7731	423.31	Steroids and steroid derivatives	3862-25-7	HMDB0001993	C05455	ko01100//Metabolic pathways	Global and overview maps	Metabolism
M561T185_POS	1.1777e+08	1.38599e+08	1.01333e+08	8.26868e+07	7.74705e+07	7.20936e+07	1.19234e+08	7.7417e+07	-0.62307	0.0202798	0.112813	1.6898	(1s,4as,7s,7as)-1-[(2s,3r,4s,5s,6r)-6-[[(e)-3-(3,4-dihydroxyphenyl)prop-2-enoyl]oxymethyl]-3,4,5-trihydroxyoxan-2-yl]oxy-7-hydroxy-7-methyl-4a,5,6,7a-tetrahydro-1h-cyclopenta[c]pyran-4-carboxylic acid	185.164	561.158	--	--	--	-	-	-	-
M276T446_POS	5.50501e+07	6.0579e+07	6.54951e+07	1.21243e+08	8.92233e+07	9.24269e+07	6.03747e+07	1.00964e+08	0.741829	0.0187396	0.108267	1.67734	Gamma-glu-glu	446.406	276.119	Carboxylic acids and derivatives	1116-22-9	HMDB0011737	-	-	-	-
M476T276_POS	6.14066e+07	6.39474e+07	4.99851e+07	9.43257e+07	9.11169e+07	1.03287e+08	5.84464e+07	9.62432e+07	0.71957	0.00256292	0.0415529	1.67619	D-leucinamide, n-[(phenylmethoxy)carbonyl]-l-leucyl-n-[(1s)-1-formyl-3-methylbutyl]-	276.133	476.322	--	--	--	-	-	-	-
M314T260_POS	5.81735e+07	5.73307e+07	5.71277e+07	9.8859e+07	9.90858e+07	8.61218e+07	5.7544e+07	9.46889e+07	0.71853	0.000984104	0.0277358	1.67238	Kresoxim-methyl	260.273	314.121	Phenol ethers	-	HMDB0253821	-	-	-	-
M400T192_POS	2.18764e+08	2.28869e+08	2.15378e+08	2.78673e+08	2.60169e+08	2.45191e+08	2.21004e+08	2.61344e+08	0.241881	0.018411	0.106676	1.66741	Difloxacin	192.082	400.14	Quinolines and derivatives	-	HMDB0251259	-	-	-	-
M433T247_POS	1.24959e+08	1.30113e+08	1.33866e+08	1.63817e+08	1.61513e+08	1.70596e+08	1.29646e+08	1.65309e+08	0.350588	0.000685692	0.0244688	1.6434	15.beta.-hydroxycyproterone acetate	246.672	433.168	Steroids and steroid derivatives	-	HMDB0060708	-	-	-	-
M206T255_POS	3.06602e+07	3.40391e+07	3.49991e+07	6.86014e+07	6.3338e+07	6.90467e+07	3.32328e+07	6.69954e+07	1.01145	0.000116242	0.0137023	1.61069	Pantothenol	255.051	206.117	Fatty Acyls	-	HMDB0304820	C05944	ko00770//Pantothenate and CoA biosynthesis	Metabolism of cofactors and vitamins	Metabolism
M311T64_POS	1.12569e+08	1.16388e+08	1.09582e+08	1.72646e+08	1.32474e+08	1.48895e+08	1.12846e+08	1.51338e+08	0.423415	0.0312317	0.142269	1.60662	9-oxo-11-(3-pentyl-2-oxiranyl)-10e-undecenoic acid	63.8796	311.222	--	--	--	-	-	-	-
M289T29_POS	3.98898e+08	4.41185e+08	4.3181e+08	4.67099e+08	4.67157e+08	4.57287e+08	4.23964e+08	4.63848e+08	0.129709	0.0394137	0.162502	1.59508	Oxandrolone	28.5875	289.216	Steroids and steroid derivatives	53-39-4	HMDB0014759	-	-	-	-
M374T314_POS	3.54403e+07	3.98256e+07	4.3707e+07	8.73391e+07	6.04798e+07	7.61355e+07	3.96576e+07	7.46514e+07	0.912572	0.0126919	0.0885421	1.57618	Volinanserin	314.38	374.218	Benzene and substituted derivatives	-	HMDB0242485	-	-	-	-
M395T242_POS	1.4425e+08	1.68533e+08	1.53908e+08	1.27925e+08	1.13393e+08	1.19446e+08	1.55564e+08	1.20255e+08	-0.371411	0.0126962	0.0885421	1.57257	Diflufenican	242.453	395.074	Benzene and substituted derivatives	-	HMDB0251262	-	-	-	-
M348T274_POS	2.35343e+07	2.92441e+07	2.88275e+07	6.99753e+07	5.59441e+07	5.54808e+07	2.7202e+07	6.04667e+07	1.15243	0.00285086	0.0441316	1.57252	Bisoprolol	273.603	348.217	Benzene and substituted derivatives	66722-44-9	HMDB0014750	-	-	-	-
M160T66_POS	8.4269e+07	1.02452e+08	1.00117e+08	1.28376e+08	1.26638e+08	1.33223e+08	9.56128e+07	1.29413e+08	0.436702	0.00501108	0.0575275	1.56647	N-acetyl-dl-valine	65.6693	160.097	Carboxylic acids and derivatives	96-81-1	HMDB0011757	-	-	-	-
M217T419_POS	2.93293e+07	3.10259e+07	3.02212e+07	5.8974e+07	5.76304e+07	7.27565e+07	3.01921e+07	6.31203e+07	1.06393	0.00247357	0.0408878	1.56452	.alpha.-cyclohexylmandelic acid	419.007	217.118	--	--	--	-	-	-	-
M242T61_POS	2.34492e+07	2.47988e+07	2.25167e+07	6.58354e+07	4.81703e+07	5.45516e+07	2.35883e+07	5.61858e+07	1.25214	0.0033207	0.0479202	1.55687	Mefenamic acid	61.2981	242.139	Isoflavonoids	4044-00-2	HMDB0030699	-	-	-	-
M85T382_POS	4.20555e+08	4.35374e+08	4.64324e+08	4.76946e+08	4.72711e+08	4.84331e+08	4.40085e+08	4.77996e+08	0.119217	0.046309	0.17883	1.54779	1h-1,2,4-triazol-3-amine	382.356	85.0286	--	--	--	-	-	-	-
M512T442_POS	2.72237e+07	3.24366e+07	3.60947e+07	7.99039e+07	5.26253e+07	6.25267e+07	3.19183e+07	6.50186e+07	1.02647	0.0168047	0.10197	1.52082	(2e,6e,11e,13e)-18-(2,6-dioxopiperidin-4-yl)-9-hydroxy-8-methoxy-10,12,14-trimethyl-15-oxooctadeca-2,6,11,13-tetraenoic acid	441.647	512.261	--	--	--	-	-	-	-
M189T365_POS	6.93076e+07	7.14029e+07	8.05489e+07	4.10375e+07	4.41265e+07	4.42311e+07	7.37531e+07	4.31317e+07	-0.773956	0.00105534	0.0285614	1.52067	N.epsilon.-acetyl-l-lysine	365.264	189.123	Carboxylic acids and derivatives	692-04-6	HMDB0000206	C02727	ko01100//Metabolic pathways;ko00310//Lysine degradation	Amino acid metabolism;Global and overview maps	Metabolism
M591T30_POS	1.74758e+08	1.74661e+08	1.51058e+08	1.2364e+08	1.41944e+08	1.33472e+08	1.66826e+08	1.33018e+08	-0.326715	0.0235645	0.122517	1.51613	Leukotriene f4	29.7921	591.283	Fatty Acyls	-	HMDB0006465	C06462	ko01100//Metabolic pathways;ko00590//Arachidonic acid metabolism	Global and overview maps;Lipid metabolism	Metabolism
M304T195_POS	1.71393e+08	1.89922e+08	1.91701e+08	2.25485e+08	2.27431e+08	2.03613e+08	1.84339e+08	2.18843e+08	0.247536	0.0262382	0.12998	1.51287	Fenpropimorph	194.799	304.264	Benzene and substituted derivatives	76492-90-5	HMDB0037270	-	-	-	-
M138T238_POS	2.98317e+08	3.09758e+08	3.1571e+08	2.7826e+08	2.69637e+08	2.80983e+08	3.07928e+08	2.76293e+08	-0.156394	0.0067478	0.0655234	1.50914	Tyramine	237.888	138.091	Benzene and substituted derivatives	51-67-2	HMDB0000306	C00483	ko01100//Metabolic pathways;ko01110//Biosynthesis of secondary metabolites;ko00350//Tyrosine metabolism;ko00950//Isoquinoline alkaloid biosynthesis	Amino acid metabolism;Biosynthesis of other secondary metabolites;Global and overview maps	Metabolism
M160T364_POS	8.46794e+07	7.83797e+07	9.60225e+07	1.21868e+08	1.106e+08	1.20571e+08	8.63605e+07	1.17679e+08	0.446415	0.00751801	0.0694836	1.50544	Betonicine	364.474	160.097	Carboxylic acids and derivatives	515-25-3	HMDB0029412	-	-	-	-
M538T415_POS	6.4244e+07	6.85767e+07	7.68908e+07	4.38654e+07	3.68964e+07	3.78231e+07	6.99038e+07	3.95283e+07	-0.822485	0.00212991	0.0386258	1.50227	4-demethylsimmondsin 2'-ferulate	414.726	538.213	--	--	--	-	-	-	-
M380T431_POS	3.63485e+07	3.97968e+07	4.21497e+07	6.72439e+07	7.83473e+07	6.42972e+07	3.94317e+07	6.99628e+07	0.827233	0.00266861	0.0424915	1.49752	Trans-epoxysuccinyl-l-leucylamido(4-guanidino)butane	430.59	380.192	--	--	--	-	-	-	-
M194T320_POS	5.16267e+07	5.24005e+07	5.66443e+07	2.18491e+07	2.93329e+07	2.30856e+07	5.35572e+07	2.47559e+07	-1.11331	0.000498486	0.0221834	1.48299	Bromobutide	320.345	193.998	--	--	--	-	-	-	-
M221T83_POS	1.04425e+08	1.05503e+08	1.03369e+08	1.40568e+08	1.42783e+08	1.22458e+08	1.04432e+08	1.3527e+08	0.373268	0.00885085	0.0764469	1.48061	2,6-di-tert-butylbenzoquinone	83.3111	221.154	Prenol lipids	719-22-2	HMDB0013817	-	-	-	-
M473T151_POS	2.49197e+07	2.85136e+07	2.68903e+07	5.09459e+07	5.36773e+07	5.73578e+07	2.67745e+07	5.39937e+07	1.01193	0.00021552	0.0173194	1.4408	Chrysomycin a	151.256	473.142	--	--	--	-	-	-	-
M133T98_POS	2.9144e+08	3.10034e+08	3.01305e+08	2.83411e+08	2.60706e+08	2.66856e+08	3.00926e+08	2.70324e+08	-0.154719	0.024056	0.123873	1.4305	L-carvone	97.9109	133.1	Prenol lipids	6485-40-1	HMDB0035089	C01767	ko01110//Biosynthesis of secondary metabolites;ko00902//Monoterpenoid biosynthesis;ko00903//Limonene and pinene degradation	Global and overview maps;Metabolism of terpenoids and polyketides	Metabolism
M446T369_POS	3.91587e+07	3.94101e+07	3.86096e+07	1.27329e+07	1.47458e+07	1.19374e+07	3.90595e+07	1.31387e+07	-1.57185	7.50576e-06	0.00771003	1.41568	Dehydroaripiprazole	369.012	446.136	Diazinanes	-	HMDB0250942	-	-	-	-
M244T299_1_POS	3.29419e+08	3.3827e+08	3.28656e+08	3.46458e+08	3.80992e+08	3.63281e+08	3.32115e+08	3.63577e+08	0.130579	0.0393709	0.162373	1.4091	N-3-hydroxyoctanoyl-l-homoserine lactone	298.559	244.154	--	--	--	-	-	-	-
M557T275_2_POS	4.69443e+08	4.78229e+08	4.6008e+08	5.07066e+08	5.07159e+08	4.83593e+08	4.69251e+08	4.99272e+08	0.0894685	0.0334184	0.147786	1.3994	4-hydroxyatorvastatin lactone	275.43	557.257	--	--	--	-	-	-	-
M573T261_POS	4.29302e+07	4.80262e+07	5.11208e+07	1.94545e+07	2.23712e+07	2.30854e+07	4.73591e+07	2.1637e+07	-1.13014	0.000615574	0.0230999	1.39892	Quercetin 3-o-malonylglucoside	260.949	573.064	Flavonoids	96862-01-0	HMDB0037368	C12638	ko00944//Flavone and flavonol biosynthesis	Biosynthesis of other secondary metabolites	Metabolism
M310T363_POS	2.44588e+07	2.40155e+07	2.8535e+07	5.677e+07	5.00839e+07	4.72696e+07	2.56698e+07	5.13745e+07	1.00098	0.00124755	0.0304602	1.39207	Tyr-Lys	363.185	310.165	Carboxylic acids and derivatives	-	HMDB0029110	-	-	-	-
M116T293_POS	1.63502e+08	1.60011e+08	1.60346e+08	1.85215e+08	1.90357e+08	1.84671e+08	1.61286e+08	1.86748e+08	0.21147	0.00027837	0.0190909	1.39205	Dodemorph	293.041	116.107	--	--	--	-	-	-	-
M277T465_POS	6.10729e+07	6.57764e+07	7.27638e+07	3.91445e+07	3.67057e+07	4.57431e+07	6.65377e+07	4.05311e+07	-0.715143	0.00389553	0.0509334	1.38123	L-saccharopine	465.141	277.14	Carboxylic acids and derivatives	997-68-2	HMDB0000279	C00449	ko01100//Metabolic pathways;ko01110//Biosynthesis of secondary metabolites;ko01230//Biosynthesis of amino acids;ko00310//Lysine degradation;ko00300//Lysine biosynthesis	Amino acid metabolism;Global and overview maps	Metabolism
M441T258_1_POS	2.00232e+08	1.92469e+08	1.80456e+08	2.08924e+08	2.26996e+08	2.19464e+08	1.91052e+08	2.18462e+08	0.193413	0.024402	0.124618	1.35269	Ginkgolide c	257.657	441.137	Prenol lipids	15291-76-6	HMDB0036860	-	-	-	-
M184T316_POS	2.68994e+07	2.76353e+07	2.84882e+07	5.31094e+07	5.04888e+07	4.94912e+07	2.76743e+07	5.10298e+07	0.882796	3.74845e-05	0.0116591	1.34169	Simazine hydroxy	315.748	184.133	--	--	--	-	-	-	-
M226T403_POS	1.89126e+08	2.00155e+08	1.78485e+08	1.75337e+08	1.58763e+08	1.47997e+08	1.89255e+08	1.60699e+08	-0.235972	0.047711	0.182434	1.3388	N-acetyl-o-fluoro-dl-phenylalanine	403.46	226.084	--	--	--	-	-	-	-
M383T229_POS	1.09185e+08	1.16058e+08	1.11528e+08	1.54781e+08	1.30847e+08	1.29498e+08	1.12257e+08	1.38376e+08	0.301784	0.0366206	0.156366	1.31023	Maresin 1	228.912	383.204	Fatty Acyls	-	HMDB0254335	-	-	-	-
M595T265_POS	1.15277e+08	1.29501e+08	1.39909e+08	9.35629e+07	1.06831e+08	1.06347e+08	1.28229e+08	1.02247e+08	-0.326664	0.0359069	0.154142	1.30934	Ganoderic acid h	264.656	595.288	Prenol lipids	98665-19-1	HMDB0035987	-	-	-	-
M295T463_POS	5.05098e+06	5.95034e+06	5.88525e+06	2.62275e+07	2.72591e+07	2.87266e+07	5.62886e+06	2.74044e+07	2.28349	9.83074e-06	0.00785422	1.29572	Cinchonine	463.032	295.165	--	--	--	-	-	-	-
M170T395_POS	3.14941e+07	4.02613e+07	2.62718e+07	5.62169e+07	5.53495e+07	5.51677e+07	3.26757e+07	5.5578e+07	0.766295	0.0050123	0.0575275	1.2905	3-methyl-l-histidine	395.348	170.093	Carboxylic acids and derivatives	368-16-1	HMDB0000479	C01152	ko01100//Metabolic pathways;ko00340//Histidine metabolism	Amino acid metabolism;Global and overview maps	Metabolism
M231T222_POS	1.47774e+08	1.49855e+08	1.5119e+08	1.30621e+08	1.18685e+08	1.30424e+08	1.49606e+08	1.26577e+08	-0.241156	0.00480518	0.0566133	1.29032	Leu-Val	222.333	231.17	Carboxylic acids and derivatives	-	HMDB0028942	-	-	-	-
M555T188_POS	2.7632e+07	4.2974e+07	3.31428e+07	1.24676e+07	1.05052e+07	1.21425e+07	3.45829e+07	1.17051e+07	-1.56292	0.00721776	0.0678866	1.28535	Entecavir	187.692	555.224	Nucleoside and nucleotide analogues	142217-69-4	HMDB0014585	-	-	-	-
M160T445_POS	5.26472e+07	5.3127e+07	5.74917e+07	3.19845e+07	3.11956e+07	3.50533e+07	5.4422e+07	3.27445e+07	-0.732937	0.00036439	0.0200268	1.28451	Luminol	445.086	160.059	Diazanaphthalenes	-	HMDB0254204	-	-	-	-
M337T87_POS	1.04253e+08	1.00882e+08	1.07531e+08	7.69401e+07	8.17893e+07	8.74345e+07	1.04222e+08	8.20547e+07	-0.345002	0.00349002	0.0488779	1.27844	MG(18:2(9Z,12Z)/0:0/0:0)[rac]	87.4181	337.274	Fatty Acyls	-	HMDB0242115	-	-	-	-
M312T226_2_POS	8.25326e+07	6.68918e+07	5.79495e+07	4.13752e+07	4.25638e+07	4.9426e+07	6.91246e+07	4.4455e+07	-0.636853	0.031614	0.143284	1.27012	N-tetradecanoyl-l-homoserine lactone	226.374	312.253	--	--	--	-	-	-	-
M650T32_1_POS	1.22199e+08	1.33859e+08	1.11066e+08	1.37908e+08	1.49893e+08	1.54425e+08	1.22374e+08	1.47409e+08	0.268518	0.0382006	0.15942	1.26633	L-valinamide, n-(4-methoxy-1,4-dioxobutyl)-l-alanyl-l-alanyl-l-prolyl-n-(4-methyl-2-oxo-2h-1-benzopyran-7-yl)-	32.0999	650.259	--	--	--	-	-	-	-
M265T68_POS	5.55902e+07	5.9393e+07	4.81398e+07	2.86069e+07	2.88697e+07	3.90845e+07	5.43743e+07	3.21871e+07	-0.756445	0.00970225	0.0795284	1.25513	Oleic acid methyl ester	67.9198	265.253	--	--	--	-	-	-	-
M390T408_POS	1.55691e+07	1.62567e+07	1.56298e+07	3.75292e+07	3.71031e+07	3.33034e+07	1.58185e+07	3.59786e+07	1.18552	0.000120969	0.0138068	1.2429	Arctigenin	408.065	390.213	Furanoid lignans	7770-78-7	HMDB0030087	-	-	-	-
M331T189_POS	6.08233e+07	6.30151e+07	6.57684e+07	4.38125e+07	4.30314e+07	4.23069e+07	6.32022e+07	4.30503e+07	-0.553954	0.000175345	0.0156421	1.24236	Biflorin	189.345	331.129	Organooxygen compounds	89701-85-9	HMDB0002336	-	-	-	-
M184T272_1_POS	2.18999e+07	2.5396e+07	2.40688e+07	4.56208e+07	4.50515e+07	4.13833e+07	2.37882e+07	4.40185e+07	0.887861	0.00026874	0.0190909	1.24159	(.+/-.)-4-fluoroephedrine	272.18	184.133	--	--	--	-	-	-	-
M556T185_POS	2.64809e+07	4.48131e+07	4.86438e+07	1.83285e+07	1.72276e+07	1.62563e+07	3.99793e+07	1.72708e+07	-1.21091	0.0297185	0.138986	1.23063	Isoflavone base + 1o, 1meo, o-hex+c7h12no	184.507	556.203	--	--	--	-	-	-	-
M457T249_1_POS	6.30601e+07	8.39217e+07	8.49297e+07	5.72506e+07	4.80631e+07	5.66553e+07	7.73038e+07	5.39897e+07	-0.517856	0.039182	0.161918	1.22695	Trioxsalen	249.492	457.147	Coumarins and derivatives	3902-71-4	HMDB0015575	-	-	-	-
M301T159_POS	5.27729e+07	4.58061e+07	3.64203e+07	6.54317e+07	7.66143e+07	6.06909e+07	4.49998e+07	6.7579e+07	0.586656	0.0278859	0.134152	1.22199	Zearalenone	158.984	301.165	Macrolides and analogues	17924-92-4	HMDB0031752	-	-	-	-
M144T416_POS	6.73708e+07	6.37217e+07	6.30003e+07	8.17274e+07	8.34353e+07	8.60538e+07	6.46976e+07	8.37388e+07	0.372185	0.0004998	0.0221834	1.20314	N-ethylmaleimide	416.332	144.065	Pyrrolidines	-	HMDB0255137	-	-	-	-
M531T31_POS	3.52116e+07	3.56167e+07	3.58126e+07	4.93898e+07	5.63672e+07	5.89907e+07	3.5547e+07	5.49159e+07	0.627497	0.00251462	0.0411407	1.1954	4-(2-oxo-1,2,3,4-tetrahydroquinolin-6-yl)oxycilostazol	31.0526	531.26	--	--	--	-	-	-	-
M360T357_POS	5.40763e+07	5.3377e+07	5.59001e+07	7.64273e+07	7.1759e+07	7.12235e+07	5.44511e+07	7.31366e+07	0.425631	0.000502849	0.0221834	1.19358	Arg-Gly-Lys	356.903	360.238	--	--	--	-	-	-	-
M368T84_POS	1.01166e+08	1.03751e+08	9.77099e+07	1.37426e+08	1.17568e+08	1.13544e+08	1.00876e+08	1.22846e+08	0.284277	0.0442935	0.17404	1.19034	Methanone, [1-(5-fluoropentyl)-1h-indol-3-yl]tricyclo[3.3.1.1(3,7)]dec-1-yl-	83.6373	368.243	--	--	--	-	-	-	-
M342T257_2_POS	5.35311e+07	5.77655e+07	5.86064e+07	7.78189e+07	7.53852e+07	7.29036e+07	5.66343e+07	7.53692e+07	0.412299	0.000899517	0.0266438	1.18866	Naltrexone	256.914	342.153	Phenanthrenes and derivatives	16590-41-3	HMDB0014842	-	-	-	-
M295T178_POS	2.92811e+07	2.84966e+07	3.0534e+07	6.23058e+07	4.20135e+07	4.64227e+07	2.94372e+07	5.02473e+07	0.771406	0.0282639	0.135128	1.1858	Ethisterone	177.838	295.227	Steroids and steroid derivatives	-	HMDB0244770	-	-	-	-
M656T223_POS	2.60322e+07	2.82509e+07	2.4692e+07	8.51146e+06	7.67061e+06	8.45648e+06	2.6325e+07	8.21285e+06	-1.68048	7.21306e-05	0.0134636	1.17957	Veratridine	222.803	656.364	--	--	--	-	-	-	-
M205T83_POS	8.28777e+07	9.52428e+07	8.57488e+07	1.14198e+08	1.11244e+08	9.96964e+07	8.79564e+07	1.08379e+08	0.301229	0.0243028	0.124589	1.16974	Oxymetazoline	83.1994	205.122	Benzene and substituted derivatives	1491-59-4	HMDB0015070	-	-	-	-
M188T157_POS	4.47939e+07	3.24324e+07	3.21378e+07	4.87131e+07	6.40081e+07	5.82556e+07	3.64547e+07	5.69923e+07	0.644661	0.0282168	0.134992	1.16458	Atrazine desethyl	157.451	188.092	Triazines	6190-65-4	HMDB0033249	C06559	ko01120//Microbial metabolism in diverse environments	Global and overview maps	Metabolism
M285T420_POS	1.1178e+07	1.43742e+07	1.40148e+07	3.39782e+07	3.07087e+07	2.81173e+07	1.3189e+07	3.09348e+07	1.22989	0.00084769	0.0262764	1.15808	Maackiaine	420.058	285.07	--	--	--	C10502	ko00943//Isoflavonoid biosynthesis	Biosynthesis of other secondary metabolites	Metabolism
M76T334_POS	6.6263e+07	7.41071e+07	6.92939e+07	8.8917e+07	8.26253e+07	9.21698e+07	6.9888e+07	8.7904e+07	0.330884	0.00757296	0.0696612	1.13948	Trimethylamine n-oxide	334.13	76.076	Organonitrogen compounds	1184-78-7	HMDB0000925	C01104	ko01100//Metabolic pathways;ko01120//Microbial metabolism in diverse environments	Global and overview maps	Metabolism
M204T196_POS	2.51392e+07	2.17961e+07	2.25002e+07	5.13643e+07	3.44198e+07	3.97126e+07	2.31452e+07	4.18322e+07	0.853904	0.0216019	0.116788	1.13579	N-acetyl-d-glucosamine	196.251	204.087	Organooxygen compounds	-	HMDB0244808	C00140	ko01100//Metabolic pathways;ko02010//ABC transporters;ko00520//Amino sugar and nucleotide sugar metabolism	Carbohydrate metabolism;Global and overview maps;Membrane transport	Environmental Information Processing;Metabolism
M307T364_POS	4.52705e+07	4.88336e+07	4.88775e+07	6.83175e+07	6.32383e+07	6.23043e+07	4.76605e+07	6.462e+07	0.439186	0.00157126	0.0340001	1.1281	Chloramphenicol	364.12	306.996	Benzene and substituted derivatives	56-75-7	HMDB0014589	-	-	-	-
M200T351_2_POS	4.81984e+07	4.48952e+07	4.30549e+07	6.17144e+07	6.14306e+07	6.29589e+07	4.53828e+07	6.20346e+07	0.450926	0.000454172	0.0214515	1.12658	Pyrimethanil	350.656	200.128	Benzene and substituted derivatives	53112-28-0	HMDB0033135	-	-	-	-
M614T275_POS	3.29971e+07	3.22957e+07	2.87412e+07	1.41038e+07	1.46032e+07	1.57194e+07	3.13447e+07	1.48088e+07	-1.08176	0.00029514	0.0191376	1.12276	Indinavir	274.781	614.354	Carboxylic acids and derivatives	150378-17-9	HMDB0014369	-	-	-	-
M172T80_POS	2.7921e+07	2.8083e+07	3.53026e+07	4.44923e+07	4.51817e+07	5.47897e+07	3.04355e+07	4.81545e+07	0.661916	0.0126328	0.0885261	1.11512	Gabapentin	80.1447	172.133	Carboxylic acids and derivatives	60142-96-3	HMDB0005015	-	-	-	-
M305T415_POS	8.63877e+07	9.01714e+07	9.54703e+07	1.09299e+08	1.00888e+08	1.15997e+08	9.06765e+07	1.08728e+08	0.261924	0.0240752	0.123873	1.1068	Artemisinin	415.366	305.146	--	--	--	-	-	-	-
M595T315_POS	7.29292e+07	8.34878e+07	8.64529e+07	6.53373e+07	5.70838e+07	6.63079e+07	8.09566e+07	6.29097e+07	-0.363867	0.0231589	0.121323	1.10236	7-methylguanosine	314.519	595.2	Purine nucleosides	2140-77-4	HMDB0005862	-	-	-	-
M487T315_3_POS	3.90353e+07	3.86141e+07	3.52864e+07	2.24139e+07	2.1048e+07	2.24035e+07	3.76453e+07	2.19551e+07	-0.777909	0.000246273	0.0184461	1.09339	Arg-Arg-Arg	315.167	487.338	--	--	--	-	-	-	-
M395T406_POS	3.26053e+07	3.16136e+07	3.37068e+07	4.47233e+07	6.0803e+07	4.62111e+07	3.26419e+07	5.05791e+07	0.631818	0.0255243	0.128121	1.08752	Tangeritin	406.444	395.116	Flavonoids	481-53-8	HMDB0030539	-	-	-	-
M244T257_POS	5.68266e+07	5.91e+07	6.56277e+07	4.69136e+07	3.8131e+07	4.58097e+07	6.05181e+07	4.36181e+07	-0.47244	0.0114663	0.0853266	1.08734	Cytarabine	256.991	244.093	Pyrimidine nucleosides	-	HMDB0248553	-	-	-	-
M240T241_POS	3.60778e+07	3.96773e+07	3.86302e+07	2.14602e+07	2.18346e+07	2.50322e+07	3.81285e+07	2.27757e+07	-0.743376	0.000594825	0.0229951	1.07986	7,8-dihydrobiopterin	241.071	240.109	Pteridines and derivatives	-	HMDB0247294	C02953	ko01100//Metabolic pathways;ko00790//Folate biosynthesis	Global and overview maps;Metabolism of cofactors and vitamins	Metabolism
M357T453_2_POS	6.67423e+07	7.01236e+07	7.0922e+07	8.99773e+07	8.14727e+07	8.37895e+07	6.92626e+07	8.50798e+07	0.29674	0.00511377	0.0579938	1.07677	Chlorophacinone	452.537	357.056	Benzene and substituted derivatives	-	HMDB0250120	-	-	-	-
M150T403_POS	1.70191e+07	1.74622e+07	1.70159e+07	3.47703e+07	2.96382e+07	3.26159e+07	1.71657e+07	3.23414e+07	0.913854	0.000530581	0.022442	1.07638	L-methionine	403.17	150.076	Carboxylic acids and derivatives	59-51-8	HMDB0033951	C00073	ko01100//Metabolic pathways;ko01110//Biosynthesis of secondary metabolites;ko01230//Biosynthesis of amino acids;ko01210//2-Oxocarboxylic acid metabolism;ko00270//Cysteine and methionine metabolism;ko00970//Aminoacyl-tRNA biosynthesis;ko00966//Glucosinolate biosynthesis	Amino acid metabolism;Biosynthesis of other secondary metabolites;Global and overview maps;Translation	Genetic Information Processing;Metabolism
M529T247_POS	3.75778e+07	3.75416e+07	3.27292e+07	2.05369e+07	2.09838e+07	2.17572e+07	3.59495e+07	2.10926e+07	-0.769234	0.000840731	0.0262717	1.0591	Dinor-12-oxophytodienoic acid	246.966	529.349	--	--	--	-	-	-	-
M522T455_1_POS	4.46564e+07	4.93468e+07	4.34336e+07	6.22278e+07	5.56294e+07	6.70589e+07	4.58123e+07	6.16387e+07	0.428103	0.0137306	0.0919269	1.05502	Lsta	454.617	522.143	Organooxygen compounds	64003-53-8	HMDB0006589	-	-	-	-
M368T226_POS	4.8937e+07	4.84433e+07	4.0218e+07	7.06282e+07	5.77338e+07	5.87747e+07	4.58661e+07	6.23789e+07	0.443629	0.0300438	0.139509	1.05226	Propargite	225.512	368.213	Benzene and substituted derivatives	-	HMDB0256819	-	-	-	-
M628T299_POS	2.98702e+07	2.59091e+07	2.28806e+07	9.56934e+06	1.28919e+07	1.14666e+07	2.622e+07	1.13093e+07	-1.21316	0.00264908	0.0424709	1.05156	Actinomycin d	299.299	628.333	Peptidomimetics	-	HMDB0247983	-	-	-	-
M371T97_POS	6.72569e+07	7.26931e+07	6.62236e+07	5.55158e+07	5.41939e+07	5.26609e+07	6.87245e+07	5.41235e+07	-0.344568	0.00253922	0.0413551	1.04141	Ingenol	97.3119	371.206	Prenol lipids	-	HMDB0253484	-	-	-	-
M366T456_POS	3.98415e+07	4.46082e+07	4.73082e+07	6.12554e+07	5.52041e+07	6.00978e+07	4.39193e+07	5.88524e+07	0.422246	0.00645556	0.0646608	1.04073	Senkirkine	455.936	366.213	--	--	--	-	-	-	-
M502T209_POS	5.17392e+07	5.42988e+07	5.70846e+07	3.32859e+07	4.18235e+07	4.26843e+07	5.43742e+07	3.92646e+07	-0.469693	0.010999	0.0835584	1.03864	1-(1z-hexadecenyl)-sn-glycero-3-phosphocholine	209.048	502.329	--	--	--	-	-	-	-
M216T374_POS	6.961e+07	7.20618e+07	7.11444e+07	8.37993e+07	8.26959e+07	9.04834e+07	7.09387e+07	8.56595e+07	0.27204	0.00438065	0.0540354	1.03848	Cycloate	374.423	216.16	Thiocarbonyl compounds	-	HMDB0250636	-	-	-	-
M146T261_POS	5.62411e+07	5.46804e+07	5.71058e+07	3.87107e+07	4.27456e+07	4.3896e+07	5.60091e+07	4.17841e+07	-0.422708	0.00117926	0.0299219	1.03598	N-methyl-l-leucine	260.932	146.118	--	--	--	-	-	-	-
M274T275_1_POS	4.53799e+07	4.87049e+07	4.29325e+07	6.2322e+07	6.26281e+07	5.62862e+07	4.56724e+07	6.04121e+07	0.403514	0.00516785	0.0582006	1.03411	N-acetylneuraminic acid, 2,3-dehydro-2-deoxy-	275.44	274.09	--	--	--	-	-	-	-
M350T269_POS	5.67129e+07	6.12307e+07	6.64054e+07	4.79968e+07	4.38445e+07	4.78205e+07	6.14497e+07	4.65539e+07	-0.400503	0.00872413	0.0758773	1.03031	Prostaglandin f2.alpha. dimethylamine	268.955	350.29	--	--	--	-	-	-	-
M665T285_POS	1.72733e+07	1.43135e+07	1.5997e+07	3.28867e+07	3.31924e+07	2.51428e+07	1.58613e+07	3.04073e+07	0.938911	0.00628904	0.0639875	1.02525	Zanamivir	284.59	665.263	Carboxylic acids and derivatives	139110-80-8	HMDB0014698	-	-	-	-
M454T405_POS	1.34689e+07	1.00169e+07	8.14111e+06	2.7898e+07	2.51538e+07	2.12593e+07	1.05423e+07	2.47704e+07	1.23243	0.0045638	0.0549222	1.02192	1-butanol, 2-[[9-(1-methylethyl)-6-[[[4-(2-pyridinyl)phenyl]methyl]amino]-9h-purin-2-yl]amino]-, (2r)-	404.798	454.244	--	--	--	-	-	-	-
M413T406_POS	3.3804e+07	3.09223e+07	4.06099e+07	2.29477e+07	1.78096e+07	2.08476e+07	3.51121e+07	2.0535e+07	-0.773883	0.010786	0.0827713	1.01181	Loganin	405.5	413.121	Prenol lipids	-	HMDB0247827	C01433	ko01100//Metabolic pathways;ko01110//Biosynthesis of secondary metabolites;ko00902//Monoterpenoid biosynthesis	Global and overview maps;Metabolism of terpenoids and polyketides	Metabolism
M351T33_POS	6.54275e+07	6.64115e+07	7.06321e+07	7.623e+07	8.51282e+07	8.52095e+07	6.74904e+07	8.21892e+07	0.284268	0.0121736	0.0870556	1.01101	Bufalin	33.1259	351.253	Steroids and steroid derivatives	-	HMDB0249428	-	-	-	-
M553T197_POS	2.13535e+07	1.95746e+07	1.77869e+07	6.32656e+06	7.43943e+06	5.30532e+06	1.95717e+07	6.3571e+06	-1.62233	0.000386422	0.0203558	1.00312	Dihydromethysticin	197.333	553.19	Kavalactones	19902-91-1	HMDB0030791	-	-	-	-
M334T411_2_POS	5.83588e+07	6.00206e+07	6.49227e+07	7.60577e+07	7.46934e+07	7.34256e+07	6.11007e+07	7.47256e+07	0.290413	0.00297074	0.0450181	1.00311	Dipivefrine	410.765	334.223	Phenol esters	52365-63-6	HMDB0014592	-	-	-	-
M263T314_2_POS	1.7687e+07	1.93566e+07	1.79247e+07	3.26563e+07	2.81298e+07	3.43007e+07	1.83227e+07	3.16956e+07	0.790648	0.00222185	0.0394963	1.00022	Cinoxacin	314.448	263.074	Diazanaphthalenes	28657-80-9	HMDB0014965	-	-	-	-

## Sheet: CK-vs-T3
Table S2. Differential metabolites in the CK-vs-T3 group
POS ion mode
index	CK-1	CK-2	CK-3	T3-1	T3-2	T3-3	control_mean	case_mean	log2_FC(case_mean/control_mean)	Pvalue	fdr	vip	MS2_name	RT	m/z	Class	CAS	HMDB	C_ID	Pathway	KEGG_B_class	KEGG_A_class
M268T181_3_POS	2.42275e+10	2.54956e+10	2.67551e+10	1.71953e+10	2.06343e+10	2.1676e+10	2.54928e+10	1.98352e+10	-0.362025	0.0212265	0.187625	19.888	Adenosine	181.234	268.104	Purine nucleosides	58-61-7	HMDB0000050	C00212	ko01100//Metabolic pathways;ko02010//ABC transporters;ko00230//Purine metabolism	Global and overview maps;Membrane transport;Nucleotide metabolism	Environmental Information Processing;Metabolism
M535T70_3_POS	4.9737e+09	6.38869e+09	5.46879e+09	1.4272e+09	2.67792e+09	3.29843e+09	5.61039e+09	2.46785e+09	-1.18485	0.0103297	0.142701	15.2949	Lappaconitine	70.0319	535.27	--	--	--	-	-	-	-
M551T93_2_POS	5.62145e+09	6.05793e+09	6.36719e+09	1.92986e+09	3.30431e+09	4.47693e+09	6.01552e+09	3.23703e+09	-0.894019	0.022323	0.190763	13.9192	Manumycin a	93.3882	551.265	Organooxygen compounds	-	HMDB0242678	-	-	-	-
M313T65_POS	4.82074e+09	4.85041e+09	3.8959e+09	6.84905e+09	6.90323e+09	6.91032e+09	4.52235e+09	6.88754e+09	0.606915	0.00166233	0.0915939	13.452	1-palmitoylglycerol	65.1767	313.274	Glycerolipids	-	HMDB0245964	-	-	-	-
M136T171_POS	1.31754e+10	1.23702e+10	1.33252e+10	1.09073e+10	1.14866e+10	1.07988e+10	1.29569e+10	1.10642e+10	-0.227824	0.00660871	0.121224	11.3441	Adenine	170.625	136.062	Imidazopyrimidines	73-24-5	HMDB0000034	C00147	ko01100//Metabolic pathways;ko01110//Biosynthesis of secondary metabolites;ko00230//Purine metabolism;ko00908//Zeatin biosynthesis	Global and overview maps;Metabolism of terpenoids and polyketides;Nucleotide metabolism	Metabolism
M138T303_4_POS	5.53549e+09	5.2753e+09	5.44275e+09	6.74511e+09	6.25129e+09	6.11992e+09	5.41785e+09	6.37211e+09	0.234051	0.00962311	0.139326	8.32785	Trigonelline	303.2	138.055	-	535-83-1	HMDB0000875	C01004	ko00760//Nicotinate and nicotinamide metabolism	Metabolism of cofactors and vitamins	Metabolism
M293T52_POS	3.03144e+09	3.95018e+09	3.98817e+09	4.29513e+09	5.04127e+09	4.91179e+09	3.6566e+09	4.7494e+09	0.377242	0.0481212	0.253399	7.99665	Cortodoxone	51.9299	293.211	Steroids and steroid derivatives	-	HMDB0257139	C05488	ko01100//Metabolic pathways	Global and overview maps	Metabolism
M116T331_POS	2.66468e+09	2.88839e+09	2.72123e+09	2.16584e+09	2.00821e+09	2.08916e+09	2.7581e+09	2.08774e+09	-0.401736	0.00117025	0.0819511	7.31472	L-hydroxyarginine	330.805	116.071	--	--	--	-	-	-	-
M192T327_1_POS	2.04379e+09	2.19618e+09	2.24404e+09	1.29766e+09	1.62616e+09	1.66243e+09	2.16133e+09	1.52875e+09	-0.49957	0.00841979	0.133061	6.80603	Lontrel	326.906	191.982	Pyridines and derivatives	-	HMDB0244780	-	-	-	-
M104T388_2_POS	4.18511e+09	4.32687e+09	4.44122e+09	3.56829e+09	3.73823e+09	3.92059e+09	4.31773e+09	3.74237e+09	-0.206322	0.0102417	0.142693	6.5445	.gamma.-aminobutyric acid	387.587	104.071	Carboxylic acids and derivatives	20791	HMDB0000112	C00334	ko01100//Metabolic pathways;ko01120//Microbial metabolism in diverse environments;ko00760//Nicotinate and nicotinamide metabolism;ko00330//Arginine and proline metabolism;ko00250//Alanine, aspartate and glutamate metabolism;ko00410//beta-Alanine metabolism;ko00650//Butanoate metabolism	Amino acid metabolism;Carbohydrate metabolism;Global and overview maps;Metabolism of cofactors and vitamins;Metabolism of other amino acids	Metabolism
M291T428_1_POS	9.1362e+08	9.14108e+08	1.01991e+09	3.53261e+08	5.54064e+08	5.99642e+08	9.49212e+08	5.02322e+08	-0.918118	0.00588571	0.118103	5.69634	Argininosuccinic acid	428.342	291.13	Carboxylic acids and derivatives	2387-71-5	HMDB0000052	C03406	ko01100//Metabolic pathways;ko01110//Biosynthesis of secondary metabolites;ko01230//Biosynthesis of amino acids;ko00250//Alanine, aspartate and glutamate metabolism;ko00220//Arginine biosynthesis	Amino acid metabolism;Global and overview maps	Metabolism
M91T144_POS	7.83569e+08	8.58467e+08	8.21696e+08	3.40112e+08	4.61761e+08	4.77648e+08	8.21244e+08	4.26507e+08	-0.945241	0.00124229	0.0819511	5.49846	Benzylamine	144.262	91.0544	Benzene and substituted derivatives	100-46-9	HMDB0033871	-	-	-	-
M192T88_POS	6.73874e+08	7.58382e+08	7.48244e+08	2.688e+08	4.11923e+08	4.04736e+08	7.26833e+08	3.6182e+08	-1.00635	0.00243658	0.0919359	5.26108	N-acetyl-l-methionine	88.0807	192.087	Carboxylic acids and derivatives	65-82-7	HMDB0011745	-	-	-	-
M545T145_POS	9.21184e+08	8.86156e+08	8.09916e+08	4.8564e+08	5.65311e+08	5.2416e+08	8.72419e+08	5.25037e+08	-0.732602	0.000976975	0.0788267	5.04526	5-heptenoic acid, 7-[(1r,2r,3r,5s)-3,5-dihydroxy-2-[(3r)-3-hydroxy-5-phenylpentyl]cyclopentyl]-, 4-(3-thioxo-3h-1,2-dithiol-5-yl)phenyl ester, (5z)-	144.784	545.163	--	--	--	-	-	-	-
M124T353_POS	7.78932e+08	8.9456e+08	9.23452e+08	4.62031e+08	5.93803e+08	6.21111e+08	8.65648e+08	5.58982e+08	-0.630979	0.00970813	0.139354	4.78173	Nicotinate	353.24	124.039	Carboxylic acids and derivatives	583-08-4	HMDB0003269	C00253	ko01100//Metabolic pathways;ko01110//Biosynthesis of secondary metabolites;ko01120//Microbial metabolism in diverse environments;ko00760//Nicotinate and nicotinamide metabolism;ko00960//Tropane, piperidine and pyridine alkaloid biosynthesis	Biosynthesis of other secondary metabolites;Global and overview maps;Metabolism of cofactors and vitamins	Metabolism
M87T388_POS	1.92592e+09	2.04919e+09	2.08338e+09	1.64422e+09	1.72387e+09	1.82278e+09	2.0195e+09	1.73029e+09	-0.22298	0.0147442	0.164097	4.64949	Diacetyl	387.611	87.0442	Organooxygen compounds	431-03-8	HMDB0003407	C00741	ko01110//Biosynthesis of secondary metabolites;ko00650//Butanoate metabolism	Carbohydrate metabolism;Global and overview maps	Metabolism
M123T375_POS	6.70797e+08	8.83276e+08	7.77367e+08	3.81651e+08	5.05597e+08	5.89671e+08	7.77147e+08	4.92306e+08	-0.65863	0.0296984	0.214027	4.53801	Niacinamide	375.094	123.055	Pyridines and derivatives	98-92-0	HMDB0001406	C00153	ko01100//Metabolic pathways;ko00760//Nicotinate and nicotinamide metabolism	Global and overview maps;Metabolism of cofactors and vitamins	Metabolism
M121T238_POS	1.55748e+09	1.61602e+09	1.66909e+09	1.50094e+09	1.26311e+09	1.27898e+09	1.6142e+09	1.34768e+09	-0.260343	0.0328656	0.221506	4.36627	N-methyltyramine	237.982	121.065	Benzene and substituted derivatives	370-98-9	HMDB0003633	C02442	ko01100//Metabolic pathways;ko00350//Tyrosine metabolism	Amino acid metabolism;Global and overview maps	Metabolism
M109T42_POS	3.95365e+08	3.9963e+08	4.00268e+08	1.82082e+08	1.63575e+08	1.71031e+08	3.98421e+08	1.72229e+08	-1.20996	2.23225e-06	0.016051	4.21493	Kinoprene	42.0169	109.101	--	--	--	-	-	-	-
M304T407_1_POS	4.10987e+08	5.13539e+08	6.04465e+08	1.18394e+08	3.06718e+08	3.34393e+08	5.09664e+08	2.53168e+08	-1.00945	0.0433418	0.245542	4.14462	Agomelatine	407.141	304.15	Carboxylic acids and derivatives	138112-76-2	HMDB0015636	-	-	-	-
M527T461_1_POS	1.09676e+09	1.13982e+09	1.19547e+09	8.55565e+08	9.51467e+08	9.48204e+08	1.14402e+09	9.18412e+08	-0.316894	0.00604433	0.118103	4.0919	Gentianose	461.443	527.159	Organooxygen compounds	25954-44-3	HMDB0034072	-	-	-	-
M234T272_POS	2.28497e+08	2.63023e+08	2.70248e+08	6.2114e+07	8.83231e+07	7.99361e+07	2.53923e+08	7.67911e+07	-1.72538	0.000296083	0.0638883	3.7285	Muramic acid	271.538	234.097	Organooxygen compounds	1114-41-6	HMDB0003254	-	-	-	-
M148T323_POS	9.67491e+08	9.50406e+08	1.01241e+09	7.77444e+08	7.96184e+08	8.24707e+08	9.7677e+08	7.99445e+08	-0.289019	0.00153276	0.0903842	3.66262	3-methyloxyindole	323.378	148.097	--	--	--	-	-	-	-
M310T406_POS	1.80764e+09	1.83793e+09	1.91233e+09	1.58614e+09	1.69976e+09	1.72359e+09	1.85263e+09	1.66983e+09	-0.149875	0.0254426	0.201371	3.54409	Fluoxetine	406.346	310.15	Benzene and substituted derivatives	54910-89-3	HMDB0014615	-	-	-	-
M349T381_2_POS	9.13183e+08	8.98011e+08	9.25228e+08	8.35873e+08	6.90781e+08	6.90569e+08	9.1214e+08	7.39074e+08	-0.303536	0.0242439	0.196756	3.48062	Rutinose	381.009	349.132	Organooxygen compounds	-	HMDB0302439	-	-	-	-
M386T58_POS	2.30441e+08	2.70327e+08	3.08939e+08	1.19744e+08	1.02766e+08	1.58174e+08	2.69902e+08	1.26895e+08	-1.08881	0.00691748	0.123272	3.33486	Leukotriene b4 dimethylamide	58.1882	386.29	Fatty Acyls	83024-92-4	HMDB0005085	-	-	-	-
M162T414_1_POS	7.43486e+08	7.25685e+08	7.27694e+08	5.753e+08	5.97067e+08	5.94501e+08	7.32288e+08	5.88956e+08	-0.314251	8.61724e-05	0.058824	3.2921	D-mannosamine	414.049	162.076	--	--	--	-	-	-	-
M318T354_POS	2.34323e+08	3.05954e+08	3.29208e+08	7.51232e+07	1.63427e+08	1.89835e+08	2.89828e+08	1.42795e+08	-1.02125	0.0307067	0.21704	3.21258	Tetrabenazine	353.959	318.228	Tetrahydroisoquinolines	58-46-8	HMDB0015592	-	-	-	-
M239T48_POS	1.20911e+08	1.20971e+08	1.26408e+08	2.18804e+08	2.45522e+08	2.5694e+08	1.22763e+08	2.40422e+08	0.969694	0.00050513	0.0715109	3.00886	17.beta.-nandrolone decanoate	48.428	239.179	--	--	--	-	-	-	-
M287T185_POS	4.54389e+08	4.84695e+08	4.40594e+08	2.70369e+08	3.70024e+08	3.46626e+08	4.59892e+08	3.29006e+08	-0.483182	0.0162346	0.168571	2.98982	His-Met	184.512	287.055	Carboxylic acids and derivatives	215070	HMDB0028891	C05903	ko01100//Metabolic pathways;ko01110//Biosynthesis of secondary metabolites;ko00941//Flavonoid biosynthesis;ko00944//Flavone and flavonol biosynthesis	Biosynthesis of other secondary metabolites;Global and overview maps	Metabolism
M218T383_POS	6.34962e+08	7.39675e+08	6.29315e+08	5.02892e+08	5.66386e+08	5.63491e+08	6.67984e+08	5.44256e+08	-0.295528	0.0404653	0.240093	2.91651	Securinine	383.038	218.139	--	--	--	-	-	-	-
M423T231_POS	2.05427e+08	2.15653e+08	2.22107e+08	1.03898e+08	1.08972e+08	1.09441e+08	2.14396e+08	1.07437e+08	-0.996781	3.22523e-05	0.0472563	2.90188	Mangiferin	231.217	423.09	Benzopyrans	4773-96-0	HMDB0034410	-	-	-	-
M379T242_POS	3.75251e+08	3.97305e+08	4.10461e+08	1.95614e+08	3.00803e+08	3.08075e+08	3.94339e+08	2.68164e+08	-0.556321	0.0287951	0.2122	2.89726	Sulindac	242.412	379.1	Indenes and isoindenes	38194-50-2	HMDB0014743	-	-	-	-
M457T289_POS	4.34573e+08	4.47946e+08	4.46855e+08	2.44817e+08	3.46312e+08	3.60986e+08	4.43125e+08	3.17372e+08	-0.481541	0.0267902	0.205368	2.88639	Flavin mononucleotide (fmn)	288.868	457.132	--	--	--	C00061	ko01100//Metabolic pathways;ko01110//Biosynthesis of secondary metabolites;ko00190//Oxidative phosphorylation;ko00740//Riboflavin metabolism	Energy metabolism;Global and overview maps;Metabolism of cofactors and vitamins	Metabolism
M543T272_POS	1.57145e+08	2.32205e+08	2.52746e+08	1.00562e+08	1.19621e+08	1.14625e+08	2.14032e+08	1.11603e+08	-0.939454	0.0258349	0.201785	2.75937	Chloramphenicol palmitate	271.945	543.242	Benzene and substituted derivatives	-	HMDB0250087	-	-	-	-
M381T413_1_POS	2.85503e+08	2.46537e+08	2.58262e+08	3.61984e+08	3.55168e+08	3.57371e+08	2.63434e+08	3.58174e+08	0.443221	0.00127064	0.0830592	2.743	Sulfasalazine	412.747	381.08	Azobenzenes	599-79-1	HMDB0014933	-	-	-	-
M233T271_POS	2.66759e+08	2.81812e+08	3.12133e+08	1.71845e+08	2.15545e+08	1.75413e+08	2.86901e+08	1.87601e+08	-0.612888	0.00682679	0.12311	2.68303	Thr-Leu	270.957	233.15	Carboxylic acids and derivatives	-	HMDB0259044	-	-	-	-
M376T353_1_POS	1.47228e+08	1.80962e+08	1.6603e+08	5.64021e+07	8.22247e+07	7.72372e+07	1.6474e+08	7.19546e+07	-1.19503	0.0017911	0.091826	2.68277	Oxaziclomefone	352.637	376.064	--	--	--	-	-	-	-
M128T351_POS	3.1403e+08	3.48004e+08	3.45875e+08	4.12593e+08	4.397e+08	4.48661e+08	3.35969e+08	4.33651e+08	0.368206	0.00319146	0.0992833	2.64457	Vernolate	351.286	128.107	Thiocarbonyl compounds	-	HMDB0259792	-	-	-	-
M872T28_POS	5.58875e+08	6.00872e+08	5.0456e+08	4.06327e+08	4.86738e+08	4.51261e+08	5.54769e+08	4.48109e+08	-0.308039	0.0424996	0.243695	2.58908	Pheophytin a	28.0991	871.573	--	--	--	C05797	ko01110//Biosynthesis of secondary metabolites;ko00860//Porphyrin metabolism	Global and overview maps;Metabolism of cofactors and vitamins	Metabolism
M351T374_POS	3.70537e+08	4.06765e+08	3.77815e+08	2.35597e+08	3.05714e+08	3.20391e+08	3.85039e+08	2.87234e+08	-0.42278	0.0262214	0.203012	2.58724	Anisatin	373.952	351.126	Prenol lipids	-	HMDB0302686	-	-	-	-
M276T196_POS	1.56786e+08	1.55283e+08	1.60397e+08	2.18533e+08	3.0067e+08	2.24391e+08	1.57489e+08	2.47864e+08	0.654303	0.0270178	0.206429	2.55713	Glu-Lys	195.996	276.144	Carboxylic acids and derivatives	5891-53-2	HMDB0004207	-	-	-	-
M174T337_POS	2.66542e+08	3.1519e+08	3.02686e+08	1.47647e+08	2.19552e+08	2.34681e+08	2.94806e+08	2.00627e+08	-0.555253	0.0368451	0.230446	2.53104	Swainsonine	336.757	174.112	--	--	--	C10173	ko00960//Tropane, piperidine and pyridine alkaloid biosynthesis	Biosynthesis of other secondary metabolites	Metabolism
M395T242_POS	1.4425e+08	1.68533e+08	1.53908e+08	9.27583e+07	6.30582e+07	6.8881e+07	1.55564e+08	7.48991e+07	-1.05448	0.00217965	0.091826	2.52635	Diflufenican	242.453	395.074	Benzene and substituted derivatives	-	HMDB0251262	-	-	-	-
M441T250_POS	2.88637e+08	2.97714e+08	3.29753e+08	1.53218e+08	2.34781e+08	2.36514e+08	3.05368e+08	2.08171e+08	-0.552779	0.0322574	0.220168	2.52444	5-hydroxy-l-tryptophan	249.624	441.173	Indoles and derivatives	895096	HMDB0000472	C00643	ko01100//Metabolic pathways;ko00380//Tryptophan metabolism	Amino acid metabolism;Global and overview maps	Metabolism
M499T203_2_POS	1.50305e+08	1.54305e+08	1.54292e+08	5.70787e+07	8.31877e+07	8.40976e+07	1.52967e+08	7.4788e+07	-1.03235	0.000949593	0.078109	2.42991	Isochlorogenic acid b	202.734	499.122	Organooxygen compounds	-	HMDB0253617	-	-	-	-
M144T387_POS	1.22125e+08	1.17813e+08	1.14935e+08	2.28702e+08	1.88579e+08	1.7773e+08	1.18291e+08	1.98337e+08	0.745611	0.00689967	0.123272	2.40253	N.epsilon.-methyl-l-lysine	387.036	144.101	--	--	--	-	-	-	-
M214T82_POS	1.83375e+08	2.30956e+08	2.07063e+08	7.21273e+07	1.36147e+08	1.56681e+08	2.07131e+08	1.21652e+08	-0.767789	0.0417752	0.242148	2.40025	Tetradecylamine	82.1929	214.253	Organonitrogen compounds	-	HMDB0258887	-	-	-	-
M468T272_POS	9.24418e+07	1.10401e+08	1.19725e+08	2.75746e+07	3.74143e+07	4.52088e+07	1.07523e+08	3.67326e+07	-1.54951	0.00172847	0.091826	2.3538	1h-indole-5-sulfonamide, n-(3-chlorophenyl)-3-[[3,5-dimethyl-4-[(4-methyl-1-piperazinyl)carbonyl]-1h-pyrrol-2-yl]methylene]-2,3-dihydro-n-methyl-2-oxo-, (3z)-	271.723	468.096	--	--	--	-	-	-	-
M218T271_POS	1.31337e+08	1.51288e+08	1.62692e+08	6.46215e+07	8.27337e+07	8.7117e+07	1.48439e+08	7.81574e+07	-0.925418	0.00358417	0.102841	2.32478	Pymetrozin	271.436	218.102	--	--	--	-	-	-	-
M561T185_POS	1.1777e+08	1.38599e+08	1.01333e+08	4.02403e+07	5.52111e+07	5.45896e+07	1.19234e+08	5.00137e+07	-1.2534	0.00426876	0.106578	2.27364	(1s,4as,7s,7as)-1-[(2s,3r,4s,5s,6r)-6-[[(e)-3-(3,4-dihydroxyphenyl)prop-2-enoyl]oxymethyl]-3,4,5-trihydroxyoxan-2-yl]oxy-7-hydroxy-7-methyl-4a,5,6,7a-tetrahydro-1h-cyclopenta[c]pyran-4-carboxylic acid	185.164	561.158	--	--	--	-	-	-	-
M611T53_POS	8.44367e+07	1.16589e+08	1.28533e+08	9.22675e+06	4.61984e+07	6.1916e+07	1.09853e+08	3.91137e+07	-1.48983	0.0257483	0.201785	2.24591	Neohesperidin	52.8652	611.214	Cyclobutane lignans	13241-33-3	HMDB0030748	C09806	ko00941//Flavonoid biosynthesis	Biosynthesis of other secondary metabolites	Metabolism
M301T159_POS	5.27729e+07	4.58061e+07	3.64203e+07	1.0031e+08	1.14403e+08	1.05025e+08	4.49998e+07	1.06579e+08	1.24394	0.0006112	0.0715109	2.21036	Zearalenone	158.984	301.165	Macrolides and analogues	17924-92-4	HMDB0031752	-	-	-	-
M357T546_2_POS	4.50218e+08	4.30103e+08	4.31275e+08	3.87289e+08	3.78733e+08	3.43069e+08	4.37199e+08	3.69697e+08	-0.241946	0.0108925	0.145335	2.133	.beta.-estradiol 17-valerate	545.548	357.25	--	--	--	-	-	-	-
M525T200_POS	3.21174e+08	3.23632e+08	3.30603e+08	2.28608e+08	2.78588e+08	2.77686e+08	3.25136e+08	2.61627e+08	-0.313531	0.019248	0.180423	2.06679	Amcinonide	199.665	525.231	Steroids and steroid derivatives	51022-69-6	HMDB0014433	-	-	-	-
M246T542_2_POS	7.24066e+08	6.87405e+08	7.27438e+08	6.72015e+08	6.52813e+08	6.13412e+08	7.12969e+08	6.4608e+08	-0.142127	0.0357874	0.228759	2.02928	Tramadol	541.648	246.181	Phenol ethers	-	HMDB0259401	-	-	-	-
M591T182_2_POS	2.46331e+08	2.4613e+08	2.62222e+08	2.05496e+08	1.89656e+08	2.07263e+08	2.51561e+08	2.00805e+08	-0.325112	0.00278371	0.0963641	1.98426	1,2-dihexadecanoyl-sn-glycerol	181.845	591.499	Glycerolipids	-	HMDB0007098	C00165	ko04931//Insulin resistance;ko04933//AGE-RAGE signaling pathway in diabetic complications	Endocrine and metabolic disease	Human Diseases
M427T335_POS	1.23421e+08	1.38483e+08	1.49194e+08	5.24846e+07	9.01406e+07	9.88757e+07	1.37033e+08	8.05003e+07	-0.767454	0.0245288	0.197729	1.97829	Pyrazoxyfen	335.449	427.064	--	--	--	-	-	-	-
M206T371_POS	1.24368e+08	1.0784e+08	1.14174e+08	1.63534e+08	1.64883e+08	1.63279e+08	1.15461e+08	1.63899e+08	0.505401	0.000560354	0.0715109	1.96813	Acephate	371.091	206.018	Organothiophosphorus compounds	-	HMDB0247901	-	-	-	-
M232T108_2_POS	8.02875e+07	9.5458e+07	8.76008e+07	2.4578e+07	3.97988e+07	4.72085e+07	8.77821e+07	3.71951e+07	-1.23881	0.00315984	0.0992833	1.96749	Fenfluramine	107.751	232.118	Benzene and substituted derivatives	-	HMDB0252200	-	-	-	-
M457T173_POS	2.01721e+08	2.01294e+08	1.91842e+08	1.45833e+08	1.5386e+08	1.39844e+08	1.98285e+08	1.46512e+08	-0.436557	0.000565217	0.0715109	1.96518	Vindoline	172.653	457.241	Plumeran-type alkaloids	-	HMDB0259814	C01626	ko01110//Biosynthesis of secondary metabolites;ko00901//Indole alkaloid biosynthesis	Biosynthesis of other secondary metabolites;Global and overview maps	Metabolism
M131T343_POS	9.2021e+07	1.1035e+08	1.0457e+08	5.35302e+07	5.62665e+07	5.51906e+07	1.02314e+08	5.49958e+07	-0.895605	0.000981154	0.0788267	1.93963	N-acetylputrescine	343.381	131.118	Carboximidic acids and derivatives	18233-70-0	HMDB0002064	C02714	ko01100//Metabolic pathways;ko00330//Arginine and proline metabolism	Amino acid metabolism;Global and overview maps	Metabolism
M244T299_1_POS	3.29419e+08	3.3827e+08	3.28656e+08	3.12625e+08	2.69397e+08	2.46037e+08	3.32115e+08	2.76019e+08	-0.266913	0.046841	0.251382	1.923	N-3-hydroxyoctanoyl-l-homoserine lactone	298.559	244.154	--	--	--	-	-	-	-
M373T188_POS	1.22612e+08	1.30325e+08	1.19774e+08	6.92188e+07	7.91693e+07	8.0971e+07	1.24237e+08	7.64531e+07	-0.700447	0.000584078	0.0715109	1.91787	6',7'-dihydroxybergamottin	187.795	373.184	Coumarins and derivatives	71339-34-9	HMDB0039066	-	-	-	-
M114T38_POS	8.33124e+07	6.94326e+07	7.02049e+07	1.06631e+08	1.34043e+08	1.16207e+08	7.43166e+07	1.18961e+08	0.678726	0.00835052	0.132548	1.87071	.epsilon.-caprolactam	38.0542	114.091	Lactams	105-60-2	HMDB0062769	C06593	ko01100//Metabolic pathways;ko01120//Microbial metabolism in diverse environments	Global and overview maps	Metabolism
M581T61_POS	9.19987e+07	1.05893e+08	1.15587e+08	3.2428e+07	5.75821e+07	7.73603e+07	1.04493e+08	5.57901e+07	-0.905325	0.0295284	0.213609	1.83989	Hematoporphyrin	60.9069	581.276	-	-	HMDB0253077	-	-	-	-
M556T159_POS	1.04878e+08	1.05899e+08	1.00605e+08	4.65357e+07	6.58337e+07	6.15799e+07	1.03794e+08	5.79831e+07	-0.840019	0.00165585	0.0915879	1.83721	.beta.-d-glucopyranosiduronic acid, 5-[3-(1-naphthalenylcarbonyl)-1h-indol-1-yl]pentyl	158.612	556.203	--	--	--	-	-	-	-
M267T320_1_POS	3.12021e+08	3.26572e+08	3.05288e+08	2.92317e+08	2.49921e+08	2.61268e+08	3.14627e+08	2.67835e+08	-0.232295	0.0296953	0.214027	1.83419	5-methyl-7-methoxyisoflavone	320.365	267.111	--	--	--	-	-	-	-
M134T376_2_POS	7.77926e+07	9.62781e+07	9.30415e+07	4.18816e+07	4.73235e+07	5.03466e+07	8.90374e+07	4.65172e+07	-0.936646	0.00238734	0.0919359	1.83283	2-aminobenzimidazole	376.456	134.081	Benzimidazoles	-	HMDB0245008	-	-	-	-
M457T249_1_POS	6.30601e+07	8.39217e+07	8.49297e+07	4.21471e+07	3.26684e+07	3.2344e+07	7.73038e+07	3.57198e+07	-1.11382	0.00601328	0.118103	1.81209	Trioxsalen	249.492	457.147	Coumarins and derivatives	3902-71-4	HMDB0015575	-	-	-	-
M335T479_POS	1.12833e+08	1.10613e+08	1.24663e+08	5.96773e+07	7.61268e+07	7.87446e+07	1.16036e+08	7.15162e+07	-0.698233	0.00382739	0.103074	1.80774	Nicotinamide ribotide	479.132	335.064	Pyridine nucleotides	75414-16-3	HMDB0000229	C00455	ko01100//Metabolic pathways;ko00760//Nicotinate and nicotinamide metabolism	Global and overview maps;Metabolism of cofactors and vitamins	Metabolism
M138T238_POS	2.98317e+08	3.09758e+08	3.1571e+08	2.92006e+08	2.47967e+08	2.42848e+08	3.07928e+08	2.6094e+08	-0.238875	0.0458251	0.249531	1.79886	Tyramine	237.888	138.091	Benzene and substituted derivatives	51-67-2	HMDB0000306	C00483	ko01100//Metabolic pathways;ko01110//Biosynthesis of secondary metabolites;ko00350//Tyrosine metabolism;ko00950//Isoquinoline alkaloid biosynthesis	Amino acid metabolism;Biosynthesis of other secondary metabolites;Global and overview maps	Metabolism
M203T407_1_POS	4.57328e+08	4.59409e+08	4.6665e+08	4.32657e+08	4.09051e+08	4.15931e+08	4.61129e+08	4.19213e+08	-0.137488	0.00516839	0.113521	1.79327	Bergaptol	407.094	203.053	Coumarins and derivatives	486-60-2	HMDB0013679	C00758	ko01110//Biosynthesis of secondary metabolites	Global and overview maps	Metabolism
M449T184_POS	1.51542e+08	1.618e+08	1.47338e+08	8.89273e+07	1.18888e+08	1.15676e+08	1.5356e+08	1.0783e+08	-0.510038	0.011807	0.149997	1.79069	Astragalin	184.492	449.108	Flavonoids	480-10-4	HMDB0037429	C12249	ko01110//Biosynthesis of secondary metabolites;ko00944//Flavone and flavonol biosynthesis	Biosynthesis of other secondary metabolites;Global and overview maps	Metabolism
M360T353_POS	4.40054e+07	7.29689e+07	6.3704e+07	1.11158e+07	2.18858e+07	2.24447e+07	6.02261e+07	1.84821e+07	-1.70426	0.0109246	0.145335	1.7906	Acetochlor ethanesulfonic acid	352.64	360.09	--	--	--	-	-	-	-
M209T96_POS	2.17175e+08	1.96582e+08	1.99838e+08	1.24469e+08	1.68673e+08	1.64869e+08	2.04531e+08	1.5267e+08	-0.421905	0.0287954	0.2122	1.77743	Tetraethylene glycol monomethyl ether	96.4177	209.154	--	--	--	-	-	-	-
M406T335_1_POS	8.4488e+07	1.01951e+08	1.10173e+08	3.52401e+07	6.05619e+07	6.84719e+07	9.88707e+07	5.47579e+07	-0.852475	0.024635	0.19803	1.76682	Meropenem	335.459	406.135	Lactams	119478-56-7	HMDB0014898	-	-	-	-
M72T317_POS	1.79735e+08	2.00766e+08	2.01006e+08	1.28705e+08	1.51691e+08	1.68831e+08	1.93835e+08	1.49742e+08	-0.37235	0.0315774	0.218905	1.76104	1,2-diamino-2-methylpropane	316.997	72.0809	--	--	--	-	-	-	-
M501T207_POS	1.0302e+08	1.15258e+08	1.05718e+08	6.63228e+07	7.20369e+07	7.1835e+07	1.07999e+08	7.00649e+07	-0.62425	0.000800496	0.0757364	1.72437	Gossypol	206.611	501.194	Prenol lipids	90141-22-3	HMDB0040723	C07667	ko01110//Biosynthesis of secondary metabolites;ko00909//Sesquiterpenoid and triterpenoid biosynthesis	Global and overview maps;Metabolism of terpenoids and polyketides	Metabolism
M473T289_POS	7.03742e+07	7.64286e+07	6.60286e+07	4.42538e+07	2.68915e+07	3.0457e+07	7.09438e+07	3.38675e+07	-1.06678	0.00368675	0.103074	1.6881	Clofazimine	288.74	473.106	Diazanaphthalenes	2030-63-9	HMDB0014983	-	-	-	-
M175T374_POS	1.48696e+08	1.66741e+08	1.68092e+08	1.14934e+08	1.29469e+08	1.26609e+08	1.61176e+08	1.23671e+08	-0.382137	0.00810907	0.131177	1.68484	Arginine	374.405	175.108	Carboxylic acids and derivatives	-	HMDB0303361	-	-	-	-
M219T425_POS	8.29659e+07	9.64661e+07	1.0548e+08	4.10663e+07	6.0718e+07	6.98667e+07	9.49706e+07	5.7217e+07	-0.731036	0.0244332	0.19729	1.63627	5-L-Glutamyl-L-alanine	425.144	219.097	Carboxylic acids and derivatives	5875-41-2	HMDB0006248	C03740	ko01100//Metabolic pathways;ko00480//Glutathione metabolism	Global and overview maps;Metabolism of other amino acids	Metabolism
M305T415_POS	8.63877e+07	9.01714e+07	9.54703e+07	3.62109e+07	5.85684e+07	6.53359e+07	9.06765e+07	5.33718e+07	-0.764652	0.0153344	0.165802	1.61611	Artemisinin	415.366	305.146	--	--	--	-	-	-	-
M344T386_POS	7.13772e+07	8.835e+07	9.40046e+07	3.04529e+07	5.12563e+07	6.41973e+07	8.45773e+07	4.86355e+07	-0.798261	0.0396532	0.237902	1.57362	Propiconazole	385.683	344.091	Benzene and substituted derivatives	-	HMDB0256825	-	-	-	-
M197T374_POS	1.1182e+08	1.25186e+08	1.21699e+08	7.53991e+07	9.30556e+07	9.22963e+07	1.19568e+08	8.6917e+07	-0.460125	0.0096377	0.139326	1.55107	3,7-Dimethyluric acid	374.177	197.089	Imidazopyrimidines	13087-49-5	HMDB0001982	C16360	ko00232//Caffeine metabolism	Biosynthesis of other secondary metabolites	Metabolism
M107T152_POS	5.57836e+07	7.37083e+07	7.03416e+07	3.26364e+07	3.26672e+07	4.38403e+07	6.66112e+07	3.63813e+07	-0.872567	0.0104262	0.143217	1.53694	Helicin	151.867	107.049	--	--	--	-	-	-	-
M595T315_POS	7.29292e+07	8.34878e+07	8.64529e+07	3.76843e+07	5.29602e+07	5.7577e+07	8.09566e+07	4.94072e+07	-0.712428	0.0123046	0.152152	1.52054	7-methylguanosine	314.519	595.2	Purine nucleosides	2140-77-4	HMDB0005862	-	-	-	-
M515T210_POS	6.83213e+07	6.59136e+07	6.8349e+07	3.85731e+07	3.92661e+07	3.44232e+07	6.7528e+07	3.74208e+07	-0.851645	6.16954e-05	0.0540408	1.51627	5-(3-(2-(7-chloroquinolin-2-yl)ethenyl)phenyl)-8-dimethylcarbamyl-4,6-dithiaoctanoic acid	210.256	515.116	--	--	--	-	-	-	-
M549T30_POS	4.7074e+07	6.23286e+07	4.95658e+07	1.61804e+07	2.77133e+07	2.35775e+07	5.29894e+07	2.24904e+07	-1.2364	0.00628156	0.118661	1.5146	Cymarin	29.891	549.286	--	--	--	-	-	-	-
M473T226_POS	9.40856e+07	1.00009e+08	9.14095e+07	5.261e+07	6.82142e+07	6.99078e+07	9.5168e+07	6.35773e+07	-0.581964	0.00647145	0.120361	1.51406	(+)-fluprostenol methyl ester	225.751	473.236	--	--	--	-	-	-	-
M231T222_POS	1.47774e+08	1.49855e+08	1.5119e+08	1.29162e+08	1.16701e+08	1.13853e+08	1.49606e+08	1.19906e+08	-0.319269	0.00348009	0.101557	1.50434	Leu-Val	222.333	231.17	Carboxylic acids and derivatives	-	HMDB0028942	-	-	-	-
M705T277_POS	1.29071e+08	1.15613e+08	1.12425e+08	9.21182e+07	8.04596e+07	8.81324e+07	1.19036e+08	8.69034e+07	-0.453915	0.00637679	0.119252	1.50316	Itraconazole	276.517	705.237	Diazinanes	84625-61-6	HMDB0015298	-	-	-	-
M423T33_POS	1.63677e+08	1.92593e+08	1.6561e+08	1.27992e+08	1.50728e+08	1.43192e+08	1.7396e+08	1.40637e+08	-0.306773	0.0440149	0.247247	1.49982	7.alpha.-hydroxy-4-cholesten-3-one	32.7731	423.31	Steroids and steroid derivatives	3862-25-7	HMDB0001993	C05455	ko01100//Metabolic pathways	Global and overview maps	Metabolism
M538T415_POS	6.4244e+07	6.85767e+07	7.68908e+07	2.7392e+07	4.40983e+07	4.7411e+07	6.99038e+07	3.96338e+07	-0.818641	0.0137875	0.159004	1.46741	4-demethylsimmondsin 2'-ferulate	414.726	538.213	--	--	--	-	-	-	-
M573T261_POS	4.29302e+07	4.80262e+07	5.11208e+07	2.63202e+07	1.72075e+07	1.89133e+07	4.73591e+07	2.08136e+07	-1.18611	0.00195353	0.091826	1.4471	Quercetin 3-o-malonylglucoside	260.949	573.064	Flavonoids	96862-01-0	HMDB0037368	C12638	ko00944//Flavone and flavonol biosynthesis	Biosynthesis of other secondary metabolites	Metabolism
M436T247_POS	6.54045e+07	8.73781e+07	9.14983e+07	4.23403e+07	5.96792e+07	5.86187e+07	8.1427e+07	5.35461e+07	-0.604725	0.0473593	0.252377	1.38945	1-piperazinecarboxylic acid, 4-[1-[[4-[(1,1-dimethylethoxy)carbonyl]phenyl]methyl]-1h-indol-4-yl]-, 1,1-dimethylethyl ester	247.363	436.218	--	--	--	-	-	-	-
M571T196_POS	7.92608e+07	8.72159e+07	7.96501e+07	3.76324e+07	5.2753e+07	7.01706e+07	8.20423e+07	5.35186e+07	-0.616326	0.0430171	0.244808	1.37529	Benzoylstaurosporine	196.165	571.219	Indoles and derivatives	-	HMDB0249058	-	-	-	-
M473T151_POS	2.49197e+07	2.85136e+07	2.68903e+07	5.96944e+07	4.44128e+07	5.66774e+07	2.67745e+07	5.35949e+07	1.00123	0.00498339	0.112492	1.36251	Chrysomycin a	151.256	473.142	--	--	--	-	-	-	-
M153T179_POS	5.22216e+07	5.71263e+07	5.98808e+07	3.42036e+07	3.29e+07	3.30999e+07	5.64096e+07	3.34012e+07	-0.756042	0.000539117	0.0715109	1.35146	Methyl salicylate	178.646	153.055	Benzene and substituted derivatives	119-36-8	HMDB0034172	-	-	-	-
M555T188_POS	2.7632e+07	4.2974e+07	3.31428e+07	734384	8.9335e+06	1.92612e+07	3.45829e+07	9.64303e+06	-1.8425	0.0234209	0.194121	1.34957	Entecavir	187.692	555.224	Nucleoside and nucleotide analogues	142217-69-4	HMDB0014585	-	-	-	-
M441T258_1_POS	2.00232e+08	1.92469e+08	1.80456e+08	1.65994e+08	1.63097e+08	1.64735e+08	1.91052e+08	1.64609e+08	-0.214927	0.0104269	0.143217	1.3402	Ginkgolide c	257.657	441.137	Prenol lipids	15291-76-6	HMDB0036860	-	-	-	-
M129T375_POS	1.71858e+08	1.77933e+08	1.83004e+08	1.46571e+08	1.5668e+08	1.58454e+08	1.77598e+08	1.53902e+08	-0.206608	0.00846602	0.133288	1.325	Dulcitol	375.493	129.066	Organooxygen compounds	488-45-9	HMDB0011632	C01697	ko01100//Metabolic pathways;ko00052//Galactose metabolism	Carbohydrate metabolism;Global and overview maps	Metabolism
M245T433_2_POS	1.02927e+08	1.07326e+08	1.16498e+08	7.0715e+07	8.75814e+07	9.34591e+07	1.08917e+08	8.39185e+07	-0.376168	0.0340668	0.223456	1.29532	Pro-Glu	432.549	245.113	Carboxylic acids and derivatives	-	HMDB0029016	-	-	-	-
M182T316_POS	7.1468e+07	8.49552e+07	8.62333e+07	5.05469e+07	5.94592e+07	6.44747e+07	8.08855e+07	5.81603e+07	-0.475848	0.0218903	0.189452	1.29359	DL-tyrosine	316.416	182.081	--	--	--	C00082	ko01100//Metabolic pathways;ko01110//Biosynthesis of secondary metabolites;ko01230//Biosynthesis of amino acids;ko01210//2-Oxocarboxylic acid metabolism;ko00350//Tyrosine metabolism;ko00950//Isoquinoline alkaloid biosynthesis;ko00360//Phenylalanine metabolism;ko00261//Monobactam biosynthesis;ko00400//Phenylalanine, tyrosine and tryptophan biosynthesis;ko00970//Aminoacyl-tRNA biosynthesis;ko00130/…	Amino acid metabolism;Biosynthesis of other secondary metabolites;Global and overview maps;Metabolism of cofactors and vitamins;Metabolism of other amino acids;Translation	Genetic Information Processing;Metabolism
M281T117_POS	1.13708e+08	1.13453e+08	1.20059e+08	1.25953e+08	1.47264e+08	1.46122e+08	1.1574e+08	1.3978e+08	0.272266	0.0295037	0.213609	1.28782	Cafestol	116.755	281.175	Naphthofurans	469-83-0	HMDB0035710	-	-	-	-
M219T175_POS	1.57408e+08	1.36015e+08	1.34735e+08	1.06025e+08	1.2386e+08	1.1278e+08	1.42719e+08	1.14222e+08	-0.321341	0.0340419	0.223456	1.27009	2-methyl-3-(2',3'-dihydroxypropyl)quinoxaline	175.439	219.101	--	--	--	-	-	-	-
M522T455_1_POS	4.46564e+07	4.93468e+07	4.34336e+07	2.17123e+07	2.72479e+07	2.51556e+07	4.58123e+07	2.47053e+07	-0.890915	0.000950496	0.078109	1.27004	Lsta	454.617	522.143	Organooxygen compounds	64003-53-8	HMDB0006589	-	-	-	-
M204T231_POS	1.06757e+08	1.16382e+08	1.15493e+08	9.71282e+07	8.92588e+07	9.22646e+07	1.12877e+08	9.28839e+07	-0.281254	0.00644063	0.120289	1.2599	Phe-Ile-Lys	231.298	204.123	--	--	--	-	-	-	-
M188T157_POS	4.47939e+07	3.24324e+07	3.21378e+07	6.15608e+07	5.78266e+07	5.14715e+07	3.64547e+07	5.6953e+07	0.643666	0.0159316	0.167725	1.24892	Atrazine desethyl	157.451	188.092	Triazines	6190-65-4	HMDB0033249	C06559	ko01120//Microbial metabolism in diverse environments	Global and overview maps	Metabolism
M617T262_POS	5.87173e+07	5.9969e+07	5.9846e+07	3.62879e+07	4.18814e+07	4.03021e+07	5.95108e+07	3.94905e+07	-0.591646	0.000305706	0.0638883	1.23664	Kaempferol 3-o-rutinoside	262.05	617.148	--	--	--	C21833	ko01110//Biosynthesis of secondary metabolites;ko00944//Flavone and flavonol biosynthesis	Biosynthesis of other secondary metabolites;Global and overview maps	Metabolism
M216T356_1_POS	2.38334e+07	3.45754e+07	3.68374e+07	1.65549e+07	9.4302e+06	1.10964e+07	3.17487e+07	1.23605e+07	-1.36096	0.0130592	0.155596	1.22876	Kinetin	355.678	216.087	Imidazopyrimidines	525-79-1	HMDB0012245	-	-	-	-
M348T274_POS	2.35343e+07	2.92441e+07	2.88275e+07	3.83146e+07	5.42769e+07	5.42567e+07	2.7202e+07	4.89494e+07	0.847581	0.0180624	0.177066	1.22598	Bisoprolol	273.603	348.217	Benzene and substituted derivatives	66722-44-9	HMDB0014750	-	-	-	-
M320T454_POS	3.41032e+07	3.98596e+07	3.64735e+07	1.49225e+07	2.07009e+07	1.92814e+07	3.68121e+07	1.83016e+07	-1.00821	0.00154747	0.0903842	1.19363	Tetrodotoxin	454.497	320.098	Diazanaphthalenes	-	HMDB0246673	-	-	-	-
M265T68_POS	5.55902e+07	5.9393e+07	4.81398e+07	3.35076e+07	3.589e+07	3.68319e+07	5.43743e+07	3.54099e+07	-0.618774	0.00533766	0.114036	1.18042	Oleic acid methyl ester	67.9198	265.253	--	--	--	-	-	-	-
M311T64_POS	1.12569e+08	1.16388e+08	1.09582e+08	7.81314e+07	1.05007e+08	8.51934e+07	1.12846e+08	8.9444e+07	-0.335305	0.0475484	0.252595	1.17684	9-oxo-11-(3-pentyl-2-oxiranyl)-10e-undecenoic acid	63.8796	311.222	--	--	--	-	-	-	-
M242T78_POS	3.47079e+07	4.36074e+07	3.85807e+07	1.17989e+07	2.38591e+07	2.4033e+07	3.89654e+07	1.9897e+07	-0.969641	0.0164966	0.168893	1.16832	Dioctylamine	78.0643	242.284	Organonitrogen compounds	-	HMDB0251428	-	-	-	-
M307T316_POS	1.0914e+08	1.06154e+08	1.17436e+08	8.79953e+07	9.38952e+07	9.36699e+07	1.1091e+08	9.18534e+07	-0.271983	0.00803643	0.130737	1.16555	Glutathione, oxidized	316.345	307.079	Carboxylic acids and derivatives	15718-51-1	HMDB0011691	C00127	ko01100//Metabolic pathways;ko00480//Glutathione metabolism	Global and overview maps;Metabolism of other amino acids	Metabolism
M310T41_POS	2.20671e+07	2.23122e+07	1.85286e+07	5.40372e+06	3.63296e+06	2.17755e+06	2.09693e+07	3.73807e+06	-2.48791	0.000361081	0.0665027	1.14771	Oleoyl ethylamide	40.5875	310.311	--	--	--	-	-	-	-
M276T446_POS	5.50501e+07	6.0579e+07	6.54951e+07	3.68374e+07	4.46939e+07	4.78261e+07	6.03747e+07	4.31191e+07	-0.485616	0.0178502	0.175704	1.11686	Gamma-glu-glu	446.406	276.119	Carboxylic acids and derivatives	1116-22-9	HMDB0011737	-	-	-	-
M331T189_POS	6.08233e+07	6.30151e+07	6.57684e+07	3.24311e+07	4.89047e+07	5.0947e+07	6.32022e+07	4.40943e+07	-0.519385	0.0339537	0.223456	1.11581	Biflorin	189.345	331.129	Organooxygen compounds	89701-85-9	HMDB0002336	-	-	-	-
M304T498_POS	3.87094e+07	3.75645e+07	4.46434e+07	1.90095e+07	2.57285e+07	2.52151e+07	4.03058e+07	2.33177e+07	-0.78956	0.00526264	0.114036	1.10961	Arg-Glu	497.516	304.162	Carboxylic acids and derivatives	15706-89-5	HMDB0028708	-	-	-	-
M184T316_POS	2.68994e+07	2.76353e+07	2.84882e+07	3.74588e+07	4.61471e+07	5.08672e+07	2.76743e+07	4.48243e+07	0.695738	0.0122729	0.15189	1.10456	Simazine hydroxy	315.748	184.133	--	--	--	-	-	-	-
M476T276_POS	6.14066e+07	6.39474e+07	4.99851e+07	8.05026e+07	7.53259e+07	7.24417e+07	5.84464e+07	7.60901e+07	0.380595	0.0227233	0.191662	1.09901	D-leucinamide, n-[(phenylmethoxy)carbonyl]-l-leucyl-n-[(1s)-1-formyl-3-methylbutyl]-	276.133	476.322	--	--	--	-	-	-	-
M600T178_POS	4.19523e+07	4.66652e+07	4.77816e+07	3.48965e+07	2.745e+07	3.01781e+07	4.54663e+07	3.08415e+07	-0.559926	0.00653368	0.121084	1.0717	1,2-dilinoleoylglycerol	178.448	599.504	--	--	--	-	-	-	-
M245T235_POS	6.03934e+07	5.68956e+07	6.16769e+07	3.47076e+07	4.37621e+07	4.93795e+07	5.96553e+07	4.26164e+07	-0.485241	0.0194191	0.180989	1.06897	Linoleoylglycine	234.634	245.226	--	--	--	-	-	-	-
M175T275_POS	5.31534e+07	5.73413e+07	6.44995e+07	3.15471e+07	4.33478e+07	4.84575e+07	5.83314e+07	4.11174e+07	-0.504522	0.0456	0.248965	1.06564	.alpha.-ionone	275.471	175.148	Prenol lipids	-	HMDB0059883	-	-	-	-
M171T392_POS	2.5683e+07	2.26972e+07	2.54999e+07	3.88663e+07	4.41129e+07	3.49212e+07	2.46267e+07	3.93001e+07	0.674308	0.006602	0.121224	1.06521	Phthalic anhydride	391.867	171.017	Benzofurans	-	HMDB0256501	-	-	-	-
M665T285_POS	1.72733e+07	1.43135e+07	1.5997e+07	2.55877e+07	3.48824e+07	3.11235e+07	1.58613e+07	3.05312e+07	0.944777	0.00660823	0.121224	1.06516	Zanamivir	284.59	665.263	Carboxylic acids and derivatives	139110-80-8	HMDB0014698	-	-	-	-
M697T337_POS	2.02838e+07	2.66262e+07	2.6829e+07	6.6879e+06	1.1471e+07	1.17891e+07	2.45797e+07	9.98266e+06	-1.29997	0.00573757	0.117343	1.05748	Flavonol base + 3o, o-hex, o-malonylhex	336.941	697.161	--	--	--	-	-	-	-
M357T453_2_POS	6.67423e+07	7.01236e+07	7.0922e+07	4.60245e+07	5.68183e+07	5.76746e+07	6.92626e+07	5.35058e+07	-0.372382	0.0164374	0.168893	1.0499	Chlorophacinone	452.537	357.056	Benzene and substituted derivatives	-	HMDB0250120	-	-	-	-
M152T234_POS	3.23851e+07	3.59224e+07	3.86402e+07	4.3894e+07	5.36649e+07	5.80571e+07	3.56493e+07	5.1872e+07	0.541084	0.0236463	0.194755	1.03988	Acetaminophen	234.084	152.071	Phenols	103-90-2	HMDB0001859	-	-	-	-
M540T176_POS	8.55402e+07	7.93424e+07	7.66949e+07	5.36754e+07	7.08424e+07	6.25749e+07	8.05259e+07	6.23642e+07	-0.368733	0.0317032	0.218905	1.03686	2-(hydroxymethyl)-6-[5-[3-(hydroxymethyl)-5-(3-hydroxypropyl)-7-methoxy-2,3-dihydro-1-benzofuran-2-yl]-2-methoxyphenoxy]oxane-3,4,5-triol	176.163	540.245	--	--	--	-	-	-	-
M198T408_POS	4.30734e+07	5.00975e+07	5.41996e+07	2.46016e+07	3.50017e+07	4.03409e+07	4.91235e+07	3.33147e+07	-0.560254	0.0488796	0.254533	1.02942	3,4-dihydroxy-l-phenylalanine	408.196	198.053	Carboxylic acids and derivatives	59-92-7	HMDB0000181	C00355	ko01100//Metabolic pathways;ko01110//Biosynthesis of secondary metabolites;ko00350//Tyrosine metabolism;ko00950//Isoquinoline alkaloid biosynthesis;ko00965//Betalain biosynthesis	Amino acid metabolism;Biosynthesis of other secondary metabolites;Global and overview maps	Metabolism
M170T395_POS	3.14941e+07	4.02613e+07	2.62718e+07	1.19829e+07	1.63471e+07	2.30912e+07	3.26757e+07	1.71404e+07	-0.930818	0.0405644	0.240231	1.02793	3-methyl-l-histidine	395.348	170.093	Carboxylic acids and derivatives	368-16-1	HMDB0000479	C01152	ko01100//Metabolic pathways;ko00340//Histidine metabolism	Amino acid metabolism;Global and overview maps	Metabolism
M393T355_POS	1.72358e+07	2.45104e+07	2.49396e+07	4.21086e+06	1.01672e+07	1.16797e+07	2.22286e+07	8.68595e+06	-1.35566	0.0160879	0.168179	1.00147	Fraxin	354.646	393.08	Coumarins and derivatives	-	HMDB0252486	-	-	-	-
