# Supplementary material for: Metabolomics and physio-chemical analyses of mulberry plants leaves response to manganese deficiency and toxicity reveal key metabolites and their pathways in manganese tolerance
Source: Front Plant Sci. 2024 Jun 5;15:1349456. doi: 10.3389/fpls.2024.1349456 (PMC11192020; doi:10.3389/fpls.2024.1349456)
Supplement: Supplementary file 4 [file Table_3.xlsx]

## Sheet: CK-vs-T0
Table S3. Differential metabolites in the CK-vs-T0 group
NEG ion mode
index	CK-1	CK-2	CK-3	T0-1	T0-2	T0-3	control_mean	case_mean	log2_FC(case_mean/control_mean)	Pvalue	fdr	vip	MS2_name	RT	m/z	Class	CAS	HMDB	C_ID	Pathway	KEGG_B_class	KEGG_A_class
M325T92_NEG	5.54188e+09	5.61323e+09	5.23905e+09	7.16317e+09	7.22669e+09	8.9294e+09	5.46472e+09	7.77309e+09	0.50834	0.0173289	0.100988	9.68481	2,3-dinor-8-isoprostaglandin-f2.alpha.	92.4994	325.202	--	--	--	C14794	ko00590//Arachidonic acid metabolism	Lipid metabolism	Metabolism
M315T263_2_NEG	5.80992e+09	6.22575e+09	6.29544e+09	3.77818e+09	4.16245e+09	4.18324e+09	6.11037e+09	4.04129e+09	-0.596444	0.000500262	0.0185933	9.53049	Rhamnetin	262.778	315.072	--	--	--	-	-	-	-
M131T391_NEG	9.49409e+08	9.58408e+08	1.01967e+09	2.2776e+09	2.24027e+09	2.60637e+09	9.75831e+08	2.37475e+09	1.28307	0.000293612	0.0149992	7.8669	DL-asparagine	391.202	131.046	Carboxylic acids and derivatives	-	HMDB0251512	-	-	-	-
M367T274_2_NEG	2.14516e+09	2.07225e+09	2.15734e+09	3.25629e+09	3.22929e+09	3.24053e+09	2.12492e+09	3.24204e+09	0.609492	2.25802e-06	0.00301195	7.0462	Trans-3'-hydroxycotinine o-.beta.-d-glucuronide	274.492	367.105	--	--	--	-	-	-	-
M165T368_1_NEG	6.53489e+09	6.83095e+09	7.47136e+09	7.84138e+09	8.39764e+09	8.35844e+09	6.94573e+09	8.19915e+09	0.239348	0.0190185	0.106298	6.96583	D-arabinonic acid	367.627	165.04	Organooxygen compounds	488-30-2	HMDB0000539	C00878	ko01100//Metabolic pathways;ko00053//Ascorbate and aldarate metabolism	Carbohydrate metabolism;Global and overview maps	Metabolism
M179T273_NEG	1.14365e+09	1.00774e+09	9.70998e+08	1.99416e+09	1.79398e+09	2.04047e+09	1.0408e+09	1.94287e+09	0.900499	0.000608447	0.0198489	6.31899	Galactinol	273.185	179.056	Organooxygen compounds	3687-64-7	HMDB0005826	C01235	ko01100//Metabolic pathways;ko00052//Galactose metabolism	Carbohydrate metabolism;Global and overview maps	Metabolism
M87T134_NEG	8.29237e+09	9.33131e+09	8.30387e+09	7.64003e+09	7.66199e+09	7.68345e+09	8.64252e+09	7.66182e+09	-0.173765	0.0466042	0.173981	5.99662	Pyruvate	133.624	87.0087	Keto acids and derivatives	127-17-3	HMDB0000243	C00022	ko01100//Metabolic pathways;ko01110//Biosynthesis of secondary metabolites;ko01120//Microbial metabolism in diverse environments;ko01230//Biosynthesis of amino acids;ko01200//Carbon metabolism;ko00760//Nicotinate and nicotinamide metabolism;ko01220//Degradation of aromatic compounds;ko00260//Glycine, serine and threonine metabolism;ko01210//2-Oxocarboxylic acid metabolism;ko00330//Arginine and pr…	Amino acid metabolism;Biosynthesis of other secondary metabolites;Carbohydrate metabolism;Drug resistance: antimicrobial;Endocrine and metabolic disease;Energy metabolism;Global and overview maps;Metabolism of cofactors and vitamins;Metabolism of other amino acids;Metabolism of terpenoids and polyketides	Human Diseases;Metabolism
M481T55_NEG	2.13193e+09	2.28868e+09	2.72399e+09	1.4564e+09	1.59413e+09	1.51039e+09	2.38153e+09	1.52031e+09	-0.647528	0.00901819	0.070028	5.97415	Silybin	55.3355	481.1	Flavonolignans	25166-14-7	HMDB0040513	-	-	-	-
M217T110_NEG	1.60375e+09	1.75249e+09	1.80664e+09	7.49073e+08	8.49105e+08	1.09118e+09	1.72096e+09	8.96452e+08	-0.940915	0.00222738	0.0357961	5.91875	Demethoxycurcumin	110.001	217.035	Diarylheptanoids	22608-11-3	HMDB0033801	C17742	ko01110//Biosynthesis of secondary metabolites;ko00945//Stilbenoid, diarylheptanoid and gingerol biosynthesis	Biosynthesis of other secondary metabolites;Global and overview maps	Metabolism
M293T56_2_NEG	1.67672e+09	2.60115e+09	2.34901e+09	1.4439e+09	1.37627e+09	1.24434e+09	2.20896e+09	1.35484e+09	-0.705247	0.0388458	0.156686	5.67691	9-hotre	55.8991	293.212	--	--	--	-	-	-	-
M277T36_NEG	1.82458e+09	1.99031e+09	2.30615e+09	1.30274e+09	1.42217e+09	1.23185e+09	2.04035e+09	1.31892e+09	-0.629461	0.00894911	0.0698538	5.48615	Linolenic acid	35.5945	277.217	Fatty Acyls	463-40-1	HMDB0001388	C06427	ko01100//Metabolic pathways;ko01110//Biosynthesis of secondary metabolites;ko01040//Biosynthesis of unsaturated fatty acids;ko00592//alpha-Linolenic acid metabolism	Global and overview maps;Lipid metabolism	Metabolism
M199T271_NEG	1.50138e+09	1.00475e+09	7.35793e+08	2.90749e+08	5.72191e+08	2.57884e+08	1.08064e+09	3.73608e+08	-1.53229	0.0449738	0.170534	5.11066	N,n-dimethyl-n'-phenylsulfamide	271.389	199.038	--	--	--	-	-	-	-
M201T181_NEG	3.62574e+08	3.29749e+08	4.14087e+08	1.16375e+09	5.67815e+08	1.19345e+09	3.68803e+08	9.75005e+08	1.40256	0.0418233	0.163267	4.85625	Sebacic acid	181.132	201.114	Fatty Acyls	111-20-6	HMDB0000792	-	-	-	-
M149T314_2_NEG	4.24872e+09	4.23655e+09	4.48535e+09	4.76713e+09	4.77671e+09	4.90751e+09	4.32354e+09	4.81711e+09	0.155957	0.00600629	0.0566582	4.54635	P-coumaryl alcohol	313.588	149.046	Cinnamyl alcohols	20649-40-5	HMDB0003654	C02646	ko01100//Metabolic pathways;ko01110//Biosynthesis of secondary metabolites;ko00940//Phenylpropanoid biosynthesis	Biosynthesis of other secondary metabolites;Global and overview maps	Metabolism
M581T168_2_NEG	2.68594e+09	2.70957e+09	2.74784e+09	2.30433e+09	2.2927e+09	2.25092e+09	2.71445e+09	2.28265e+09	-0.24995	5.84826e-05	0.00775598	4.37606	Fulvestrant 9-sulfone	168.048	581.3	--	--	--	-	-	-	-
M593T265_NEG	1.48555e+09	1.69675e+09	1.82648e+09	1.25368e+09	1.27573e+09	1.22048e+09	1.66959e+09	1.24996e+09	-0.417609	0.0140361	0.0903989	4.13026	(2r,3s,4s,5r,6r)-6-[1,7-bis(4-hydroxyphenyl)heptan-3-yloxy]-5-[(2s,3r,4r)-3,4-dihydroxy-4-(hydroxymethyl)oxolan-2-yl]oxy-2-(hydroxymethyl)oxane-3,4-diol	265.128	593.273	--	--	--	-	-	-	-
M343T239_NEG	6.89082e+08	7.28353e+08	7.36209e+08	1.10004e+09	1.09371e+09	1.06342e+09	7.17881e+08	1.08572e+09	0.596838	3.72875e-05	0.00690282	4.02447	Fa 18:2+4o	238.53	343.213	--	--	--	-	-	-	-
M449T31_NEG	8.29176e+08	1.02417e+09	1.21395e+09	6.73164e+08	6.49857e+08	5.8787e+08	1.02243e+09	6.36964e+08	-0.682725	0.0277197	0.128878	3.86771	Myricetin-3-o-xyloside	31.1996	449.074	--	--	--	-	-	-	-
M225T84_NEG	5.06008e+08	5.70671e+08	5.25961e+08	1.8874e+08	1.99348e+08	2.1576e+08	5.34213e+08	2.01283e+08	-1.40819	8.68979e-05	0.00907138	3.8333	L-Carnosine	83.6207	225.113	Peptidomimetics	305-84-0	HMDB0000033	C00386	ko01100//Metabolic pathways;ko00340//Histidine metabolism;ko00410//beta-Alanine metabolism	Amino acid metabolism;Global and overview maps;Metabolism of other amino acids	Metabolism
M157T197_NEG	1.38312e+09	1.20754e+09	1.37031e+09	1.58853e+09	1.63463e+09	1.79514e+09	1.32032e+09	1.67277e+09	0.341346	0.0139361	0.0899965	3.79293	Allantoin	197.017	157.037	Azoles	97-59-6	HMDB0000462	-	-	-	-
M279T61_NEG	1.09483e+09	9.4586e+08	8.76644e+08	6.22818e+08	6.25853e+08	6.79855e+08	9.72446e+08	6.42842e+08	-0.597153	0.00792652	0.0654026	3.65935	Linoleic acid	60.5757	279.233	Fatty Acyls	-	HMDB0247706	C01595	ko01100//Metabolic pathways;ko01040//Biosynthesis of unsaturated fatty acids;ko00591//Linoleic acid metabolism	Global and overview maps;Lipid metabolism	Metabolism
M209T342_2_NEG	4.2006e+09	4.28931e+09	4.39823e+09	3.84902e+09	3.91453e+09	4.0906e+09	4.29605e+09	3.95138e+09	-0.120652	0.0200295	0.108555	3.6585	Sinapyl alcohol	342.471	209.067	Phenols	537-33-7	HMDB0013070	C02325	ko01100//Metabolic pathways;ko01110//Biosynthesis of secondary metabolites;ko00940//Phenylpropanoid biosynthesis	Biosynthesis of other secondary metabolites;Global and overview maps	Metabolism
M114T330_NEG	3.06482e+09	3.18152e+09	3.36341e+09	2.91735e+09	2.83767e+09	2.83611e+09	3.20325e+09	2.86371e+09	-0.161651	0.0202209	0.109151	3.6533	D-proline	330.058	114.056	Carboxylic acids and derivatives	344-25-2	HMDB0003411	C00763	ko01100//Metabolic pathways;ko00330//Arginine and proline metabolism	Amino acid metabolism;Global and overview maps	Metabolism
M105T318_1_NEG	9.90273e+08	1.08372e+09	1.10258e+09	1.52673e+09	1.31706e+09	1.29378e+09	1.05886e+09	1.37919e+09	0.38131	0.0173125	0.100988	3.5708	Glyceric acid	318.213	105.019	Organooxygen compounds	473-81-4	HMDB0000139	C00258	ko01100//Metabolic pathways;ko01110//Biosynthesis of secondary metabolites;ko01120//Microbial metabolism in diverse environments;ko01200//Carbon metabolism;ko00260//Glycine, serine and threonine metabolism;ko00630//Glyoxylate and dicarboxylate metabolism;ko00030//Pentose phosphate pathway;ko00561//Glycerolipid metabolism	Amino acid metabolism;Carbohydrate metabolism;Global and overview maps;Lipid metabolism	Metabolism
M113T117_NEG	8.31207e+08	7.2812e+08	1.05746e+09	5.81068e+08	4.75971e+08	6.17756e+08	8.72264e+08	5.58265e+08	-0.643814	0.0416223	0.162711	3.36346	Parabanic acid	116.737	112.988	Azolines	120-89-8	HMDB0062802	-	-	-	-
M243T170_NEG	2.11164e+09	2.17793e+09	2.23793e+09	2.41828e+09	2.41821e+09	2.48702e+09	2.17583e+09	2.44117e+09	0.166007	0.00352611	0.0442792	3.35667	Uridine	170.117	243.062	Pyrimidine nucleosides	58-96-8	HMDB0000296	C00299	ko01100//Metabolic pathways;ko02010//ABC transporters;ko00240//Pyrimidine metabolism	Global and overview maps;Membrane transport;Nucleotide metabolism	Environmental Information Processing;Metabolism
M275T56_NEG	5.41743e+08	8.12253e+08	7.49973e+08	4.58018e+08	4.35446e+08	3.97976e+08	7.01323e+08	4.3048e+08	-0.704134	0.0317323	0.138425	3.22561	Stearidonic acid	55.8991	275.202	Fatty Acyls	20290-75-9	HMDB0006547	C16300	ko01110//Biosynthesis of secondary metabolites;ko00592//alpha-Linolenic acid metabolism	Global and overview maps;Lipid metabolism	Metabolism
M218T290_2_NEG	4.91556e+08	5.10687e+08	5.22448e+08	7.04909e+08	7.17541e+08	7.2798e+08	5.0823e+08	7.1681e+08	0.496108	4.9002e-05	0.00740822	3.03436	Pantothenate	289.968	218.104	Carboxylic acids and derivatives	-	HMDB0250782	C00864	ko01100//Metabolic pathways;ko01110//Biosynthesis of secondary metabolites;ko00410//beta-Alanine metabolism;ko00770//Pantothenate and CoA biosynthesis	Global and overview maps;Metabolism of cofactors and vitamins;Metabolism of other amino acids	Metabolism
M97T538_NEG	3.61989e+08	5.50886e+08	3.22172e+08	6.37664e+08	6.54039e+08	6.52124e+08	4.11683e+08	6.47942e+08	0.654333	0.0288319	0.131507	2.99035	Phosphoric acid	538.481	96.9698	Non-metal oxoanionic compounds	14265-44-2	HMDB0001429	C00009	ko02010//ABC transporters;ko00190//Oxidative phosphorylation;ko00195//Photosynthesis	Energy metabolism;Membrane transport	Environmental Information Processing;Metabolism
M425T272_2_NEG	2.76968e+08	3.07403e+08	4.34252e+08	5.44763e+08	5.39162e+08	5.90457e+08	3.39541e+08	5.58127e+08	0.71701	0.0126419	0.0849756	2.97343	5a,6-anhydrotetracycline	271.825	425.111	--	--	--	C02811	ko01100//Metabolic pathways;ko01110//Biosynthesis of secondary metabolites	Global and overview maps	Metabolism
M409T270_NEG	1.91176e+08	1.42113e+08	2.3121e+08	4.12473e+08	3.44772e+08	4.02555e+08	1.88166e+08	3.866e+08	1.03883	0.0039846	0.0472434	2.9175	1-hexadecanoyl-2-sn-glycero-3-phosphate	269.719	409.236	--	--	--	-	-	-	-
M227T316_NEG	6.16049e+08	6.99205e+08	7.38167e+08	4.84623e+08	5.02166e+08	4.75606e+08	6.84473e+08	4.87465e+08	-0.489696	0.00589947	0.0562803	2.88304	Trans-traumatic acid	316.203	227.129	Fatty Acyls	6402-36-4	HMDB0000933	C16308	ko01110//Biosynthesis of secondary metabolites;ko00592//alpha-Linolenic acid metabolism	Global and overview maps;Lipid metabolism	Metabolism
M327T181_NEG	2.31092e+09	2.23415e+09	2.22553e+09	1.96866e+09	2.11856e+09	2.07959e+09	2.25686e+09	2.0556e+09	-0.134757	0.0185255	0.104757	2.83866	Cis-4,7,10,13,16,19-docosahexaenoic acid	181.023	327.218	--	--	--	C06429	ko01040//Biosynthesis of unsaturated fatty acids	Lipid metabolism	Metabolism
M321T182_NEG	2.01516e+08	2.04253e+08	2.20285e+08	3.58837e+08	3.83284e+08	3.94366e+08	2.08685e+08	3.78829e+08	0.860222	0.00014449	0.0113217	2.73456	Zeranol	181.86	321.171	Macrolides and analogues	26538-44-3	HMDB0032702	-	-	-	-
M337T273_2_NEG	6.13997e+08	6.51591e+08	6.98628e+08	4.79942e+08	4.97043e+08	4.92668e+08	6.54739e+08	4.89884e+08	-0.418479	0.00274489	0.0395588	2.658	Rabelomycin	273.022	337.095	--	--	--	C12402	ko01110//Biosynthesis of secondary metabolites	Global and overview maps	Metabolism
M158T333_NEG	3.61427e+08	3.99322e+08	3.57787e+08	5.30382e+08	5.38953e+08	5.198e+08	3.72845e+08	5.29711e+08	0.50663	0.000401951	0.0171723	2.60891	1,4-naphthoquinone	333.349	158.046	Naphthalenes	-	HMDB0244221	-	-	-	-
M479T29_NEG	3.40568e+08	4.07112e+08	4.95234e+08	2.71272e+08	2.59737e+08	2.20645e+08	4.14305e+08	2.50551e+08	-0.725585	0.02584	0.123646	2.52995	Gossypin	29.4113	479.085	--	--	--	-	-	-	-
M193T340_2_NEG	6.37475e+08	7.25294e+08	8.16668e+08	5.58929e+08	5.77189e+08	5.72412e+08	7.26479e+08	5.6951e+08	-0.351201	0.0392603	0.157632	2.42872	Caffeine	339.85	193.072	Imidazopyrimidines	21399	HMDB0001847	C07481	ko01100//Metabolic pathways;ko01110//Biosynthesis of secondary metabolites;ko01120//Microbial metabolism in diverse environments;ko00232//Caffeine metabolism	Biosynthesis of other secondary metabolites;Global and overview maps	Metabolism
M209T98_NEG	1.46039e+08	1.52179e+08	1.51468e+08	3.07333e+08	2.66174e+08	2.73195e+08	1.49895e+08	2.82234e+08	0.912937	0.000502811	0.0185944	2.41159	Jasmonic acid	97.9728	209.118	Fatty Acyls	59366-47-1	HMDB0032797	C08491	ko01100//Metabolic pathways;ko01110//Biosynthesis of secondary metabolites;ko00592//alpha-Linolenic acid metabolism;ko04075//Plant hormone signal transduction	Global and overview maps;Lipid metabolism;Signal transduction	Environmental Information Processing;Metabolism
M315T214_NEG	1.97099e+08	2.2799e+08	2.37802e+08	8.14858e+07	9.57715e+07	1.05592e+08	2.20964e+08	9.42832e+07	-1.22874	0.00085417	0.0226154	2.34788	Benzoic acid + 2o, o-hex	213.858	315.072	--	--	--	-	-	-	-
M201T134_NEG	1.13712e+08	1.03361e+08	1.79891e+08	2.89618e+08	2.80842e+08	2.26065e+08	1.32321e+08	2.65508e+08	1.00471	0.0128847	0.0859819	2.29728	Ala-Leu	134.233	201.113	Carboxylic acids and derivatives	-	HMDB0251509	-	-	-	-
M421T184_2_NEG	3.20107e+08	3.60585e+08	4.8411e+08	2.43602e+08	2.50609e+08	2.5561e+08	3.88267e+08	2.4994e+08	-0.635466	0.0489405	0.179289	2.24603	.alpha.,.alpha.'-trehalose 6-phosphate	183.796	421.08	Organooxygen compounds	4484-88-2	HMDB0001124	C00689	ko01100//Metabolic pathways;ko01110//Biosynthesis of secondary metabolites;ko00500//Starch and sucrose metabolism	Carbohydrate metabolism;Global and overview maps	Metabolism
M242T402_2_NEG	6.59938e+08	7.29864e+08	7.67551e+08	5.83686e+08	6.06865e+08	5.92837e+08	7.19118e+08	5.94462e+08	-0.274643	0.0180454	0.103209	2.23728	Cytidine	402.268	242.08	Pyrimidine nucleosides	65-46-3	HMDB0000089	C00475	ko01100//Metabolic pathways;ko02010//ABC transporters;ko00240//Pyrimidine metabolism	Global and overview maps;Membrane transport;Nucleotide metabolism	Environmental Information Processing;Metabolism
M593T263_NEG	2.53267e+08	2.70969e+08	2.68819e+08	3.54458e+08	4.00004e+08	3.7615e+08	2.64352e+08	3.76871e+08	0.511609	0.00140501	0.028112	2.18206	Lonicerin	263.076	593.151	Tannins	25694-72-8	HMDB0005799	-	-	-	-
M213T92_NEG	1.74634e+08	1.85346e+08	1.86926e+08	3.58799e+08	2.59243e+08	2.70531e+08	1.82302e+08	2.96191e+08	0.700199	0.0229272	0.117374	2.12308	Dethiobiotin	92.4728	213.113	Fatty Acyls	533-48-2	HMDB0003581	C01909	ko01100//Metabolic pathways;ko00780//Biotin metabolism	Global and overview maps;Metabolism of cofactors and vitamins	Metabolism
M175T72_NEG	5.08209e+08	5.31269e+08	5.27482e+08	6.09677e+08	6.21058e+08	6.22553e+08	5.2232e+08	6.17763e+08	0.242119	0.000313826	0.0155681	2.03949	3-isopropylmalate	71.5919	175.061	Fatty Acyls	126576-14-5	HMDB0012156	C04411	ko01100//Metabolic pathways;ko01110//Biosynthesis of secondary metabolites;ko01230//Biosynthesis of amino acids;ko01210//2-Oxocarboxylic acid metabolism;ko00290//Valine, leucine and isoleucine biosynthesis	Amino acid metabolism;Global and overview maps	Metabolism
M116T318_NEG	3.62448e+08	3.92262e+08	4.14642e+08	2.90354e+08	2.84653e+08	3.01447e+08	3.89784e+08	2.92152e+08	-0.415957	0.00356796	0.0445605	2.02927	Indole	318.19	116.072	Heteroaromatic compounds	109-97-7	HMDB0035924	C00463	ko01100//Metabolic pathways;ko01110//Biosynthesis of secondary metabolites;ko00380//Tryptophan metabolism;ko00400//Phenylalanine, tyrosine and tryptophan biosynthesis;ko00402//Benzoxazinoid biosynthesis	Amino acid metabolism;Biosynthesis of other secondary metabolites;Global and overview maps	Metabolism
M129T57_NEG	1.2247e+08	1.80056e+08	1.97589e+08	6.95235e+07	6.96944e+07	6.33797e+07	1.66705e+08	6.75325e+07	-1.30364	0.0121314	0.0830319	2.01259	3-methyl-2-oxopentanoate	56.679	129.056	--	--	--	-	-	-	-
M89T314_NEG	2.49675e+08	2.57426e+08	2.70338e+08	3.40877e+08	3.40748e+08	3.41707e+08	2.59146e+08	3.41111e+08	0.396474	0.00017003	0.0115978	1.89667	.beta.-hydroxypropionic acid	313.596	89.0244	Hydroxy acids and derivatives	503-66-2	HMDB0000700	C01013	ko01100//Metabolic pathways;ko01120//Microbial metabolism in diverse environments;ko01200//Carbon metabolism;ko00240//Pyrimidine metabolism;ko00410//beta-Alanine metabolism;ko00640//Propanoate metabolism	Carbohydrate metabolism;Global and overview maps;Metabolism of other amino acids;Nucleotide metabolism	Metabolism
M476T214_NEG	5.99097e+08	6.38844e+08	6.70569e+08	5.54614e+08	5.3462e+08	5.56441e+08	6.3617e+08	5.48558e+08	-0.213768	0.0159395	0.0962092	1.86203	1-(9z,12z-octadecadienoyl)-2-hydroxy-sn-glycero-3-phosphoethanolamine	214.156	476.278	Glycerophospholipids	85046-18-0	HMDB0011507	-	-	-	-
M177T198_NEG	2.51284e+08	2.73116e+08	2.78896e+08	1.79642e+08	1.86226e+08	1.99848e+08	2.67765e+08	1.88572e+08	-0.505852	0.00153917	0.0295171	1.84522	Esculetin	197.546	177.019	Coumarins and derivatives	305-01-1	HMDB0030819	C09263	ko01110//Biosynthesis of secondary metabolites	Global and overview maps	Metabolism
M160T270_NEG	2.31321e+08	2.5675e+08	2.67885e+08	3.05955e+08	3.303e+08	3.45119e+08	2.51986e+08	3.27125e+08	0.376498	0.00879536	0.069429	1.75086	3-(2-hydroxyethyl)indole	269.716	160.062	Indoles and derivatives	526-55-6	HMDB0003447	C00955	ko00380//Tryptophan metabolism	Amino acid metabolism	Metabolism
M188T406_NEG	1.80716e+08	2.19422e+08	2.34908e+08	1.40751e+08	1.36815e+08	1.364e+08	2.11682e+08	1.37989e+08	-0.617347	0.0103702	0.0756348	1.7383	N-acetyl-l-glutamate	406.238	188.056	Carboxylic acids and derivatives	1188-37-0	HMDB0001138	C00624	ko01100//Metabolic pathways;ko01110//Biosynthesis of secondary metabolites;ko01230//Biosynthesis of amino acids;ko01210//2-Oxocarboxylic acid metabolism;ko00220//Arginine biosynthesis	Amino acid metabolism;Global and overview maps	Metabolism
M399T149_NEG	1.42409e+08	1.36248e+08	1.33145e+08	6.78283e+07	7.15432e+07	6.98284e+07	1.37267e+08	6.97333e+07	-0.977069	2.0891e-05	0.006117	1.72956	4'-demethylpodophyllotoxin	149.357	399.13	--	--	--	-	-	-	-
M133T203_NEG	3.04766e+08	3.53918e+08	3.89184e+08	2.70745e+08	2.6322e+08	2.8045e+08	3.49289e+08	2.71472e+08	-0.363619	0.0357009	0.149439	1.70711	D-arabitol	203.052	133.051	Organooxygen compounds	7643-75-6	HMDB0001851	C01904	ko01100//Metabolic pathways;ko00040//Pentose and glucuronate interconversions	Carbohydrate metabolism;Global and overview maps	Metabolism
M503T465_2_NEG	4.78992e+08	4.63223e+08	5.16224e+08	4.00206e+08	4.38064e+08	4.18899e+08	4.86146e+08	4.19056e+08	-0.214246	0.0247785	0.121613	1.62733	Raffinose	464.885	503.162	Organooxygen compounds	512-69-6	HMDB0003213	C00492	ko01100//Metabolic pathways;ko02010//ABC transporters;ko00052//Galactose metabolism	Carbohydrate metabolism;Global and overview maps;Membrane transport	Environmental Information Processing;Metabolism
M217T358_NEG	2.27939e+08	2.2874e+08	2.45027e+08	2.9671e+08	2.89645e+08	2.95255e+08	2.33902e+08	2.9387e+08	0.329274	0.000552169	0.0189945	1.61989	N-Acetylserotonin	358.084	217.109	Indoles and derivatives	1210-83-9	HMDB0001238	C00978	ko01100//Metabolic pathways;ko01110//Biosynthesis of secondary metabolites;ko00380//Tryptophan metabolism	Amino acid metabolism;Global and overview maps	Metabolism
M114T197_NEG	2.34885e+08	2.07896e+08	2.28323e+08	2.73653e+08	2.81902e+08	3.01718e+08	2.23701e+08	2.85758e+08	0.353218	0.00595251	0.0565373	1.61747	Iminodiacetic acid	197.004	114.031	Carboxylic acids and derivatives	142-73-4	HMDB0011753	-	-	-	-
M173T460_2_NEG	6.12393e+08	6.0148e+08	6.51433e+08	6.74186e+08	7.2227e+08	6.70653e+08	6.21769e+08	6.89036e+08	0.148202	0.0404486	0.160206	1.54173	Cis-aconitate	459.927	173.009	Carboxylic acids and derivatives	585-84-2	HMDB0000072	C00417	ko01100//Metabolic pathways;ko01110//Biosynthesis of secondary metabolites;ko01120//Microbial metabolism in diverse environments;ko01210//2-Oxocarboxylic acid metabolism;ko00630//Glyoxylate and dicarboxylate metabolism;ko00020//Citrate cycle (TCA cycle);ko00660//C5-Branched dibasic acid metabolism	Carbohydrate metabolism;Global and overview maps	Metabolism
M481T196_NEG	3.55981e+08	3.94762e+08	4.22524e+08	3.26156e+08	3.20617e+08	3.39586e+08	3.91089e+08	3.28786e+08	-0.250347	0.036244	0.150681	1.52406	1.alpha.-methyl-5.alpha.-androstan-3.alpha.,17.beta.-diol glucuronide	196.36	481.257	--	--	--	-	-	-	-
M103T274_NEG	1.69955e+08	1.79121e+08	1.86907e+08	2.35811e+08	2.33839e+08	2.26118e+08	1.78661e+08	2.31922e+08	0.376418	0.000741655	0.0216632	1.51534	2-keto-l-gulonic acid	274.447	103.004	Organooxygen compounds	91548-32-2	HMDB0011732	-	-	-	-
M601T154_NEG	8.14872e+07	1.08198e+08	9.67792e+07	2.79054e+07	5.25418e+07	4.56965e+07	9.54882e+07	4.20479e+07	-1.18329	0.00743788	0.0633498	1.49953	Morphine n-oxide	154.369	601.231	Prenol lipids	639-46-3	HMDB0029382	-	-	-	-
M235T22_NEG	3.59659e+07	3.84869e+07	2.98902e+07	8.15752e+07	1.05139e+08	7.92841e+07	3.4781e+07	8.86662e+07	1.35009	0.00337917	0.0436203	1.49065	Didanosine	21.8017	235.101	Purine nucleosides	69655-05-6	HMDB0015037	-	-	-	-
M197T476_NEG	5.65788e+07	3.74871e+07	4.55531e+07	9.86707e+07	8.72707e+07	1.06579e+08	4.65397e+07	9.75066e+07	1.06704	0.00293727	0.0410396	1.4875	2,4,5-trichlorophenol	476.04	196.895	--	--	--	C07101	ko01100//Metabolic pathways;ko01120//Microbial metabolism in diverse environments	Global and overview maps	Metabolism
M137T310_NEG	7.64155e+07	8.08987e+07	8.67311e+07	3.18712e+07	3.45804e+07	3.01644e+07	8.13484e+07	3.22053e+07	-1.33682	0.000111679	0.00996018	1.47601	4-hydroxybenzoate	309.621	137.024	Benzene and substituted derivatives	-	HMDB0304180	C00156	ko01100//Metabolic pathways;ko01110//Biosynthesis of secondary metabolites;ko01120//Microbial metabolism in diverse environments;ko01220//Degradation of aromatic compounds;ko00790//Folate biosynthesis;ko00130//Ubiquinone and other terpenoid-quinone biosynthesis	Global and overview maps;Metabolism of cofactors and vitamins	Metabolism
M307T273_NEG	7.44608e+07	8.03044e+07	1.01277e+08	3.50157e+07	3.66241e+07	3.22187e+07	8.53473e+07	3.46195e+07	-1.30176	0.00353651	0.0443172	1.46986	Neohesperidose	272.92	307.084	Organooxygen compounds	-	HMDB0302540	-	-	-	-
M389T59_2_NEG	1.64587e+08	1.85448e+08	1.84678e+08	1.1764e+08	1.32022e+08	1.36324e+08	1.78237e+08	1.28662e+08	-0.470212	0.00501274	0.052234	1.44629	Trp-Trp	58.7163	389.164	Carboxylic acids and derivatives	-	HMDB0029094	-	-	-	-
M203T393_NEG	4.69722e+07	3.74486e+07	3.30869e+07	8.71207e+07	7.80376e+07	9.39427e+07	3.91692e+07	8.6367e+07	1.14076	0.00156619	0.0296218	1.43826	Bufotenine	392.51	203.103	Indoles and derivatives	487-93-4	HMDB0041842	-	-	-	-
M104T390_NEG	1.69276e+08	1.81145e+08	1.99804e+08	1.3956e+08	1.36691e+08	1.33507e+08	1.83408e+08	1.36586e+08	-0.42525	0.00664839	0.0601009	1.39798	DL-serine	390.497	104.035	Carboxylic acids and derivatives	312-84-5	HMDB0003406	C00740	ko01100//Metabolic pathways;ko00260//Glycine, serine and threonine metabolism;ko01502//Vancomycin resistance	Amino acid metabolism;Drug resistance: antimicrobial;Global and overview maps	Human Diseases;Metabolism
M353T455_NEG	6.73755e+07	4.39543e+07	4.55246e+07	1.17961e+08	8.42228e+07	9.27465e+07	5.22848e+07	9.83102e+07	0.910949	0.0219323	0.113735	1.35762	6:3+6o fatty acyl hexoside	455.38	353.073	--	--	--	-	-	-	-
M357T355_NEG	7.89856e+07	1.19931e+08	9.24187e+07	5.00324e+07	5.07837e+07	5.71489e+07	9.71118e+07	5.2655e+07	-0.883075	0.0222366	0.114811	1.31823	Psoromic acid	355.128	357.083	--	--	--	-	-	-	-
M463T337_NEG	6.36389e+07	7.41e+07	8.03396e+07	3.28574e+07	3.33383e+07	3.2087e+07	7.26928e+07	3.27609e+07	-1.14984	0.00122024	0.0269282	1.31677	4-androsten-17.beta.-ol-3-one glucosiduronate	336.562	463.255	--	--	--	-	-	-	-
M155T58_NEG	1.22207e+08	1.46382e+08	1.39139e+08	1.76841e+08	1.69237e+08	1.85671e+08	1.35909e+08	1.7725e+08	0.383138	0.00858265	0.0686576	1.30949	L-theanine	57.6754	155.071	Carboxylic acids and derivatives	3081-61-6	HMDB0034365	-	-	-	-
M443T347_NEG	1.2957e+08	1.52065e+08	1.52048e+08	1.81268e+08	1.90863e+08	1.86077e+08	1.44561e+08	1.86069e+08	0.364163	0.0065406	0.0593948	1.3014	Mitoxantrone	346.522	443.192	Anthracenes	65271-80-9	HMDB0015335	-	-	-	-
M369T315_NEG	1.34332e+08	1.35522e+08	1.29306e+08	8.69646e+07	1.03257e+08	9.35715e+07	1.33053e+08	9.45978e+07	-0.492125	0.00165726	0.0304211	1.29609	Mollicellin i	314.854	369.121	--	--	--	-	-	-	-
M465T273_NEG	2.96715e+07	3.42489e+07	3.92823e+07	7.5902e+07	6.39304e+07	7.09377e+07	3.44009e+07	7.02567e+07	1.03019	0.00128334	0.0272199	1.25047	Androsterone glucuronide	273.481	465.226	Steroids and steroid derivatives	621890	HMDB0004484	C11135	ko01100//Metabolic pathways	Global and overview maps	Metabolism
M459T433_NEG	3.83766e+07	2.82378e+07	3.07218e+07	7.76951e+07	5.95994e+07	6.60824e+07	3.24454e+07	6.77923e+07	1.06311	0.00443519	0.0497464	1.23076	Parishin e	432.582	459.115	--	--	--	-	-	-	-
M487T388_NEG	2.07138e+08	2.2619e+08	2.01985e+08	2.66242e+08	2.49377e+08	2.37058e+08	2.11771e+08	2.50892e+08	0.244562	0.0251502	0.122139	1.22429	Blood group b trisaccharide	388.084	487.178	Organooxygen compounds	-	HMDB0248832	-	-	-	-
M261T368_NEG	1.41951e+08	1.2208e+08	1.35444e+08	1.63682e+08	1.57484e+08	1.8726e+08	1.33159e+08	1.69475e+08	0.347932	0.0281747	0.129947	1.20053	Heptanedioic acid, 1-[2-[(2-carboxyphenyl)methylene]hydrazide]	368.317	261.134	--	--	--	-	-	-	-
M632T165_NEG	5.19966e+07	3.76676e+07	4.0923e+07	3.91724e+06	1.48822e+07	1.27639e+07	4.35291e+07	1.05211e+07	-2.04869	0.00384028	0.0464744	1.18179	6'-sialyllactose	164.769	632.228	Organooxygen compounds	35890-39-2	HMDB0006569	-	-	-	-
M343T67_NEG	1.62311e+08	1.77014e+08	1.67862e+08	1.36432e+08	1.33154e+08	1.4009e+08	1.69062e+08	1.36559e+08	-0.308035	0.00235226	0.0369143	1.17473	13-hydroxy-4z,7z,10z,14e,16z,19z-docosahexaenoic acid	67.2652	343.249	--	--	--	-	-	-	-
M609T315_NEG	1.15039e+07	1.42121e+07	1.52791e+07	4.4084e+07	4.57134e+07	4.36931e+07	1.36651e+07	4.44969e+07	1.70321	1.77674e-05	0.00600331	1.16571	Rutin	314.858	609.146	Flavonoids	153-18-4	HMDB0003249	C05625	ko01100//Metabolic pathways;ko01110//Biosynthesis of secondary metabolites;ko00944//Flavone and flavonol biosynthesis	Biosynthesis of other secondary metabolites;Global and overview maps	Metabolism
M571T188_NEG	5.0227e+07	7.40985e+07	6.34094e+07	1.19154e+07	3.80001e+07	3.43298e+07	6.25783e+07	2.80818e+07	-1.15603	0.0320001	0.139139	1.15674	Salicin	187.712	571.22	Organooxygen compounds	138-52-3	HMDB0003546	C01451	ko00010//Glycolysis / Gluconeogenesis	Carbohydrate metabolism	Metabolism
M203T313_NEG	4.05408e+07	4.05221e+07	4.33696e+07	7.67708e+07	7.14866e+07	6.78813e+07	4.14775e+07	7.20462e+07	0.796595	0.000372271	0.0168341	1.15548	Val-Ser	312.94	203.104	Carboxylic acids and derivatives	13588-94-8	HMDB0029136	-	-	-	-
M281T58_NEG	1.85843e+08	1.86248e+08	1.92981e+08	1.46916e+08	1.52517e+08	1.67645e+08	1.88357e+08	1.55693e+08	-0.274773	0.00780515	0.0648449	1.15302	Oleic acid	57.7899	281.249	Fatty Acyls	2027-47-6	HMDB0062703	C00712	ko01040//Biosynthesis of unsaturated fatty acids;ko00061//Fatty acid biosynthesis;ko00073//Cutin, suberine and wax biosynthesis	Lipid metabolism	Metabolism
M397T287_NEG	2.77544e+08	2.65551e+08	2.85947e+08	2.31603e+08	2.52177e+08	2.46972e+08	2.76347e+08	2.43584e+08	-0.182063	0.0186145	0.105089	1.14539	Daunomycinone	286.779	397.116	Naphthacenes	-	HMDB0250878	-	-	-	-
M171T182_2_NEG	3.95056e+08	4.04521e+08	4.25209e+08	4.33825e+08	4.34373e+08	4.57636e+08	4.08262e+08	4.41945e+08	0.11437	0.0469569	0.174959	1.11569	L-homocitrulline	182.343	171.102	Carboxylic acids and derivatives	1190-49-4	HMDB0000679	-	-	-	-
M85T467_NEG	8.44547e+07	8.6727e+07	9.04141e+07	1.1367e+08	1.12876e+08	1.1584e+08	8.71986e+07	1.14129e+08	0.388284	0.000159113	0.011438	1.08973	1,4-butynediol	466.982	85.0295	Organooxygen compounds	-	HMDB0245045	-	-	-	-
M545T389_NEG	8.34843e+07	9.30943e+07	1.00325e+08	7.07357e+07	7.17794e+07	5.58262e+07	9.23012e+07	6.61138e+07	-0.481398	0.0210018	0.11151	1.02642	Hypocrellin a	389.471	545.153	Perylenequinones	-	HMDB0253310	-	-	-	-
M161T342_NEG	1.01134e+08	1.12508e+08	1.10833e+08	1.3293e+08	1.3084e+08	1.34226e+08	1.08158e+08	1.32666e+08	0.294647	0.0026406	0.0388609	1.02161	Salicylcurcumin	341.892	161.045	--	--	--	-	-	-	-
M259T179_NEG	1.3964e+08	1.29637e+08	1.32893e+08	9.64547e+07	1.16664e+08	1.12002e+08	1.34057e+08	1.08373e+08	-0.306832	0.0193243	0.106919	1.01326	Cyclohexane-1,2,4,5-tetracarboxylic acid	179.236	259.023	--	--	--	-	-	-	-
M383T281_NEG	2.21227e+07	2.27641e+07	2.50632e+07	5.25866e+07	4.21702e+07	4.55858e+07	2.33167e+07	4.67809e+07	1.00456	0.00182625	0.0318202	1.00959	D-saccharic acid 1,4-lactone	281.309	383.065	--	--	--	-	-	-	-
M423T213_NEG	1.17112e+08	1.04048e+08	1.32887e+08	1.46303e+08	1.45129e+08	1.43233e+08	1.18016e+08	1.44888e+08	0.295962	0.0327505	0.141428	1.00605	Spiro[isobenzofuran-1(3h),9'-[9h]xanthen]-3-one, 3'-hydroxy-6'-(4-hydroxyphenoxy)-	213.182	423.095	--	--	--	-	-	-	-

## Sheet: CK-vs-T1
Table S3. Differential metabolites in the CK-vs-T1 group
NEG ion mode
index	CK-1	CK-2	CK-3	T1-1	T1-2	T1-3	control_mean	case_mean	log2_FC(case_mean/control_mean)	Pvalue	fdr	vip	MS2_name	RT	m/z	Class	CAS	HMDB	C_ID	Pathway	KEGG_B_class	KEGG_A_class
M341T383_6_NEG	4.91854e+10	5.20954e+10	5.27033e+10	4.55566e+10	4.58246e+10	3.9532e+10	5.1328e+10	4.36377e+10	-0.23417	0.0296618	0.198048	15.9233	1,4-d-xylobiose	382.962	341.109	--	--	--	C01630	ko02010//ABC transporters	Membrane transport	Environmental Information Processing
M87T134_NEG	8.29237e+09	9.33131e+09	8.30387e+09	6.4157e+09	5.25076e+09	5.59206e+09	8.64252e+09	5.75284e+09	-0.587178	0.00407529	0.0894403	10.7804	Pyruvate	133.624	87.0087	Keto acids and derivatives	127-17-3	HMDB0000243	C00022	ko01100//Metabolic pathways;ko01110//Biosynthesis of secondary metabolites;ko01120//Microbial metabolism in diverse environments;ko01230//Biosynthesis of amino acids;ko01200//Carbon metabolism;ko00760//Nicotinate and nicotinamide metabolism;ko01220//Degradation of aromatic compounds;ko00260//Glycine, serine and threonine metabolism;ko01210//2-Oxocarboxylic acid metabolism;ko00330//Arginine and pr…	Amino acid metabolism;Biosynthesis of other secondary metabolites;Carbohydrate metabolism;Drug resistance: antimicrobial;Endocrine and metabolic disease;Energy metabolism;Global and overview maps;Metabolism of cofactors and vitamins;Metabolism of other amino acids;Metabolism of terpenoids and polyketides	Human Diseases;Metabolism
M315T263_2_NEG	5.80992e+09	6.22575e+09	6.29544e+09	4.4244e+09	4.13666e+09	3.71529e+09	6.11037e+09	4.09212e+09	-0.578412	0.00139292	0.0597684	8.89837	Rhamnetin	262.778	315.072	--	--	--	-	-	-	-
M683T383_2_NEG	9.84868e+09	1.05945e+10	1.08101e+10	8.86389e+09	8.79512e+09	6.99308e+09	1.04178e+10	8.21736e+09	-0.342298	0.0315392	0.203939	8.46752	Sucrose	383.014	683.225	Organooxygen compounds	57-50-1	HMDB0000258	C00089	ko01100//Metabolic pathways;ko01110//Biosynthesis of secondary metabolites;ko02010//ABC transporters;ko00052//Galactose metabolism;ko00500//Starch and sucrose metabolism	Carbohydrate metabolism;Global and overview maps;Membrane transport	Environmental Information Processing;Metabolism
M114T330_NEG	3.06482e+09	3.18152e+09	3.36341e+09	2.24348e+09	2.35583e+09	1.63323e+09	3.20325e+09	2.07751e+09	-0.62468	0.0094723	0.120845	6.29033	D-proline	330.058	114.056	Carboxylic acids and derivatives	344-25-2	HMDB0003411	C00763	ko01100//Metabolic pathways;ko00330//Arginine and proline metabolism	Amino acid metabolism;Global and overview maps	Metabolism
M593T265_NEG	1.48555e+09	1.69675e+09	1.82648e+09	8.30661e+08	8.78423e+08	5.85391e+08	1.66959e+09	7.64825e+08	-1.12629	0.00254889	0.0763079	5.90885	(2r,3s,4s,5r,6r)-6-[1,7-bis(4-hydroxyphenyl)heptan-3-yloxy]-5-[(2s,3r,4r)-3,4-dihydroxy-4-(hydroxymethyl)oxolan-2-yl]oxy-2-(hydroxymethyl)oxane-3,4-diol	265.128	593.273	--	--	--	-	-	-	-
M217T110_NEG	1.60375e+09	1.75249e+09	1.80664e+09	8.43277e+08	1.1514e+09	9.7918e+08	1.72096e+09	9.91285e+08	-0.795842	0.00248802	0.0759425	5.35326	Demethoxycurcumin	110.001	217.035	Diarylheptanoids	22608-11-3	HMDB0033801	C17742	ko01110//Biosynthesis of secondary metabolites;ko00945//Stilbenoid, diarylheptanoid and gingerol biosynthesis	Biosynthesis of other secondary metabolites;Global and overview maps	Metabolism
M581T168_2_NEG	2.68594e+09	2.70957e+09	2.74784e+09	1.88902e+09	2.25703e+09	1.44797e+09	2.71445e+09	1.86467e+09	-0.541739	0.0223025	0.175317	5.2325	Fulvestrant 9-sulfone	168.048	581.3	--	--	--	-	-	-	-
M367T274_2_NEG	2.14516e+09	2.07225e+09	2.15734e+09	2.65761e+09	2.606e+09	2.81877e+09	2.12492e+09	2.69413e+09	0.34241	0.0012018	0.0597684	4.67817	Trans-3'-hydroxycotinine o-.beta.-d-glucuronide	274.492	367.105	--	--	--	-	-	-	-
M327T181_NEG	2.31092e+09	2.23415e+09	2.22553e+09	1.90007e+09	1.82184e+09	1.48464e+09	2.25686e+09	1.73552e+09	-0.378956	0.0161202	0.151783	4.14523	Cis-4,7,10,13,16,19-docosahexaenoic acid	181.023	327.218	--	--	--	C06429	ko01040//Biosynthesis of unsaturated fatty acids	Lipid metabolism	Metabolism
M131T391_NEG	9.49409e+08	9.58408e+08	1.01967e+09	1.3219e+09	1.38279e+09	1.68593e+09	9.75831e+08	1.46354e+09	0.584758	0.0131441	0.140458	4.07007	DL-asparagine	391.202	131.046	Carboxylic acids and derivatives	-	HMDB0251512	-	-	-	-
M179T273_NEG	1.14365e+09	1.00774e+09	9.70998e+08	1.53356e+09	1.30409e+09	1.82538e+09	1.0408e+09	1.55434e+09	0.578618	0.0324248	0.206613	4.04622	Galactinol	273.185	179.056	Organooxygen compounds	3687-64-7	HMDB0005826	C01235	ko01100//Metabolic pathways;ko00052//Galactose metabolism	Carbohydrate metabolism;Global and overview maps	Metabolism
M243T170_NEG	2.11164e+09	2.17793e+09	2.23793e+09	2.68435e+09	2.45436e+09	2.87256e+09	2.17583e+09	2.67042e+09	0.295501	0.0173089	0.157778	4.01646	Uridine	170.117	243.062	Pyrimidine nucleosides	58-96-8	HMDB0000296	C00299	ko01100//Metabolic pathways;ko02010//ABC transporters;ko00240//Pyrimidine metabolism	Global and overview maps;Membrane transport;Nucleotide metabolism	Environmental Information Processing;Metabolism
M343T239_NEG	6.89082e+08	7.28353e+08	7.36209e+08	9.58212e+08	1.18982e+09	1.30647e+09	7.17881e+08	1.1515e+09	0.681699	0.0137557	0.142296	3.87917	Fa 18:2+4o	238.53	343.213	--	--	--	-	-	-	-
M179T408_4_NEG	4.35041e+09	4.50744e+09	4.70184e+09	5.07332e+09	4.9301e+09	4.79235e+09	4.51989e+09	4.93192e+09	0.125862	0.0339068	0.212011	3.77815	Myo-inositol	407.851	179.056	Organooxygen compounds	87-89-8	HMDB0000211	C00137	ko01100//Metabolic pathways;ko01110//Biosynthesis of secondary metabolites;ko01120//Microbial metabolism in diverse environments;ko02010//ABC transporters;ko00052//Galactose metabolism;ko00053//Ascorbate and aldarate metabolism;ko00562//Inositol phosphate metabolism;ko04070//Phosphatidylinositol signaling system	Carbohydrate metabolism;Global and overview maps;Membrane transport;Signal transduction	Environmental Information Processing;Metabolism
M97T538_NEG	3.61989e+08	5.50886e+08	3.22172e+08	8.67838e+08	7.73892e+08	6.86885e+08	4.11683e+08	7.76205e+08	0.914905	0.014233	0.143405	3.6185	Phosphoric acid	538.481	96.9698	Non-metal oxoanionic compounds	14265-44-2	HMDB0001429	C00009	ko02010//ABC transporters;ko00190//Oxidative phosphorylation;ko00195//Photosynthesis	Energy metabolism;Membrane transport	Environmental Information Processing;Metabolism
M225T84_NEG	5.06008e+08	5.70671e+08	5.25961e+08	2.02526e+08	2.46056e+08	2.82253e+08	5.34213e+08	2.43612e+08	-1.13283	0.000631069	0.053352	3.47748	L-Carnosine	83.6207	225.113	Peptidomimetics	305-84-0	HMDB0000033	C00386	ko01100//Metabolic pathways;ko00340//Histidine metabolism;ko00410//beta-Alanine metabolism	Amino acid metabolism;Global and overview maps;Metabolism of other amino acids	Metabolism
M409T270_NEG	1.91176e+08	1.42113e+08	2.3121e+08	4.48384e+08	5.29425e+08	3.01969e+08	1.88166e+08	4.26593e+08	1.18085	0.0288184	0.19524	3.06826	1-hexadecanoyl-2-sn-glycero-3-phosphate	269.719	409.236	--	--	--	-	-	-	-
M123T98_NEG	5.61479e+08	5.54343e+08	7.8932e+08	4.16771e+08	3.33006e+08	4.34332e+08	6.35047e+08	3.94703e+08	-0.686096	0.0447066	0.238961	2.89148	Orcinol	98.1629	123.009	--	--	--	-	-	-	-
M445T141_NEG	7.20542e+08	7.05065e+08	7.16208e+08	5.36216e+08	5.0529e+08	5.27258e+08	7.13938e+08	5.22921e+08	-0.449206	4.93496e-05	0.0375699	2.78128	(z)-2,6-dimethyl-7-(4-methyl-5-oxooxolan-2-yl)-3-[[3,4,5-trihydroxy-6-(hydroxymethyl)oxan-2-yl]oxymethyl]hept-5-enoic acid	141.168	445.208	--	--	--	-	-	-	-
M503T465_2_NEG	4.78992e+08	4.63223e+08	5.16224e+08	2.80566e+08	2.62075e+08	3.48966e+08	4.86146e+08	2.97202e+08	-0.709946	0.00355539	0.0867529	2.76313	Raffinose	464.885	503.162	Organooxygen compounds	512-69-6	HMDB0003213	C00492	ko01100//Metabolic pathways;ko02010//ABC transporters;ko00052//Galactose metabolism	Carbohydrate metabolism;Global and overview maps;Membrane transport	Environmental Information Processing;Metabolism
M218T290_2_NEG	4.91556e+08	5.10687e+08	5.22448e+08	7.05861e+08	6.69288e+08	6.57508e+08	5.0823e+08	6.77552e+08	0.414849	0.000585943	0.0509728	2.60133	Pantothenate	289.968	218.104	Carboxylic acids and derivatives	-	HMDB0250782	C00864	ko01100//Metabolic pathways;ko01110//Biosynthesis of secondary metabolites;ko00410//beta-Alanine metabolism;ko00770//Pantothenate and CoA biosynthesis	Global and overview maps;Metabolism of cofactors and vitamins;Metabolism of other amino acids	Metabolism
M193T340_2_NEG	6.37475e+08	7.25294e+08	8.16668e+08	5.82287e+08	5.57127e+08	4.42881e+08	7.26479e+08	5.27432e+08	-0.461936	0.0414756	0.231727	2.56268	Caffeine	339.85	193.072	Imidazopyrimidines	21399	HMDB0001847	C07481	ko01100//Metabolic pathways;ko01110//Biosynthesis of secondary metabolites;ko01120//Microbial metabolism in diverse environments;ko00232//Caffeine metabolism	Biosynthesis of other secondary metabolites;Global and overview maps	Metabolism
M95T99_NEG	3.95667e+08	3.62043e+08	5.08138e+08	2.35454e+08	2.23793e+08	2.75943e+08	4.21949e+08	2.45063e+08	-0.783915	0.0195994	0.16548	2.5395	Methylphosphonic acid	98.5024	95.0138	Organic phosphonic acids and derivatives	-	HMDB0240714	C20396	ko01100//Metabolic pathways	Global and overview maps	Metabolism
M117T405_1_NEG	8.83404e+08	9.29668e+08	9.89023e+08	8.02363e+08	7.42268e+08	7.78167e+08	9.34032e+08	7.74266e+08	-0.270642	0.010508	0.126149	2.49964	Succinate	405.163	117.019	Carboxylic acids and derivatives	110-15-6	HMDB0000254	C00042	ko01100//Metabolic pathways;ko01110//Biosynthesis of secondary metabolites;ko01120//Microbial metabolism in diverse environments;ko01200//Carbon metabolism;ko00760//Nicotinate and nicotinamide metabolism;ko01220//Degradation of aromatic compounds;ko00350//Tyrosine metabolism;ko00630//Glyoxylate and dicarboxylate metabolism;ko00250//Alanine, aspartate and glutamate metabolism;ko00310//Lysine degra…	Amino acid metabolism;Carbohydrate metabolism;Energy metabolism;Global and overview maps;Metabolism of cofactors and vitamins	Metabolism
M177T198_NEG	2.51284e+08	2.73116e+08	2.78896e+08	1.13283e+08	1.26771e+08	1.15759e+08	2.67765e+08	1.18604e+08	-1.17481	9.11813e-05	0.0445501	2.46674	Esculetin	197.546	177.019	Coumarins and derivatives	305-01-1	HMDB0030819	C09263	ko01110//Biosynthesis of secondary metabolites	Global and overview maps	Metabolism
M476T214_NEG	5.99097e+08	6.38844e+08	6.70569e+08	4.52481e+08	5.31185e+08	3.97399e+08	6.3617e+08	4.60355e+08	-0.466667	0.0161662	0.151978	2.46277	1-(9z,12z-octadecadienoyl)-2-hydroxy-sn-glycero-3-phosphoethanolamine	214.156	476.278	Glycerophospholipids	85046-18-0	HMDB0011507	-	-	-	-
M337T368_NEG	7.89119e+08	8.44895e+08	8.23098e+08	6.87995e+08	6.78339e+08	6.02416e+08	8.19037e+08	6.5625e+08	-0.319683	0.00670272	0.104724	2.46157	5'-phosphoribosyl-5-amino-4-imidazolecarboxamide (aicar)	368.356	337.078	--	--	--	C04677	ko01100//Metabolic pathways;ko01110//Biosynthesis of secondary metabolites;ko00230//Purine metabolism;ko00340//Histidine metabolism	Amino acid metabolism;Global and overview maps;Nucleotide metabolism	Metabolism
M315T214_NEG	1.97099e+08	2.2799e+08	2.37802e+08	1.06601e+08	9.05631e+07	6.89756e+07	2.20964e+08	8.87133e+07	-1.31659	0.00128679	0.0597684	2.28963	Benzoic acid + 2o, o-hex	213.858	315.072	--	--	--	-	-	-	-
M173T374_NEG	2.76932e+08	3.51918e+08	2.61845e+08	4.38843e+08	3.96005e+08	5.20806e+08	2.96898e+08	4.51885e+08	0.605986	0.0280674	0.193431	2.16537	Shikimate	374.16	173.046	Organooxygen compounds	138-59-0	HMDB0003070	C00493	ko01100//Metabolic pathways;ko01110//Biosynthesis of secondary metabolites;ko01230//Biosynthesis of amino acids;ko00400//Phenylalanine, tyrosine and tryptophan biosynthesis	Amino acid metabolism;Global and overview maps	Metabolism
M197T476_NEG	5.65788e+07	3.74871e+07	4.55531e+07	1.69518e+08	1.45213e+08	1.15492e+08	4.65397e+07	1.43408e+08	1.62359	0.00427259	0.0912593	1.99431	2,4,5-trichlorophenol	476.04	196.895	--	--	--	C07101	ko01100//Metabolic pathways;ko01120//Microbial metabolism in diverse environments	Global and overview maps	Metabolism
M175T72_NEG	5.08209e+08	5.31269e+08	5.27482e+08	4.63523e+08	4.13511e+08	4.08275e+08	5.2232e+08	4.28437e+08	-0.285852	0.00781099	0.110463	1.88793	3-isopropylmalate	71.5919	175.061	Fatty Acyls	126576-14-5	HMDB0012156	C04411	ko01100//Metabolic pathways;ko01110//Biosynthesis of secondary metabolites;ko01230//Biosynthesis of amino acids;ko01210//2-Oxocarboxylic acid metabolism;ko00290//Valine, leucine and isoleucine biosynthesis	Amino acid metabolism;Global and overview maps	Metabolism
M164T276_2_NEG	2.6892e+08	2.89902e+08	3.03105e+08	3.90234e+08	3.80714e+08	3.49947e+08	2.87309e+08	3.73632e+08	0.379014	0.00534881	0.0974698	1.83385	N-acetyl-l-phenylalanine	276.339	164.072	Carboxylic acids and derivatives	2018-61-3	HMDB0000512	C03519	ko01100//Metabolic pathways;ko00360//Phenylalanine metabolism	Amino acid metabolism;Global and overview maps	Metabolism
M401T200_NEG	4.56701e+08	5.21166e+08	4.92689e+08	4.09194e+08	4.23297e+08	3.80657e+08	4.90185e+08	4.04383e+08	-0.277605	0.0188189	0.162416	1.78339	Benzyl alcohol + hex-pen	199.733	401.145	--	--	--	-	-	-	-
M389T59_2_NEG	1.64587e+08	1.85448e+08	1.84678e+08	1.06698e+08	1.27406e+08	6.61895e+07	1.78237e+08	1.00098e+08	-0.832391	0.0153068	0.148754	1.64162	Trp-Trp	58.7163	389.164	Carboxylic acids and derivatives	-	HMDB0029094	-	-	-	-
M209T98_NEG	1.46039e+08	1.52179e+08	1.51468e+08	2.68092e+08	2.19078e+08	1.823e+08	1.49895e+08	2.23157e+08	0.574102	0.0424207	0.23423	1.62412	Jasmonic acid	97.9728	209.118	Fatty Acyls	59366-47-1	HMDB0032797	C08491	ko01100//Metabolic pathways;ko01110//Biosynthesis of secondary metabolites;ko00592//alpha-Linolenic acid metabolism;ko04075//Plant hormone signal transduction	Global and overview maps;Lipid metabolism;Signal transduction	Environmental Information Processing;Metabolism
M200T238_NEG	3.21672e+08	3.62549e+08	3.67397e+08	2.982e+08	2.90526e+08	2.28651e+08	3.50539e+08	2.72459e+08	-0.363537	0.0414809	0.231727	1.59139	O-succinyl-l-homoserine	237.713	200.056	Carboxylic acids and derivatives	-	HMDB0255868	C01118	ko01100//Metabolic pathways;ko01110//Biosynthesis of secondary metabolites;ko01230//Biosynthesis of amino acids;ko00270//Cysteine and methionine metabolism;ko00920//Sulfur metabolism	Amino acid metabolism;Energy metabolism;Global and overview maps	Metabolism
M385T182_NEG	1.81014e+08	1.89165e+08	2.12701e+08	1.41883e+08	1.35666e+08	1.19673e+08	1.94293e+08	1.32407e+08	-0.55325	0.00590194	0.0995902	1.52209	Propylpyrazoletriol	182.223	385.163	--	--	--	-	-	-	-
M399T149_NEG	1.42409e+08	1.36248e+08	1.33145e+08	8.54484e+07	8.94024e+07	7.00635e+07	1.37267e+08	8.16381e+07	-0.749674	0.00102144	0.0597684	1.44662	4'-demethylpodophyllotoxin	149.357	399.13	--	--	--	-	-	-	-
M111T389_NEG	5.88683e+07	2.80828e+07	6.00013e+07	1.14733e+08	8.28079e+07	1.33006e+08	4.89841e+07	1.10182e+08	1.16951	0.0273443	0.190853	1.44414	2,5-furandicarboxylic acid	389.212	111.009	Furans	3238-40-2	HMDB0004812	C20450	ko01120//Microbial metabolism in diverse environments	Global and overview maps	Metabolism
M235T22_NEG	3.59659e+07	3.84869e+07	2.98902e+07	8.47392e+07	9.46308e+07	6.72627e+07	3.4781e+07	8.22109e+07	1.24103	0.00484069	0.0942984	1.3879	Didanosine	21.8017	235.101	Purine nucleosides	69655-05-6	HMDB0015037	-	-	-	-
M463T337_NEG	6.36389e+07	7.41e+07	8.03396e+07	2.76479e+07	3.25247e+07	1.75403e+07	7.26928e+07	2.59043e+07	-1.48862	0.00205896	0.0718805	1.34715	4-androsten-17.beta.-ol-3-one glucosiduronate	336.562	463.255	--	--	--	-	-	-	-
M137T310_NEG	7.64155e+07	8.08987e+07	8.67311e+07	3.89042e+07	4.06703e+07	2.78914e+07	8.13484e+07	3.58219e+07	-1.18327	0.000800823	0.0572255	1.33123	4-hydroxybenzoate	309.621	137.024	Benzene and substituted derivatives	-	HMDB0304180	C00156	ko01100//Metabolic pathways;ko01110//Biosynthesis of secondary metabolites;ko01120//Microbial metabolism in diverse environments;ko01220//Degradation of aromatic compounds;ko00790//Folate biosynthesis;ko00130//Ubiquinone and other terpenoid-quinone biosynthesis	Global and overview maps;Metabolism of cofactors and vitamins	Metabolism
M160T270_NEG	2.31321e+08	2.5675e+08	2.67885e+08	3.26581e+08	3.03448e+08	2.80285e+08	2.51986e+08	3.03438e+08	0.26806	0.0402538	0.229635	1.32677	3-(2-hydroxyethyl)indole	269.716	160.062	Indoles and derivatives	526-55-6	HMDB0003447	C00955	ko00380//Tryptophan metabolism	Amino acid metabolism	Metabolism
M179T383_NEG	3.10106e+08	3.21137e+08	3.25332e+08	2.8855e+08	2.73944e+08	2.53221e+08	3.18858e+08	2.71905e+08	-0.229812	0.0138243	0.142296	1.29051	Alpha-d-glucose	382.962	179.056	Organooxygen compounds	492-62-6	HMDB0003345	C00267	ko01100//Metabolic pathways;ko01110//Biosynthesis of secondary metabolites;ko01120//Microbial metabolism in diverse environments;ko01200//Carbon metabolism;ko00520//Amino sugar and nucleotide sugar metabolism;ko00052//Galactose metabolism;ko00010//Glycolysis / Gluconeogenesis;ko00051//Fructose and mannose metabolism	Carbohydrate metabolism;Global and overview maps	Metabolism
M601T154_NEG	8.14872e+07	1.08198e+08	9.67792e+07	6.42809e+07	5.60435e+07	3.64751e+07	9.54882e+07	5.22665e+07	-0.869436	0.0187423	0.162231	1.2541	Morphine n-oxide	154.369	601.231	Prenol lipids	639-46-3	HMDB0029382	-	-	-	-
M281T123_NEG	7.87997e+07	8.58573e+07	8.40522e+07	4.61581e+07	5.03814e+07	3.56289e+07	8.2903e+07	4.40561e+07	-0.912083	0.00133914	0.0597684	1.22476	3'-o-methylinosine	122.558	281.067	--	--	--	-	-	-	-
M357T355_NEG	7.89856e+07	1.19931e+08	9.24187e+07	6.30439e+07	6.34278e+07	4.01838e+07	9.71118e+07	5.55518e+07	-0.805812	0.0437732	0.237352	1.20511	Psoromic acid	355.128	357.083	--	--	--	-	-	-	-
M593T263_NEG	2.53267e+08	2.70969e+08	2.68819e+08	3.08142e+08	3.09644e+08	2.86207e+08	2.64352e+08	3.01331e+08	0.18889	0.0170829	0.156789	1.17086	Lonicerin	263.076	593.151	Tannins	25694-72-8	HMDB0005799	-	-	-	-
M359T164_NEG	9.51274e+07	8.9799e+07	9.40468e+07	5.64049e+07	6.12323e+07	6.19038e+07	9.2991e+07	5.9847e+07	-0.635813	0.000153109	0.0445501	1.14925	.beta.-d-allose	164.204	359.135	Organooxygen compounds	6038-51-3	HMDB0001151	C01487	ko01100//Metabolic pathways;ko01120//Microbial metabolism in diverse environments;ko02010//ABC transporters;ko00051//Fructose and mannose metabolism	Carbohydrate metabolism;Global and overview maps;Membrane transport	Environmental Information Processing;Metabolism
M293T24_NEG	2.571e+08	2.36942e+08	2.2476e+08	2.00424e+08	1.92698e+08	2.13145e+08	2.39601e+08	2.02089e+08	-0.245644	0.0282383	0.193919	1.14534	Embelin	24.0434	293.179	Organooxygen compounds	-	HMDB0251767	-	-	-	-
M73T405_NEG	1.73676e+08	1.89596e+08	1.99101e+08	1.59991e+08	1.48889e+08	1.55534e+08	1.87458e+08	1.54805e+08	-0.276115	0.0156407	0.149377	1.12925	Propionic acid	405.171	73.0295	Carboxylic acids and derivatives	29102	HMDB0000237	C00163	ko01100//Metabolic pathways;ko01120//Microbial metabolism in diverse environments;ko00760//Nicotinate and nicotinamide metabolism;ko01220//Degradation of aromatic compounds;ko00640//Propanoate metabolism	Carbohydrate metabolism;Global and overview maps;Metabolism of cofactors and vitamins	Metabolism
M141T627_NEG	1.2616e+08	1.31155e+08	1.42221e+08	9.2428e+07	1.1567e+08	7.79199e+07	1.33179e+08	9.53392e+07	-0.482221	0.0341862	0.212801	1.09125	Cis,cis-muconic acid	627.184	141.016	Fatty Acyls	1119-72-8	HMDB0006331	C02480	ko01100//Metabolic pathways;ko01120//Microbial metabolism in diverse environments;ko01220//Degradation of aromatic compounds	Global and overview maps	Metabolism
M583T107_NEG	1.47262e+08	1.36547e+08	1.40575e+08	9.97909e+07	1.0074e+08	1.2777e+08	1.41461e+08	1.09434e+08	-0.370352	0.0297857	0.198654	1.09026	Ser-Leu-Ile-Gly-Lys-Val-Amide	106.718	583.401	--	--	--	-	-	-	-
M203T393_NEG	4.69722e+07	3.74486e+07	3.30869e+07	6.73702e+07	6.14637e+07	8.23492e+07	3.91692e+07	7.03943e+07	0.845738	0.0137676	0.142296	1.04944	Bufotenine	392.51	203.103	Indoles and derivatives	487-93-4	HMDB0041842	-	-	-	-
M277T331_NEG	7.00151e+07	8.58145e+07	8.19035e+07	4.66656e+07	6.3977e+07	3.2921e+07	7.92444e+07	4.78545e+07	-0.727653	0.0366276	0.220215	1.01111	Tyr-Pro	331.373	277.141	Carboxylic acids and derivatives	-	HMDB0029113	-	-	-	-

## Sheet: CK-vs-T2
Table S3. Differential metabolites in the CK-vs-T2 group
NEG ion mode
index	CK-1	CK-2	CK-3	T2-1	T2-2	T2-3	control_mean	case_mean	log2_FC(case_mean/control_mean)	Pvalue	fdr	vip	MS2_name	RT	m/z	Class	CAS	HMDB	C_ID	Pathway	KEGG_B_class	KEGG_A_class
M191T355_5_NEG	4.54827e+10	5.22896e+10	5.42571e+10	6.55795e+10	6.20693e+10	6.77701e+10	5.06765e+10	6.51396e+10	0.362219	0.00992074	0.0810745	22.5336	Quinate	355.116	191.056	Quinolines and derivatives	91-63-4	HMDB0042004	C00296	ko01100//Metabolic pathways;ko00400//Phenylalanine, tyrosine and tryptophan biosynthesis	Amino acid metabolism;Global and overview maps	Metabolism
M315T263_2_NEG	5.80992e+09	6.22575e+09	6.29544e+09	3.88e+09	4.0637e+09	3.86521e+09	6.11037e+09	3.9363e+09	-0.634418	0.000189213	0.0198518	9.20912	Rhamnetin	262.778	315.072	--	--	--	-	-	-	-
M325T92_NEG	5.54188e+09	5.61323e+09	5.23905e+09	8.33691e+09	6.7174e+09	7.14452e+09	5.46472e+09	7.39961e+09	0.437302	0.0177592	0.10555	8.39767	2,3-dinor-8-isoprostaglandin-f2.alpha.	92.4994	325.202	--	--	--	C14794	ko00590//Arachidonic acid metabolism	Lipid metabolism	Metabolism
M133T420_NEG	9.87955e+09	1.01345e+10	1.03519e+10	1.15827e+10	1.13036e+10	1.19384e+10	1.0122e+10	1.16082e+10	0.197653	0.00289996	0.0517446	7.40425	Dl-malic acid	420.399	133.014	--	--	--	C00497	ko01100//Metabolic pathways;ko00650//Butanoate metabolism	Carbohydrate metabolism;Global and overview maps	Metabolism
M225T251_NEG	9.78647e+08	1.10467e+09	9.431e+08	2.4061e+09	1.82532e+09	2.10825e+09	1.0088e+09	2.11322e+09	1.0668	0.00320299	0.0544645	6.49872	Amobarbital	250.672	225.113	Diazines	57-43-2	HMDB0015440	-	-	-	-
M275T420_2_NEG	3.7505e+09	3.8591e+09	4.08511e+09	5.03419e+09	4.77689e+09	5.06826e+09	3.89824e+09	4.95978e+09	0.347455	0.00140578	0.0407639	6.30843	6-phosphogluconic acid	420.228	275.022	Organooxygen compounds	921-62-0	HMDB0001316	C00345	ko01100//Metabolic pathways;ko01110//Biosynthesis of secondary metabolites;ko01120//Microbial metabolism in diverse environments;ko01200//Carbon metabolism;ko00030//Pentose phosphate pathway	Carbohydrate metabolism;Global and overview maps	Metabolism
M367T274_2_NEG	2.14516e+09	2.07225e+09	2.15734e+09	3.1407e+09	3.10505e+09	3.16235e+09	2.12492e+09	3.13603e+09	0.561533	5.53263e-06	0.00737992	6.26449	Trans-3'-hydroxycotinine o-.beta.-d-glucuronide	274.492	367.105	--	--	--	-	-	-	-
M481T55_NEG	2.13193e+09	2.28868e+09	2.72399e+09	1.37471e+09	1.30235e+09	1.5152e+09	2.38153e+09	1.39742e+09	-0.769125	0.00634026	0.0690341	6.07444	Silybin	55.3355	481.1	Flavonolignans	25166-14-7	HMDB0040513	-	-	-	-
M415T448_3_NEG	4.06076e+09	4.43489e+09	4.80992e+09	5.91339e+09	5.19938e+09	5.40493e+09	4.43519e+09	5.5059e+09	0.311982	0.0241473	0.124018	6.01419	13:4+4o fatty acyl hexoside	448.286	415.146	--	--	--	-	-	-	-
M245T365_2_NEG	2.28558e+09	2.7695e+09	2.88491e+09	4.02394e+09	3.31398e+09	3.49867e+09	2.64666e+09	3.6122e+09	0.448704	0.0263724	0.129648	5.7247	2'-chloro-2-hydroxy-5-methylbenzophenone	365.061	245.043	--	--	--	-	-	-	-
M302T181_NEG	3.78911e+09	3.74106e+09	3.7304e+09	2.61955e+09	3.0242e+09	3.08668e+09	3.75352e+09	2.91014e+09	-0.367154	0.00463141	0.0620536	5.62671	4'-hydroxymethyl-5'-desmethylmeloxicam	181.328	302.066	--	--	--	-	-	-	-
M165T368_1_NEG	6.53489e+09	6.83095e+09	7.47136e+09	7.90616e+09	7.63603e+09	8.04539e+09	6.94573e+09	7.86252e+09	0.178866	0.0383186	0.16034	5.34192	D-arabinonic acid	367.627	165.04	Organooxygen compounds	488-30-2	HMDB0000539	C00878	ko01100//Metabolic pathways;ko00053//Ascorbate and aldarate metabolism	Carbohydrate metabolism;Global and overview maps	Metabolism
M277T36_NEG	1.82458e+09	1.99031e+09	2.30615e+09	1.13393e+09	1.2846e+09	1.44762e+09	2.04035e+09	1.28872e+09	-0.662881	0.0109947	0.0859322	5.28764	Linolenic acid	35.5945	277.217	Fatty Acyls	463-40-1	HMDB0001388	C06427	ko01100//Metabolic pathways;ko01110//Biosynthesis of secondary metabolites;ko01040//Biosynthesis of unsaturated fatty acids;ko00592//alpha-Linolenic acid metabolism	Global and overview maps;Lipid metabolism	Metabolism
M339T365_2_NEG	2.4842e+09	2.98284e+09	3.38157e+09	4.19505e+09	3.66178e+09	3.67273e+09	2.94954e+09	3.84319e+09	0.381815	0.046413	0.177448	5.2822	Esculin	364.971	339.074	Coumarins and derivatives	531-75-9	HMDB0030820	-	-	-	-
M217T110_NEG	1.60375e+09	1.75249e+09	1.80664e+09	1.199e+09	9.92281e+08	6.36839e+08	1.72096e+09	9.42708e+08	-0.868332	0.0112739	0.0867588	5.2466	Demethoxycurcumin	110.001	217.035	Diarylheptanoids	22608-11-3	HMDB0033801	C17742	ko01110//Biosynthesis of secondary metabolites;ko00945//Stilbenoid, diarylheptanoid and gingerol biosynthesis	Biosynthesis of other secondary metabolites;Global and overview maps	Metabolism
M144T371_2_NEG	2.98841e+09	3.29552e+09	3.54667e+09	4.15492e+09	3.86449e+09	4.07967e+09	3.27686e+09	4.03302e+09	0.299547	0.0145734	0.0967339	5.09749	G-guanidinobutyrate	371.246	144.067	Carboxylic acids and derivatives	463-00-3	HMDB0003464	C01035	ko01100//Metabolic pathways;ko00330//Arginine and proline metabolism	Amino acid metabolism;Global and overview maps	Metabolism
M341T151_NEG	1.94638e+09	2.07291e+09	1.89806e+09	2.81497e+09	2.70211e+09	2.31504e+09	1.97245e+09	2.61071e+09	0.404452	0.0163123	0.101128	4.75986	Iloprost	150.523	341.197	Fatty Acyls	78919-13-8	HMDB0015220	-	-	-	-
M343T239_NEG	6.89082e+08	7.28353e+08	7.36209e+08	1.67224e+09	1.13423e+09	1.21521e+09	7.17881e+08	1.34056e+09	0.901021	0.0207638	0.113934	4.71122	Fa 18:2+4o	238.53	343.213	--	--	--	-	-	-	-
M179T273_NEG	1.14365e+09	1.00774e+09	9.70998e+08	1.5153e+09	1.73366e+09	1.60122e+09	1.0408e+09	1.61673e+09	0.635387	0.00220527	0.0474679	4.6303	Galactinol	273.185	179.056	Organooxygen compounds	3687-64-7	HMDB0005826	C01235	ko01100//Metabolic pathways;ko00052//Galactose metabolism	Carbohydrate metabolism;Global and overview maps	Metabolism
M201T181_NEG	3.62574e+08	3.29749e+08	4.14087e+08	9.2929e+08	7.581e+08	7.68299e+08	3.68803e+08	8.18563e+08	1.15024	0.00176266	0.0449278	4.13307	Sebacic acid	181.132	201.114	Fatty Acyls	111-20-6	HMDB0000792	-	-	-	-
M311T27_3_NEG	1.20766e+09	1.09111e+09	9.13548e+08	1.83266e+09	1.33195e+09	1.48862e+09	1.07077e+09	1.55108e+09	0.534616	0.0482322	0.181798	4.06898	Thymol-beta-d-glucoside	27.3406	311.169	--	--	--	-	-	-	-
M114T330_NEG	3.06482e+09	3.18152e+09	3.36341e+09	2.48257e+09	2.75393e+09	2.96238e+09	3.20325e+09	2.73296e+09	-0.229072	0.0454463	0.174978	4.00223	D-proline	330.058	114.056	Carboxylic acids and derivatives	344-25-2	HMDB0003411	C00763	ko01100//Metabolic pathways;ko00330//Arginine and proline metabolism	Amino acid metabolism;Global and overview maps	Metabolism
M132T424_NEG	6.46676e+08	5.79477e+08	7.03798e+08	2.46818e+08	2.56007e+08	2.88726e+08	6.43317e+08	2.6385e+08	-1.28581	0.000571552	0.0289514	3.83287	D-aspartic acid	423.756	132.03	Carboxylic acids and derivatives	1783-96-6	HMDB0006483	C00402	ko01100//Metabolic pathways;ko00250//Alanine, aspartate and glutamate metabolism	Amino acid metabolism;Global and overview maps	Metabolism
M449T31_NEG	8.29176e+08	1.02417e+09	1.21395e+09	5.94058e+08	6.03154e+08	6.75836e+08	1.02243e+09	6.24349e+08	-0.711583	0.0251153	0.126801	3.76071	Myricetin-3-o-xyloside	31.1996	449.074	--	--	--	-	-	-	-
M179T408_4_NEG	4.35041e+09	4.50744e+09	4.70184e+09	4.86708e+09	4.79591e+09	5.14995e+09	4.51989e+09	4.93764e+09	0.127534	0.0480656	0.181481	3.5695	Myo-inositol	407.851	179.056	Organooxygen compounds	87-89-8	HMDB0000211	C00137	ko01100//Metabolic pathways;ko01110//Biosynthesis of secondary metabolites;ko01120//Microbial metabolism in diverse environments;ko02010//ABC transporters;ko00052//Galactose metabolism;ko00053//Ascorbate and aldarate metabolism;ko00562//Inositol phosphate metabolism;ko04070//Phosphatidylinositol signaling system	Carbohydrate metabolism;Global and overview maps;Membrane transport;Signal transduction	Environmental Information Processing;Metabolism
M593T265_NEG	1.48555e+09	1.69675e+09	1.82648e+09	1.13814e+09	1.42346e+09	1.3437e+09	1.66959e+09	1.30176e+09	-0.359027	0.048154	0.181675	3.55982	(2r,3s,4s,5r,6r)-6-[1,7-bis(4-hydroxyphenyl)heptan-3-yloxy]-5-[(2s,3r,4r)-3,4-dihydroxy-4-(hydroxymethyl)oxolan-2-yl]oxy-2-(hydroxymethyl)oxane-3,4-diol	265.128	593.273	--	--	--	-	-	-	-
M581T168_2_NEG	2.68594e+09	2.70957e+09	2.74784e+09	2.58322e+09	2.1748e+09	2.24964e+09	2.71445e+09	2.33589e+09	-0.21669	0.0405432	0.16484	3.41799	Fulvestrant 9-sulfone	168.048	581.3	--	--	--	-	-	-	-
M333T455_1_NEG	1.76945e+09	1.84703e+09	1.833e+09	2.19532e+09	2.03637e+09	2.14958e+09	1.81649e+09	2.12709e+09	0.227725	0.0042112	0.0604308	3.41189	Diflufenzopyr	455.409	333.059	--	--	--	-	-	-	-
M123T98_NEG	5.61479e+08	5.54343e+08	7.8932e+08	3.31554e+08	3.40565e+08	4.00004e+08	6.35047e+08	3.57375e+08	-0.829426	0.0256596	0.127819	3.14199	Orcinol	98.1629	123.009	--	--	--	-	-	-	-
M218T290_2_NEG	4.91556e+08	5.10687e+08	5.22448e+08	7.18659e+08	6.82318e+08	7.96039e+08	5.0823e+08	7.32339e+08	0.527029	0.00296611	0.052365	2.88556	Pantothenate	289.968	218.104	Carboxylic acids and derivatives	-	HMDB0250782	C00864	ko01100//Metabolic pathways;ko01110//Biosynthesis of secondary metabolites;ko00410//beta-Alanine metabolism;ko00770//Pantothenate and CoA biosynthesis	Global and overview maps;Metabolism of cofactors and vitamins;Metabolism of other amino acids	Metabolism
M409T270_NEG	1.91176e+08	1.42113e+08	2.3121e+08	3.57035e+08	3.69425e+08	4.55616e+08	1.88166e+08	3.94026e+08	1.06628	0.00694937	0.0714274	2.70122	1-hexadecanoyl-2-sn-glycero-3-phosphate	269.719	409.236	--	--	--	-	-	-	-
M479T29_NEG	3.40568e+08	4.07112e+08	4.95234e+08	2.07427e+08	2.09609e+08	2.39714e+08	4.14305e+08	2.18917e+08	-0.920309	0.0131726	0.0929461	2.67941	Gossypin	29.4113	479.085	--	--	--	-	-	-	-
M95T99_NEG	3.95667e+08	3.62043e+08	5.08138e+08	2.19112e+08	2.20821e+08	2.46765e+08	4.21949e+08	2.28899e+08	-0.882356	0.0128147	0.0920074	2.66231	Methylphosphonic acid	98.5024	95.0138	Organic phosphonic acids and derivatives	-	HMDB0240714	C20396	ko01100//Metabolic pathways	Global and overview maps	Metabolism
M116T318_NEG	3.62448e+08	3.92262e+08	4.14642e+08	2.09513e+08	2.10154e+08	2.26255e+08	3.89784e+08	2.15307e+08	-0.856276	0.000409369	0.0261408	2.60406	Indole	318.19	116.072	Heteroaromatic compounds	109-97-7	HMDB0035924	C00463	ko01100//Metabolic pathways;ko01110//Biosynthesis of secondary metabolites;ko00380//Tryptophan metabolism;ko00400//Phenylalanine, tyrosine and tryptophan biosynthesis;ko00402//Benzoxazinoid biosynthesis	Amino acid metabolism;Biosynthesis of other secondary metabolites;Global and overview maps	Metabolism
M476T214_NEG	5.99097e+08	6.38844e+08	6.70569e+08	4.29036e+08	4.86426e+08	4.84323e+08	6.3617e+08	4.66595e+08	-0.447242	0.00372139	0.0581749	2.55177	1-(9z,12z-octadecadienoyl)-2-hydroxy-sn-glycero-3-phosphoethanolamine	214.156	476.278	Glycerophospholipids	85046-18-0	HMDB0011507	-	-	-	-
M337T141_NEG	2.61033e+08	2.69142e+08	3.64866e+08	4.86372e+08	5.68917e+08	4.1496e+08	2.98347e+08	4.90083e+08	0.716035	0.0260771	0.128936	2.47495	18-carboxydinorleukotriene b4	141.001	337.166	--	--	--	-	-	-	-
M297T28_NEG	1.70569e+08	1.69496e+08	1.32833e+08	3.92449e+08	2.55888e+08	3.14631e+08	1.57632e+08	3.20989e+08	1.02596	0.0169437	0.103253	2.44733	Ostruthin	27.9034	297.153	--	--	--	-	-	-	-
M337T273_2_NEG	6.13997e+08	6.51591e+08	6.98628e+08	4.73508e+08	4.9046e+08	5.37968e+08	6.54739e+08	5.00646e+08	-0.38713	0.00779597	0.0748127	2.39996	Rabelomycin	273.022	337.095	--	--	--	C12402	ko01110//Biosynthesis of secondary metabolites	Global and overview maps	Metabolism
M239T62_NEG	6.33204e+08	6.56691e+08	6.79767e+08	7.62123e+08	9.57756e+08	7.92492e+08	6.56554e+08	8.37457e+08	0.351101	0.0438575	0.171867	2.32955	Anserine	62.0956	239.129	Peptidomimetics	584-85-0	HMDB0000194	C01262	ko01100//Metabolic pathways;ko00340//Histidine metabolism;ko00410//beta-Alanine metabolism	Amino acid metabolism;Global and overview maps;Metabolism of other amino acids	Metabolism
M223T58_NEG	3.11327e+08	3.80099e+08	3.61014e+08	5.09979e+08	4.42593e+08	5.42305e+08	3.50813e+08	4.98292e+08	0.506288	0.014641	0.0967339	2.28314	Fa 13:3+1o	58.0712	223.134	--	--	--	-	-	-	-
M171T182_2_NEG	3.95056e+08	4.04521e+08	4.25209e+08	6.19786e+08	5.08938e+08	5.2364e+08	4.08262e+08	5.50788e+08	0.432002	0.0165087	0.101843	2.25675	L-homocitrulline	182.343	171.102	Carboxylic acids and derivatives	1190-49-4	HMDB0000679	-	-	-	-
M581T70_NEG	2.45216e+08	2.5186e+08	3.26293e+08	1.40219e+08	1.51865e+08	1.41607e+08	2.74457e+08	1.44564e+08	-0.924872	0.0077679	0.0747225	2.21025	Naringin dihydrochalcone	70.0985	581.182	Flavonoids	-	HMDB0255461	-	-	-	-
M421T184_2_NEG	3.20107e+08	3.60585e+08	4.8411e+08	2.63711e+08	2.22811e+08	2.51427e+08	3.88267e+08	2.45983e+08	-0.65849	0.0487458	0.182588	2.17753	.alpha.,.alpha.'-trehalose 6-phosphate	183.796	421.08	Organooxygen compounds	4484-88-2	HMDB0001124	C00689	ko01100//Metabolic pathways;ko01110//Biosynthesis of secondary metabolites;ko00500//Starch and sucrose metabolism	Carbohydrate metabolism;Global and overview maps	Metabolism
M315T214_NEG	1.97099e+08	2.2799e+08	2.37802e+08	9.23009e+07	8.47306e+07	1.16673e+08	2.20964e+08	9.79014e+07	-1.17441	0.00139537	0.0406588	2.16865	Benzoic acid + 2o, o-hex	213.858	315.072	--	--	--	-	-	-	-
M844T57_NEG	5.04928e+08	5.80532e+08	5.59072e+08	3.82418e+08	3.49783e+08	4.83531e+08	5.48177e+08	4.05244e+08	-0.435851	0.0362489	0.155417	2.16651	Pg 42:9	57.1875	843.529	--	--	--	-	-	-	-
M158T333_NEG	3.61427e+08	3.99322e+08	3.57787e+08	4.86401e+08	4.547e+08	5.26817e+08	3.72845e+08	4.89306e+08	0.39216	0.00925262	0.0787917	2.06313	1,4-naphthoquinone	333.349	158.046	Naphthalenes	-	HMDB0244221	-	-	-	-
M177T198_NEG	2.51284e+08	2.73116e+08	2.78896e+08	1.58986e+08	1.77913e+08	1.56645e+08	2.67765e+08	1.64515e+08	-0.702753	0.00066195	0.0301618	2.00379	Esculetin	197.546	177.019	Coumarins and derivatives	305-01-1	HMDB0030819	C09263	ko01110//Biosynthesis of secondary metabolites	Global and overview maps	Metabolism
M275T31_NEG	1.11624e+07	1.81045e+07	1.03591e+07	1.86277e+08	9.03246e+07	1.00034e+08	1.32087e+07	1.25545e+08	3.24865	0.0213566	0.115479	2.00378	Menthyl salicylate	31.3438	275.169	--	--	--	-	-	-	-
M155T58_NEG	1.22207e+08	1.46382e+08	1.39139e+08	2.61563e+08	2.08093e+08	2.50059e+08	1.35909e+08	2.39905e+08	0.81982	0.00424224	0.0605301	1.9762	L-theanine	57.6754	155.071	Carboxylic acids and derivatives	3081-61-6	HMDB0034365	-	-	-	-
M527T242_NEG	9.25955e+07	9.32358e+07	9.42475e+07	2.54783e+08	1.58329e+08	1.90339e+08	9.33596e+07	2.0115e+08	1.1074	0.0191077	0.109441	1.96903	.beta.-estradiol-3-glucuronide-17-sulfate	242.164	527.181	--	--	--	-	-	-	-
M160T270_NEG	2.31321e+08	2.5675e+08	2.67885e+08	3.64164e+08	3.50486e+08	3.4404e+08	2.51986e+08	3.52896e+08	0.485903	0.00121792	0.0392601	1.94335	3-(2-hydroxyethyl)indole	269.716	160.062	Indoles and derivatives	526-55-6	HMDB0003447	C00955	ko00380//Tryptophan metabolism	Amino acid metabolism	Metabolism
M341T23_2_NEG	1.92163e+08	1.63484e+08	1.24425e+08	2.54843e+08	2.70265e+08	2.51358e+08	1.60024e+08	2.58822e+08	0.693669	0.00848649	0.0776943	1.91207	9-phenyl-1-(2,4,6-trihydroxyphenyl)nonan-1-one	22.6472	341.179	--	--	--	-	-	-	-
M621T30_NEG	1.60953e+08	1.719e+08	1.58674e+08	2.84672e+08	2.33803e+08	2.53286e+08	1.63842e+08	2.57254e+08	0.650883	0.00370404	0.0581749	1.88717	Thalsimidine	29.6074	621.271	--	--	--	-	-	-	-
M129T57_NEG	1.2247e+08	1.80056e+08	1.97589e+08	6.61307e+07	6.24348e+07	8.18187e+07	1.66705e+08	7.01281e+07	-1.24923	0.0146406	0.0967339	1.87035	3-methyl-2-oxopentanoate	56.679	129.056	--	--	--	-	-	-	-
M164T276_2_NEG	2.6892e+08	2.89902e+08	3.03105e+08	1.99551e+08	1.93663e+08	2.10261e+08	2.87309e+08	2.01158e+08	-0.514272	0.00147301	0.0417064	1.81699	N-acetyl-l-phenylalanine	276.339	164.072	Carboxylic acids and derivatives	2018-61-3	HMDB0000512	C03519	ko01100//Metabolic pathways;ko00360//Phenylalanine metabolism	Amino acid metabolism;Global and overview maps	Metabolism
M365T365_2_NEG	1.52445e+08	1.91738e+08	2.10434e+08	3.17719e+08	2.45671e+08	2.68346e+08	1.84872e+08	2.77245e+08	0.584634	0.0276402	0.132888	1.76733	Doxorubicin	364.918	365.089	Anthracyclines	-	HMDB0255791	C01661	ko01110//Biosynthesis of secondary metabolites	Global and overview maps	Metabolism
M503T465_2_NEG	4.78992e+08	4.63223e+08	5.16224e+08	4.06842e+08	4.03884e+08	4.0428e+08	4.86146e+08	4.05002e+08	-0.263461	0.00672004	0.070581	1.74215	Raffinose	464.885	503.162	Organooxygen compounds	512-69-6	HMDB0003213	C00492	ko01100//Metabolic pathways;ko02010//ABC transporters;ko00052//Galactose metabolism	Carbohydrate metabolism;Global and overview maps;Membrane transport	Environmental Information Processing;Metabolism
M213T92_NEG	1.74634e+08	1.85346e+08	1.86926e+08	2.86963e+08	2.29678e+08	2.62583e+08	1.82302e+08	2.59742e+08	0.510747	0.0104627	0.0835122	1.68523	Dethiobiotin	92.4728	213.113	Fatty Acyls	533-48-2	HMDB0003581	C01909	ko01100//Metabolic pathways;ko00780//Biotin metabolism	Global and overview maps;Metabolism of cofactors and vitamins	Metabolism
M133T203_NEG	3.04766e+08	3.53918e+08	3.89184e+08	2.78393e+08	2.7866e+08	2.75102e+08	3.49289e+08	2.77385e+08	-0.332533	0.0426361	0.169489	1.56497	D-arabitol	203.052	133.051	Organooxygen compounds	7643-75-6	HMDB0001851	C01904	ko01100//Metabolic pathways;ko00040//Pentose and glucuronate interconversions	Carbohydrate metabolism;Global and overview maps	Metabolism
M104T390_NEG	1.69276e+08	1.81145e+08	1.99804e+08	1.23207e+08	1.17929e+08	1.21971e+08	1.83408e+08	1.21036e+08	-0.599628	0.00230118	0.047721	1.54392	DL-serine	390.497	104.035	Carboxylic acids and derivatives	312-84-5	HMDB0003406	C00740	ko01100//Metabolic pathways;ko00260//Glycine, serine and threonine metabolism;ko01502//Vancomycin resistance	Amino acid metabolism;Drug resistance: antimicrobial;Global and overview maps	Human Diseases;Metabolism
M399T149_NEG	1.42409e+08	1.36248e+08	1.33145e+08	8.09369e+07	7.2955e+07	7.4546e+07	1.37267e+08	7.6146e+07	-0.850149	7.4944e-05	0.0139677	1.52609	4'-demethylpodophyllotoxin	149.357	399.13	--	--	--	-	-	-	-
M88T362_NEG	2.81989e+08	3.03597e+08	3.28721e+08	2.50562e+08	2.21949e+08	2.48655e+08	3.04769e+08	2.40389e+08	-0.342347	0.0170265	0.103548	1.50699	Sarcosine	361.952	88.0403	Carboxylic acids and derivatives	107-97-1	HMDB0000271	C00213	ko01100//Metabolic pathways;ko00260//Glycine, serine and threonine metabolism;ko00330//Arginine and proline metabolism	Amino acid metabolism;Global and overview maps	Metabolism
M487T388_NEG	2.07138e+08	2.2619e+08	2.01985e+08	2.7836e+08	2.81665e+08	2.57039e+08	2.11771e+08	2.72355e+08	0.362981	0.00474003	0.0624633	1.49926	Blood group b trisaccharide	388.084	487.178	Organooxygen compounds	-	HMDB0248832	-	-	-	-
M171T451_NEG	1.24923e+08	1.40214e+08	1.47363e+08	1.9757e+08	1.8628e+08	2.04214e+08	1.375e+08	1.96021e+08	0.511582	0.00226987	0.0475582	1.47215	.beta.-glycerophosphate	451.087	171.006	Glycerophospholipids	17181-54-3	HMDB0002520	-	-	-	-
M137T310_NEG	7.64155e+07	8.08987e+07	8.67311e+07	3.21209e+07	2.68209e+07	3.23352e+07	8.13484e+07	3.04257e+07	-1.41883	0.000128132	0.0173388	1.40522	4-hydroxybenzoate	309.621	137.024	Benzene and substituted derivatives	-	HMDB0304180	C00156	ko01100//Metabolic pathways;ko01110//Biosynthesis of secondary metabolites;ko01120//Microbial metabolism in diverse environments;ko01220//Degradation of aromatic compounds;ko00790//Folate biosynthesis;ko00130//Ubiquinone and other terpenoid-quinone biosynthesis	Global and overview maps;Metabolism of cofactors and vitamins	Metabolism
M601T154_NEG	8.14872e+07	1.08198e+08	9.67792e+07	3.81923e+07	4.27889e+07	5.46369e+07	9.54882e+07	4.5206e+07	-1.07881	0.00536146	0.0661339	1.36493	Morphine n-oxide	154.369	601.231	Prenol lipids	639-46-3	HMDB0029382	-	-	-	-
M89T314_NEG	2.49675e+08	2.57426e+08	2.70338e+08	3.2234e+08	2.88913e+08	3.21876e+08	2.59146e+08	3.11043e+08	0.263346	0.0146294	0.0967339	1.35392	.beta.-hydroxypropionic acid	313.596	89.0244	Hydroxy acids and derivatives	503-66-2	HMDB0000700	C01013	ko01100//Metabolic pathways;ko01120//Microbial metabolism in diverse environments;ko01200//Carbon metabolism;ko00240//Pyrimidine metabolism;ko00410//beta-Alanine metabolism;ko00640//Propanoate metabolism	Carbohydrate metabolism;Global and overview maps;Metabolism of other amino acids;Nucleotide metabolism	Metabolism
M217T358_NEG	2.27939e+08	2.2874e+08	2.45027e+08	2.98682e+08	2.72661e+08	2.80018e+08	2.33902e+08	2.83787e+08	0.278903	0.00638293	0.0690341	1.35013	N-Acetylserotonin	358.084	217.109	Indoles and derivatives	1210-83-9	HMDB0001238	C00978	ko01100//Metabolic pathways;ko01110//Biosynthesis of secondary metabolites;ko00380//Tryptophan metabolism	Amino acid metabolism;Global and overview maps	Metabolism
M443T347_NEG	1.2957e+08	1.52065e+08	1.52048e+08	1.95923e+08	1.80577e+08	2.05558e+08	1.44561e+08	1.9402e+08	0.424523	0.00906861	0.0784095	1.32843	Mitoxantrone	346.522	443.192	Anthracenes	65271-80-9	HMDB0015335	-	-	-	-
M307T273_NEG	7.44608e+07	8.03044e+07	1.01277e+08	3.44675e+07	4.22429e+07	4.29793e+07	8.53473e+07	3.98965e+07	-1.09708	0.00611008	0.0690042	1.31382	Neohesperidose	272.92	307.084	Organooxygen compounds	-	HMDB0302540	-	-	-	-
M197T476_NEG	5.65788e+07	3.74871e+07	4.55531e+07	8.35224e+07	8.76116e+07	1.15557e+08	4.65397e+07	9.55637e+07	1.038	0.0129719	0.0921121	1.31375	2,4,5-trichlorophenol	476.04	196.895	--	--	--	C07101	ko01100//Metabolic pathways;ko01120//Microbial metabolism in diverse environments	Global and overview maps	Metabolism
M357T355_NEG	7.89856e+07	1.19931e+08	9.24187e+07	4.90675e+07	4.92857e+07	4.51641e+07	9.71118e+07	4.78391e+07	-1.02146	0.0153007	0.0988087	1.3111	Psoromic acid	355.128	357.083	--	--	--	-	-	-	-
M281T236_2_NEG	5.45532e+07	6.28893e+07	5.9678e+07	1.0331e+08	9.22682e+07	1.12066e+08	5.90402e+07	1.02548e+08	0.796532	0.00219946	0.0474679	1.28094	Octyl gallate	236.057	281.14	Benzene and substituted derivatives	1034-01-1	HMDB0033375	-	-	-	-
M203T393_NEG	4.69722e+07	3.74486e+07	3.30869e+07	6.92344e+07	8.91932e+07	9.18096e+07	3.91692e+07	8.34124e+07	1.09054	0.00576909	0.0682619	1.26492	Bufotenine	392.51	203.103	Indoles and derivatives	487-93-4	HMDB0041842	-	-	-	-
M571T188_NEG	5.0227e+07	7.40985e+07	6.34094e+07	2.25962e+07	1.83484e+07	2.13287e+07	6.25783e+07	2.07578e+07	-1.59201	0.00398018	0.0597113	1.24369	Salicin	187.712	571.22	Organooxygen compounds	138-52-3	HMDB0003546	C01451	ko00010//Glycolysis / Gluconeogenesis	Carbohydrate metabolism	Metabolism
M463T337_NEG	6.36389e+07	7.41e+07	8.03396e+07	3.42799e+07	3.05525e+07	3.26448e+07	7.26928e+07	3.24924e+07	-1.16171	0.00128921	0.0400994	1.24187	4-androsten-17.beta.-ol-3-one glucosiduronate	336.562	463.255	--	--	--	-	-	-	-
M291T420_NEG	9.64518e+07	1.03506e+08	1.09272e+08	1.45445e+08	1.33548e+08	1.49876e+08	1.03076e+08	1.42956e+08	0.471859	0.00287068	0.051673	1.21646	D-ribulose 1,5-bisphosphate	420.06	290.981	Organooxygen compounds	-	HMDB0244230	C01182	ko01100//Metabolic pathways;ko01110//Biosynthesis of secondary metabolites;ko01120//Microbial metabolism in diverse environments;ko01200//Carbon metabolism;ko00630//Glyoxylate and dicarboxylate metabolism;ko00710//Carbon fixation in photosynthetic organisms	Carbohydrate metabolism;Energy metabolism;Global and overview maps	Metabolism
M465T273_NEG	2.96715e+07	3.42489e+07	3.92823e+07	8.65911e+07	5.69404e+07	7.72228e+07	3.44009e+07	7.35848e+07	1.09696	0.0129674	0.0921121	1.18922	Androsterone glucuronide	273.481	465.226	Steroids and steroid derivatives	621890	HMDB0004484	C11135	ko01100//Metabolic pathways	Global and overview maps	Metabolism
M637T30_NEG	1.97078e+08	1.93855e+08	1.89085e+08	2.53043e+08	2.32171e+08	2.1445e+08	1.9334e+08	2.33221e+08	0.270563	0.024878	0.12623	1.18375	Norfloxacin	29.9951	637.266	Carboxylic acids and derivatives	70458-96-7	HMDB0015192	C06687	ko02010//ABC transporters	Membrane transport	Environmental Information Processing
M103T274_NEG	1.69955e+08	1.79121e+08	1.86907e+08	2.43131e+08	1.95574e+08	2.21168e+08	1.78661e+08	2.19958e+08	0.300003	0.0473119	0.179932	1.16626	2-keto-l-gulonic acid	274.447	103.004	Organooxygen compounds	91548-32-2	HMDB0011732	-	-	-	-
M163T345_NEG	1.77818e+08	1.98351e+08	2.0577e+08	1.60864e+08	1.42623e+08	1.61438e+08	1.9398e+08	1.54975e+08	-0.323871	0.0199085	0.111827	1.16384	Trans-2-hydroxycinnamic acid	345.209	163.04	Cinnamic acids and derivatives	614-60-8	HMDB0002641	C01772	ko01100//Metabolic pathways;ko01110//Biosynthesis of secondary metabolites;ko01120//Microbial metabolism in diverse environments;ko00360//Phenylalanine metabolism	Amino acid metabolism;Global and overview maps	Metabolism
M425T355_NEG	8.33101e+07	1.06412e+08	1.02244e+08	1.37914e+08	1.2573e+08	1.38399e+08	9.73221e+07	1.34014e+08	0.461547	0.0111679	0.0864418	1.13968	L-cysteine-glutathione disulfide	354.921	425.075	--	--	--	-	-	-	-
M385T182_NEG	1.81014e+08	1.89165e+08	2.12701e+08	1.55303e+08	1.54427e+08	1.68503e+08	1.94293e+08	1.59411e+08	-0.285482	0.0296221	0.137982	1.10583	Propylpyrazoletriol	182.223	385.163	--	--	--	-	-	-	-
M146T316_NEG	5.25879e+07	5.75323e+07	6.06121e+07	9.30594e+07	7.86123e+07	9.5014e+07	5.69108e+07	8.88952e+07	0.643404	0.0048801	0.0634044	1.08784	N-acetyl-dl-serine	316.183	146.046	--	--	--	-	-	-	-
M523T208_NEG	6.38452e+07	6.75402e+07	7.24399e+07	1.09478e+08	9.18314e+07	9.79262e+07	6.79418e+07	9.97451e+07	0.553947	0.00519531	0.0652403	1.08617	Specnuezhenide	208.399	523.185	Organooxygen compounds	-	HMDB0302806	-	-	-	-
M267T407_NEG	1.15751e+08	1.32893e+08	1.40665e+08	1.78547e+08	1.50185e+08	1.58156e+08	1.2977e+08	1.62296e+08	0.322675	0.0439571	0.172073	1.0248	Inosine	406.506	267.072	Purine nucleosides	58-63-9	HMDB0000195	C00294	ko01100//Metabolic pathways;ko02010//ABC transporters;ko00230//Purine metabolism	Global and overview maps;Membrane transport;Nucleotide metabolism	Environmental Information Processing;Metabolism
M259T179_NEG	1.3964e+08	1.29637e+08	1.32893e+08	9.72955e+07	1.11475e+08	1.08815e+08	1.34057e+08	1.05862e+08	-0.340662	0.00582436	0.0683022	1.02315	Cyclohexane-1,2,4,5-tetracarboxylic acid	179.236	259.023	--	--	--	-	-	-	-
M161T342_NEG	1.01134e+08	1.12508e+08	1.10833e+08	1.41495e+08	1.27005e+08	1.4216e+08	1.08158e+08	1.36887e+08	0.339836	0.0091595	0.0784095	1.0203	Salicylcurcumin	341.892	161.045	--	--	--	-	-	-	-
M89T420_NEG	1.5266e+08	1.51931e+08	1.55094e+08	1.77761e+08	1.77136e+08	1.8697e+08	1.53228e+08	1.80622e+08	0.237292	0.00117652	0.0389265	1.01461	Dl-lactate	420.404	89.0245	--	--	--	-	-	-	-

## Sheet: CK-vs-T3
Table S3. Differential metabolites in the CK-vs-T3 group
NEG ion mode
index	CK-1	CK-2	CK-3	T3-1	T3-2	T3-3	control_mean	case_mean	log2_FC(case_mean/control_mean)	Pvalue	fdr	vip	MS2_name	RT	m/z	Class	CAS	HMDB	C_ID	Pathway	KEGG_B_class	KEGG_A_class
M191T355_5_NEG	4.54827e+10	5.22896e+10	5.42571e+10	2.67526e+10	3.13631e+10	3.19452e+10	5.06765e+10	3.00203e+10	-0.755379	0.00271457	0.0843148	29.855	Quinate	355.116	191.056	Quinolines and derivatives	91-63-4	HMDB0042004	C00296	ko01100//Metabolic pathways;ko00400//Phenylalanine, tyrosine and tryptophan biosynthesis	Amino acid metabolism;Global and overview maps	Metabolism
M341T383_6_NEG	4.91854e+10	5.20954e+10	5.27033e+10	4.12979e+10	4.67109e+10	4.70907e+10	5.1328e+10	4.50332e+10	-0.188759	0.0436681	0.228728	14.9835	1,4-d-xylobiose	382.962	341.109	--	--	--	C01630	ko02010//ABC transporters	Membrane transport	Environmental Information Processing
M435T92_NEG	5.51229e+09	7.05834e+09	9.06067e+09	1.83009e+09	3.3321e+09	4.04028e+09	7.21044e+09	3.06749e+09	-1.23303	0.0271292	0.186692	12.698	Irisxanthone	92.0877	435.095	--	--	--	-	-	-	-
M87T134_NEG	8.29237e+09	9.33131e+09	8.30387e+09	4.0726e+09	5.77736e+09	6.29155e+09	8.64252e+09	5.3805e+09	-0.683711	0.0123781	0.13759	11.3346	Pyruvate	133.624	87.0087	Keto acids and derivatives	127-17-3	HMDB0000243	C00022	ko01100//Metabolic pathways;ko01110//Biosynthesis of secondary metabolites;ko01120//Microbial metabolism in diverse environments;ko01230//Biosynthesis of amino acids;ko01200//Carbon metabolism;ko00760//Nicotinate and nicotinamide metabolism;ko01220//Degradation of aromatic compounds;ko00260//Glycine, serine and threonine metabolism;ko01210//2-Oxocarboxylic acid metabolism;ko00330//Arginine and pr…	Amino acid metabolism;Biosynthesis of other secondary metabolites;Carbohydrate metabolism;Drug resistance: antimicrobial;Endocrine and metabolic disease;Energy metabolism;Global and overview maps;Metabolism of cofactors and vitamins;Metabolism of other amino acids;Metabolism of terpenoids and polyketides	Human Diseases;Metabolism
M315T263_2_NEG	5.80992e+09	6.22575e+09	6.29544e+09	2.99542e+09	3.52402e+09	3.61444e+09	6.11037e+09	3.37796e+09	-0.855108	0.000370423	0.0502556	10.92	Rhamnetin	262.778	315.072	--	--	--	-	-	-	-
M133T420_NEG	9.87955e+09	1.01345e+10	1.03519e+10	7.15096e+09	8.15859e+09	8.51003e+09	1.0122e+10	7.93986e+09	-0.35031	0.00708069	0.116125	9.36787	Dl-malic acid	420.399	133.014	--	--	--	C00497	ko01100//Metabolic pathways;ko00650//Butanoate metabolism	Carbohydrate metabolism;Global and overview maps	Metabolism
M391T355_2_NEG	2.56785e+09	3.27775e+09	3.23575e+09	9.42396e+08	1.53477e+09	1.63606e+09	3.02712e+09	1.37108e+09	-1.14263	0.006317	0.111359	8.33103	Shanzhiside	355.124	391.105	Prenol lipids	-	HMDB0258270	-	-	-	-
M683T383_2_NEG	9.84868e+09	1.05945e+10	1.08101e+10	7.59978e+09	8.95878e+09	9.41061e+09	1.04178e+10	8.65639e+09	-0.267208	0.0462205	0.234108	7.90958	Sucrose	383.014	683.225	Organooxygen compounds	57-50-1	HMDB0000258	C00089	ko01100//Metabolic pathways;ko01110//Biosynthesis of secondary metabolites;ko02010//ABC transporters;ko00052//Galactose metabolism;ko00500//Starch and sucrose metabolism	Carbohydrate metabolism;Global and overview maps;Membrane transport	Environmental Information Processing;Metabolism
M481T55_NEG	2.13193e+09	2.28868e+09	2.72399e+09	3.72647e+08	1.02696e+09	1.62674e+09	2.38153e+09	1.00878e+09	-1.23927	0.0271462	0.186692	7.15704	Silybin	55.3355	481.1	Flavonolignans	25166-14-7	HMDB0040513	-	-	-	-
M293T56_2_NEG	1.67672e+09	2.60115e+09	2.34901e+09	2.64735e+08	8.6341e+08	1.46181e+09	2.20896e+09	8.63317e+08	-1.3554	0.0382847	0.217465	7.13604	9-hotre	55.8991	293.212	--	--	--	-	-	-	-
M275T420_2_NEG	3.7505e+09	3.8591e+09	4.08511e+09	2.11223e+09	2.76999e+09	2.96169e+09	3.89824e+09	2.61464e+09	-0.57621	0.00959078	0.127364	7.12092	6-phosphogluconic acid	420.228	275.022	Organooxygen compounds	921-62-0	HMDB0001316	C00345	ko01100//Metabolic pathways;ko01110//Biosynthesis of secondary metabolites;ko01120//Microbial metabolism in diverse environments;ko01200//Carbon metabolism;ko00030//Pentose phosphate pathway	Carbohydrate metabolism;Global and overview maps	Metabolism
M149T314_2_NEG	4.24872e+09	4.23655e+09	4.48535e+09	3.0388e+09	3.32824e+09	3.25925e+09	4.32354e+09	3.20876e+09	-0.430195	0.0007248	0.0598285	6.89928	P-coumaryl alcohol	313.588	149.046	Cinnamyl alcohols	20649-40-5	HMDB0003654	C02646	ko01100//Metabolic pathways;ko01110//Biosynthesis of secondary metabolites;ko00940//Phenylpropanoid biosynthesis	Biosynthesis of other secondary metabolites;Global and overview maps	Metabolism
M337T198_1_NEG	3.93089e+09	4.15862e+09	4.70433e+09	2.32736e+09	3.28684e+09	3.39345e+09	4.26461e+09	3.00255e+09	-0.506226	0.0368238	0.214768	6.73248	Coumaroyl quinic acid (isomer of 758, 759)	197.642	337.093	--	--	--	-	-	-	-
M217T110_NEG	1.60375e+09	1.75249e+09	1.80664e+09	5.94029e+08	7.74102e+08	8.0346e+08	1.72096e+09	7.23864e+08	-1.24942	0.000365361	0.0502556	6.6021	Demethoxycurcumin	110.001	217.035	Diarylheptanoids	22608-11-3	HMDB0033801	C17742	ko01110//Biosynthesis of secondary metabolites;ko00945//Stilbenoid, diarylheptanoid and gingerol biosynthesis	Biosynthesis of other secondary metabolites;Global and overview maps	Metabolism
M815T58_2_NEG	3.18051e+09	3.58505e+09	3.54229e+09	1.5766e+09	2.37392e+09	2.83788e+09	3.43595e+09	2.2628e+09	-0.602601	0.0396334	0.219667	6.49107	Ginsenoside f3	58.3228	815.498	Prenol lipids	62025-50-7	HMDB0039556	-	-	-	-
M114T330_NEG	3.06482e+09	3.18152e+09	3.36341e+09	1.44959e+09	2.37297e+09	2.41192e+09	3.20325e+09	2.07816e+09	-0.624228	0.0260931	0.184264	6.39212	D-proline	330.058	114.056	Carboxylic acids and derivatives	344-25-2	HMDB0003411	C00763	ko01100//Metabolic pathways;ko00330//Arginine and proline metabolism	Amino acid metabolism;Global and overview maps	Metabolism
M209T342_2_NEG	4.2006e+09	4.28931e+09	4.39823e+09	2.8028e+09	3.44694e+09	3.49569e+09	4.29605e+09	3.24848e+09	-0.403245	0.010456	0.131587	6.38966	Sinapyl alcohol	342.471	209.067	Phenols	537-33-7	HMDB0013070	C02325	ko01100//Metabolic pathways;ko01110//Biosynthesis of secondary metabolites;ko00940//Phenylpropanoid biosynthesis	Biosynthesis of other secondary metabolites;Global and overview maps	Metabolism
M179T408_4_NEG	4.35041e+09	4.50744e+09	4.70184e+09	3.28791e+09	3.69725e+09	3.72102e+09	4.51989e+09	3.56873e+09	-0.34088	0.00538757	0.104678	6.25078	Myo-inositol	407.851	179.056	Organooxygen compounds	87-89-8	HMDB0000211	C00137	ko01100//Metabolic pathways;ko01110//Biosynthesis of secondary metabolites;ko01120//Microbial metabolism in diverse environments;ko02010//ABC transporters;ko00052//Galactose metabolism;ko00053//Ascorbate and aldarate metabolism;ko00562//Inositol phosphate metabolism;ko04070//Phosphatidylinositol signaling system	Carbohydrate metabolism;Global and overview maps;Membrane transport;Signal transduction	Environmental Information Processing;Metabolism
M214T409_2_NEG	1.92469e+09	2.20694e+09	2.32412e+09	1.20858e+09	1.44183e+09	1.50164e+09	2.15192e+09	1.38402e+09	-0.636762	0.00664295	0.113364	5.67642	sn-Glycerol 3-phosphoethanolamine	408.725	214.049	--	--	--	-	-	-	-
M277T36_NEG	1.82458e+09	1.99031e+09	2.30615e+09	1.00589e+09	1.31207e+09	1.62871e+09	2.04035e+09	1.31556e+09	-0.63314	0.0338613	0.205672	5.19939	Linolenic acid	35.5945	277.217	Fatty Acyls	463-40-1	HMDB0001388	C06427	ko01100//Metabolic pathways;ko01110//Biosynthesis of secondary metabolites;ko01040//Biosynthesis of unsaturated fatty acids;ko00592//alpha-Linolenic acid metabolism	Global and overview maps;Lipid metabolism	Metabolism
M195T390_2_NEG	2.56078e+09	2.81363e+09	3.16203e+09	2.03797e+09	2.18727e+09	2.31903e+09	2.84548e+09	2.18142e+09	-0.383402	0.0259665	0.183805	5.12577	L-gulono-1,4-lactone	389.74	195.051	Lactones	1128-23-0	HMDB0003466	C01040	ko01100//Metabolic pathways;ko00053//Ascorbate and aldarate metabolism	Carbohydrate metabolism;Global and overview maps	Metabolism
M175T310_NEG	1.70513e+09	1.91719e+09	2.18586e+09	1.21168e+09	1.39712e+09	1.31233e+09	1.93606e+09	1.30704e+09	-0.566817	0.0134799	0.142453	5.07484	2-isopropylmalic acid	309.606	175.061	Fatty Acyls	49601-06-1	HMDB0000402	C02504	ko01100//Metabolic pathways;ko01110//Biosynthesis of secondary metabolites;ko01230//Biosynthesis of amino acids;ko01210//2-Oxocarboxylic acid metabolism;ko00620//Pyruvate metabolism;ko00290//Valine, leucine and isoleucine biosynthesis	Amino acid metabolism;Carbohydrate metabolism;Global and overview maps	Metabolism
M203T443_4_NEG	2.14105e+09	2.21889e+09	2.49186e+09	1.36496e+09	1.72359e+09	1.97203e+09	2.28393e+09	1.68686e+09	-0.437179	0.0440757	0.229789	4.60057	4-hydroxy-4'-chlorobiphenyl	443.383	203.02	--	--	--	-	-	-	-
M243T170_NEG	2.11164e+09	2.17793e+09	2.23793e+09	1.86557e+09	1.77617e+09	1.69964e+09	2.17583e+09	1.78046e+09	-0.289317	0.00278845	0.0845336	4.1819	Uridine	170.117	243.062	Pyrimidine nucleosides	58-96-8	HMDB0000296	C00299	ko01100//Metabolic pathways;ko02010//ABC transporters;ko00240//Pyrimidine metabolism	Global and overview maps;Membrane transport;Nucleotide metabolism	Environmental Information Processing;Metabolism
M275T56_NEG	5.41743e+08	8.12253e+08	7.49973e+08	6.72136e+07	2.72246e+08	4.70102e+08	7.01323e+08	2.69854e+08	-1.3779	0.0386108	0.217616	4.02421	Stearidonic acid	55.8991	275.202	Fatty Acyls	20290-75-9	HMDB0006547	C16300	ko01110//Biosynthesis of secondary metabolites;ko00592//alpha-Linolenic acid metabolism	Global and overview maps;Lipid metabolism	Metabolism
M818T58_NEG	1.07843e+09	1.23189e+09	1.17902e+09	5.07847e+08	7.8041e+08	9.30477e+08	1.16312e+09	7.39578e+08	-0.653221	0.0323555	0.202695	3.94456	Pg 40:8	57.9824	817.511	--	--	--	-	-	-	-
M129T95_NEG	8.52454e+08	8.1144e+08	9.4655e+08	4.60311e+08	5.61726e+08	6.16292e+08	8.70148e+08	5.4611e+08	-0.67207	0.00594183	0.107723	3.61568	D-gluconate	94.9337	129.019	Hydroxy acids and derivatives	-	HMDB0303730	C00257	ko01100//Metabolic pathways;ko01110//Biosynthesis of secondary metabolites;ko01120//Microbial metabolism in diverse environments;ko01200//Carbon metabolism;ko00030//Pentose phosphate pathway	Carbohydrate metabolism;Global and overview maps	Metabolism
M105T318_1_NEG	9.90273e+08	1.08372e+09	1.10258e+09	6.62168e+08	7.80508e+08	8.23349e+08	1.05886e+09	7.55341e+08	-0.487308	0.00693741	0.115304	3.5374	Glyceric acid	318.213	105.019	Organooxygen compounds	473-81-4	HMDB0000139	C00258	ko01100//Metabolic pathways;ko01110//Biosynthesis of secondary metabolites;ko01120//Microbial metabolism in diverse environments;ko01200//Carbon metabolism;ko00260//Glycine, serine and threonine metabolism;ko00630//Glyoxylate and dicarboxylate metabolism;ko00030//Pentose phosphate pathway;ko00561//Glycerolipid metabolism	Amino acid metabolism;Carbohydrate metabolism;Global and overview maps;Lipid metabolism	Metabolism
M227T316_NEG	6.16049e+08	6.99205e+08	7.38167e+08	3.11892e+08	4.38822e+08	4.9219e+08	6.84473e+08	4.14302e+08	-0.724313	0.0137983	0.144294	3.27707	Trans-traumatic acid	316.203	227.129	Fatty Acyls	6402-36-4	HMDB0000933	C16308	ko01110//Biosynthesis of secondary metabolites;ko00592//alpha-Linolenic acid metabolism	Global and overview maps;Lipid metabolism	Metabolism
M102T389_NEG	8.32308e+08	9.36384e+08	9.68092e+08	5.78662e+08	6.72256e+08	7.22571e+08	9.12261e+08	6.57829e+08	-0.471733	0.0123924	0.13759	3.21799	4-Aminobutyric acid(GABA)	388.505	102.056	--	--	--	C00334	ko01100//Metabolic pathways;ko01120//Microbial metabolism in diverse environments;ko00760//Nicotinate and nicotinamide metabolism;ko00330//Arginine and proline metabolism;ko00250//Alanine, aspartate and glutamate metabolism;ko00410//beta-Alanine metabolism;ko00650//Butanoate metabolism	Amino acid metabolism;Carbohydrate metabolism;Global and overview maps;Metabolism of cofactors and vitamins;Metabolism of other amino acids	Metabolism
M333T455_1_NEG	1.76945e+09	1.84703e+09	1.833e+09	1.44619e+09	1.64007e+09	1.61273e+09	1.81649e+09	1.56633e+09	-0.213767	0.0184333	0.162638	3.08327	Diflufenzopyr	455.409	333.059	--	--	--	-	-	-	-
M479T29_NEG	3.40568e+08	4.07112e+08	4.95234e+08	1.1376e+08	1.78525e+08	2.59874e+08	4.14305e+08	1.84053e+08	-1.17057	0.0201468	0.167032	3.01817	Gossypin	29.4113	479.085	--	--	--	-	-	-	-
M255T35_NEG	1.48534e+09	1.52616e+09	1.59021e+09	1.11407e+09	1.37089e+09	1.35811e+09	1.5339e+09	1.28102e+09	-0.259911	0.0467383	0.235457	2.93538	Palmitic acid	35.2454	255.233	Fatty Acyls	-	HMDB0303203	C00249	ko01100//Metabolic pathways;ko01040//Biosynthesis of unsaturated fatty acids;ko00061//Fatty acid biosynthesis;ko00071//Fatty acid degradation;ko00073//Cutin, suberine and wax biosynthesis;ko01212//Fatty acid metabolism;ko00062//Fatty acid elongation	Global and overview maps;Lipid metabolism	Metabolism
M293T274_NEG	3.56653e+08	4.70602e+08	5.64093e+08	2.34595e+08	2.82224e+08	2.85602e+08	4.63782e+08	2.67474e+08	-0.794051	0.0343117	0.20668	2.7787	10-formyl-7,8-dihydrofolic acid	274.332	293.069	Pteridines and derivatives	-	HMDB0247218	C03479	ko01100//Metabolic pathways;ko00670//One carbon pool by folate	Global and overview maps;Metabolism of cofactors and vitamins	Metabolism
M337T273_2_NEG	6.13997e+08	6.51591e+08	6.98628e+08	4.22934e+08	4.80311e+08	5.04656e+08	6.54739e+08	4.69301e+08	-0.480408	0.00575235	0.107173	2.7764	Rabelomycin	273.022	337.095	--	--	--	C12402	ko01110//Biosynthesis of secondary metabolites	Global and overview maps	Metabolism
M193T340_2_NEG	6.37475e+08	7.25294e+08	8.16668e+08	4.74177e+08	5.64213e+08	5.79783e+08	7.26479e+08	5.39391e+08	-0.42959	0.0379826	0.216824	2.65806	Caffeine	339.85	193.072	Imidazopyrimidines	21399	HMDB0001847	C07481	ko01100//Metabolic pathways;ko01110//Biosynthesis of secondary metabolites;ko01120//Microbial metabolism in diverse environments;ko00232//Caffeine metabolism	Biosynthesis of other secondary metabolites;Global and overview maps	Metabolism
M445T141_NEG	7.20542e+08	7.05065e+08	7.16208e+08	8.66218e+08	9.96358e+08	7.96497e+08	7.13938e+08	8.86358e+08	0.31209	0.0426055	0.227248	2.58804	(z)-2,6-dimethyl-7-(4-methyl-5-oxooxolan-2-yl)-3-[[3,4,5-trihydroxy-6-(hydroxymethyl)oxan-2-yl]oxymethyl]hept-5-enoic acid	141.168	445.208	--	--	--	-	-	-	-
M242T92_NEG	3.44209e+08	3.94035e+08	4.00359e+08	1.8798e+08	2.4556e+08	2.33854e+08	3.79534e+08	2.22464e+08	-0.770656	0.00326794	0.0887651	2.58017	Alizarin yellow gg	91.8114	242.067	--	--	--	-	-	-	-
M315T214_NEG	1.97099e+08	2.2799e+08	2.37802e+08	8.22214e+07	8.7067e+07	8.63319e+07	2.20964e+08	8.52068e+07	-1.37477	0.000389966	0.0502556	2.46058	Benzoic acid + 2o, o-hex	213.858	315.072	--	--	--	-	-	-	-
M299T179_NEG	3.9058e+08	4.06192e+08	4.04277e+08	2.17714e+08	2.9011e+08	2.70841e+08	4.0035e+08	2.59555e+08	-0.625219	0.00316483	0.0883228	2.40321	Benzoic acid + 1o, o-hex	178.787	299.077	--	--	--	-	-	-	-
M158T333_NEG	3.61427e+08	3.99322e+08	3.57787e+08	2.09336e+08	2.62363e+08	2.43209e+08	3.72845e+08	2.38303e+08	-0.645781	0.00274461	0.0843148	2.37605	1,4-naphthoquinone	333.349	158.046	Naphthalenes	-	HMDB0244221	-	-	-	-
M401T200_NEG	4.56701e+08	5.21166e+08	4.92689e+08	3.44977e+08	3.77983e+08	3.68222e+08	4.90185e+08	3.63728e+08	-0.430469	0.00387457	0.095121	2.33396	Benzyl alcohol + hex-pen	199.733	401.145	--	--	--	-	-	-	-
M175T72_NEG	5.08209e+08	5.31269e+08	5.27482e+08	3.97753e+08	4.0987e+08	4.22079e+08	5.2232e+08	4.09901e+08	-0.349658	0.00035863	0.0502556	2.22636	3-isopropylmalate	71.5919	175.061	Fatty Acyls	126576-14-5	HMDB0012156	C04411	ko01100//Metabolic pathways;ko01110//Biosynthesis of secondary metabolites;ko01230//Biosynthesis of amino acids;ko01210//2-Oxocarboxylic acid metabolism;ko00290//Valine, leucine and isoleucine biosynthesis	Amino acid metabolism;Global and overview maps	Metabolism
M329T152_NEG	3.17426e+08	3.2598e+08	2.76023e+08	2.1815e+08	1.85302e+08	1.71821e+08	3.06476e+08	1.91758e+08	-0.676492	0.0051566	0.104219	2.21198	11beta-hydroxyprogesterone	151.542	329.234	Steroids and steroid derivatives	-	HMDB0304821	-	-	-	-
M209T98_NEG	1.46039e+08	1.52179e+08	1.51468e+08	3.30011e+08	2.52574e+08	2.34849e+08	1.49895e+08	2.72478e+08	0.862183	0.0138485	0.144566	2.15008	Jasmonic acid	97.9728	209.118	Fatty Acyls	59366-47-1	HMDB0032797	C08491	ko01100//Metabolic pathways;ko01110//Biosynthesis of secondary metabolites;ko00592//alpha-Linolenic acid metabolism;ko04075//Plant hormone signal transduction	Global and overview maps;Lipid metabolism;Signal transduction	Environmental Information Processing;Metabolism
M147T409_NEG	2.4539e+08	3.09059e+08	2.57836e+08	1.42373e+08	1.70668e+08	1.7457e+08	2.70762e+08	1.62537e+08	-0.736259	0.00788999	0.119787	2.13377	L-2-hydroxyglutaric acid	409.373	147.03	Hydroxy acids and derivatives	13095-48-2	HMDB0000694	C03196	ko01100//Metabolic pathways;ko01120//Microbial metabolism in diverse environments;ko00310//Lysine degradation	Amino acid metabolism;Global and overview maps	Metabolism
M188T406_NEG	1.80716e+08	2.19422e+08	2.34908e+08	6.85379e+07	1.26215e+08	1.35583e+08	2.11682e+08	1.10112e+08	-0.942928	0.0184374	0.162638	1.99222	N-acetyl-l-glutamate	406.238	188.056	Carboxylic acids and derivatives	1188-37-0	HMDB0001138	C00624	ko01100//Metabolic pathways;ko01110//Biosynthesis of secondary metabolites;ko01230//Biosynthesis of amino acids;ko01210//2-Oxocarboxylic acid metabolism;ko00220//Arginine biosynthesis	Amino acid metabolism;Global and overview maps	Metabolism
M365T365_2_NEG	1.52445e+08	1.91738e+08	2.10434e+08	3.64697e+07	1.0293e+08	1.12296e+08	1.84872e+08	8.38987e+07	-1.13981	0.0262994	0.184553	1.95516	Doxorubicin	364.918	365.089	Anthracyclines	-	HMDB0255791	C01661	ko01110//Biosynthesis of secondary metabolites	Global and overview maps	Metabolism
M129T57_NEG	1.2247e+08	1.80056e+08	1.97589e+08	3.64374e+07	7.79831e+07	1.00647e+08	1.66705e+08	7.1689e+07	-1.21747	0.0321417	0.202325	1.91654	3-methyl-2-oxopentanoate	56.679	129.056	--	--	--	-	-	-	-
M593T263_NEG	2.53267e+08	2.70969e+08	2.68819e+08	1.57686e+08	1.90475e+08	1.95023e+08	2.64352e+08	1.81061e+08	-0.545982	0.00306295	0.0877583	1.86575	Lonicerin	263.076	593.151	Tannins	25694-72-8	HMDB0005799	-	-	-	-
M503T465_2_NEG	4.78992e+08	4.63223e+08	5.16224e+08	4.24198e+08	4.01856e+08	3.91022e+08	4.86146e+08	4.05692e+08	-0.261005	0.0121702	0.136853	1.82172	Raffinose	464.885	503.162	Organooxygen compounds	512-69-6	HMDB0003213	C00492	ko01100//Metabolic pathways;ko02010//ABC transporters;ko00052//Galactose metabolism	Carbohydrate metabolism;Global and overview maps;Membrane transport	Environmental Information Processing;Metabolism
M409T270_NEG	1.91176e+08	1.42113e+08	2.3121e+08	1.13062e+08	9.16125e+07	1.02014e+08	1.88166e+08	1.0223e+08	-0.880194	0.0315802	0.20031	1.79372	1-hexadecanoyl-2-sn-glycero-3-phosphate	269.719	409.236	--	--	--	-	-	-	-
M222T332_2_NEG	7.33959e+08	7.68603e+08	7.68468e+08	7.18269e+08	6.81391e+08	6.75032e+08	7.5701e+08	6.91564e+08	-0.130449	0.0210114	0.169481	1.67796	N-acetyl-d-galactosaminitol	331.903	222.099	--	--	--	-	-	-	-
M177T198_NEG	2.51284e+08	2.73116e+08	2.78896e+08	2.00398e+08	2.10935e+08	2.02916e+08	2.67765e+08	2.0475e+08	-0.387106	0.00217911	0.077771	1.65932	Esculetin	197.546	177.019	Coumarins and derivatives	305-01-1	HMDB0030819	C09263	ko01110//Biosynthesis of secondary metabolites	Global and overview maps	Metabolism
M147T355_NEG	1.26058e+08	1.48529e+08	1.65979e+08	6.14773e+07	1.03335e+08	6.78714e+07	1.46855e+08	7.75611e+07	-0.920991	0.0163881	0.15467	1.65193	L-Arabinono-1,4-lactone	355.118	147.03	--	--	--	C01114	ko01100//Metabolic pathways;ko00053//Ascorbate and aldarate metabolism	Carbohydrate metabolism;Global and overview maps	Metabolism
M399T149_NEG	1.42409e+08	1.36248e+08	1.33145e+08	5.33053e+07	8.45866e+07	7.91363e+07	1.37267e+08	7.23427e+07	-0.924069	0.00292906	0.0869298	1.61786	4'-demethylpodophyllotoxin	149.357	399.13	--	--	--	-	-	-	-
M295T35_NEG	9.55088e+07	1.03085e+08	1.06251e+08	1.31442e+07	1.63202e+06	7.92392e+07	1.01615e+08	3.13385e+07	-1.6971	0.0449458	0.232211	1.61185	Fa 18:2+1o	35.3043	295.219	--	--	--	-	-	-	-
M415T443_2_NEG	1.61601e+08	1.76575e+08	1.98939e+08	7.47844e+07	1.05917e+08	1.47412e+08	1.79038e+08	1.09371e+08	-0.711036	0.0422488	0.226649	1.58771	Spiro[3h-indole-3,3'-pyrrolidine]-1(2h)-acetic acid, 5-chloro-1'-[(2-fluorophenyl)methyl]-2,2',5'-trioxo-	443.406	415.032	--	--	--	-	-	-	-
M137T310_NEG	7.64155e+07	8.08987e+07	8.67311e+07	2.05385e+07	2.7593e+07	3.06656e+07	8.13484e+07	2.62657e+07	-1.63093	0.000200977	0.0473398	1.55405	4-hydroxybenzoate	309.621	137.024	Benzene and substituted derivatives	-	HMDB0304180	C00156	ko01100//Metabolic pathways;ko01110//Biosynthesis of secondary metabolites;ko01120//Microbial metabolism in diverse environments;ko01220//Degradation of aromatic compounds;ko00790//Folate biosynthesis;ko00130//Ubiquinone and other terpenoid-quinone biosynthesis	Global and overview maps;Metabolism of cofactors and vitamins	Metabolism
M160T270_NEG	2.31321e+08	2.5675e+08	2.67885e+08	1.77565e+08	2.02402e+08	2.00102e+08	2.51986e+08	1.93356e+08	-0.382079	0.0119535	0.136608	1.54765	3-(2-hydroxyethyl)indole	269.716	160.062	Indoles and derivatives	526-55-6	HMDB0003447	C00955	ko00380//Tryptophan metabolism	Amino acid metabolism	Metabolism
M527T242_NEG	9.25955e+07	9.32358e+07	9.42475e+07	1.18882e+08	1.77581e+08	1.50028e+08	9.33596e+07	1.4883e+08	0.672799	0.0307816	0.197929	1.50874	.beta.-estradiol-3-glucuronide-17-sulfate	242.164	527.181	--	--	--	-	-	-	-
M425T355_NEG	8.33101e+07	1.06412e+08	1.02244e+08	3.41312e+07	4.70319e+07	5.23611e+07	9.73221e+07	4.45081e+07	-1.1287	0.00409954	0.0966828	1.50437	L-cysteine-glutathione disulfide	354.921	425.075	--	--	--	-	-	-	-
M89T314_NEG	2.49675e+08	2.57426e+08	2.70338e+08	2.02535e+08	2.14752e+08	2.07811e+08	2.59146e+08	2.08366e+08	-0.314648	0.00190493	0.0756025	1.4762	.beta.-hydroxypropionic acid	313.596	89.0244	Hydroxy acids and derivatives	503-66-2	HMDB0000700	C01013	ko01100//Metabolic pathways;ko01120//Microbial metabolism in diverse environments;ko01200//Carbon metabolism;ko00240//Pyrimidine metabolism;ko00410//beta-Alanine metabolism;ko00640//Propanoate metabolism	Carbohydrate metabolism;Global and overview maps;Metabolism of other amino acids;Nucleotide metabolism	Metabolism
M357T355_NEG	7.89856e+07	1.19931e+08	9.24187e+07	3.22129e+07	5.7247e+07	4.31248e+07	9.71118e+07	4.41949e+07	-1.13577	0.01972	0.166032	1.45823	Psoromic acid	355.128	357.083	--	--	--	-	-	-	-
M601T154_NEG	8.14872e+07	1.08198e+08	9.67792e+07	1.27628e+07	4.50983e+07	6.3063e+07	9.54882e+07	4.0308e+07	-1.24426	0.0294132	0.192677	1.44058	Morphine n-oxide	154.369	601.231	Prenol lipids	639-46-3	HMDB0029382	-	-	-	-
M165T512_NEG	3.20927e+07	1.29894e+07	3.47803e+07	9.39645e+07	9.63748e+07	5.0379e+07	2.66208e+07	8.02395e+07	1.59176	0.031069	0.198606	1.43781	Terephthalic acid	511.597	165.02	Benzene and substituted derivatives	100-21-0	HMDB0002428	C06337	ko01100//Metabolic pathways;ko01120//Microbial metabolism in diverse environments;ko01220//Degradation of aromatic compounds	Global and overview maps	Metabolism
M179T383_NEG	3.10106e+08	3.21137e+08	3.25332e+08	2.58936e+08	2.71885e+08	2.80358e+08	3.18858e+08	2.70393e+08	-0.237857	0.00326815	0.0887651	1.43193	Alpha-d-glucose	382.962	179.056	Organooxygen compounds	492-62-6	HMDB0003345	C00267	ko01100//Metabolic pathways;ko01110//Biosynthesis of secondary metabolites;ko01120//Microbial metabolism in diverse environments;ko01200//Carbon metabolism;ko00520//Amino sugar and nucleotide sugar metabolism;ko00052//Galactose metabolism;ko00010//Glycolysis / Gluconeogenesis;ko00051//Fructose and mannose metabolism	Carbohydrate metabolism;Global and overview maps	Metabolism
M343T67_NEG	1.62311e+08	1.77014e+08	1.67862e+08	1.38391e+08	1.18465e+08	1.13356e+08	1.69062e+08	1.23404e+08	-0.45417	0.00645675	0.112501	1.41961	13-hydroxy-4z,7z,10z,14e,16z,19z-docosahexaenoic acid	67.2652	343.249	--	--	--	-	-	-	-
M163T54_NEG	2.62684e+07	7.69895e+07	5.88108e+07	542118	3.10154e+06	1.17817e+07	5.40229e+07	5.14179e+06	-3.39323	0.032546	0.202969	1.41497	Phenylpyruvate	54.1701	163.04	Benzene and substituted derivatives	-	HMDB0304081	C00166	ko01100//Metabolic pathways;ko01110//Biosynthesis of secondary metabolites;ko01230//Biosynthesis of amino acids;ko01210//2-Oxocarboxylic acid metabolism;ko00960//Tropane, piperidine and pyridine alkaloid biosynthesis;ko00360//Phenylalanine metabolism;ko00400//Phenylalanine, tyrosine and tryptophan biosynthesis	Amino acid metabolism;Biosynthesis of other secondary metabolites;Global and overview maps	Metabolism
M195T454_NEG	3.79434e+07	3.50925e+07	3.14044e+07	6.07453e+07	8.55945e+07	9.93431e+07	3.48134e+07	8.18943e+07	1.23412	0.0147195	0.147626	1.40878	2,4,6-trichlorophenol	454.125	194.905	--	--	--	C07098	ko01120//Microbial metabolism in diverse environments	Global and overview maps	Metabolism
M99T55_NEG	5.67617e+07	1.00027e+08	9.20038e+07	4.15574e+07	2.81338e+07	4.37489e+07	8.29308e+07	3.78134e+07	-1.13301	0.0333067	0.204735	1.37421	Trans-2,3-dimethylacrylic acid	55.24	99.0087	Fatty Acyls	80-59-1	HMDB0001470	-	-	-	-
M111T389_NEG	5.88683e+07	2.80828e+07	6.00013e+07	8.93127e+07	9.3347e+07	9.79224e+07	4.89841e+07	9.35273e+07	0.933073	0.0143238	0.146222	1.37277	2,5-furandicarboxylic acid	389.212	111.009	Furans	3238-40-2	HMDB0004812	C20450	ko01120//Microbial metabolism in diverse environments	Global and overview maps	Metabolism
M461T158_NEG	5.24537e+07	5.01108e+07	4.65797e+07	9.62818e+07	9.79489e+07	8.24215e+07	4.97147e+07	9.22174e+07	0.891365	0.00122828	0.0645813	1.35836	Hydrocortisone 21-hemisuccinate	157.706	461.202	--	--	--	-	-	-	-
M321T182_NEG	2.01516e+08	2.04253e+08	2.20285e+08	2.25599e+08	2.72177e+08	2.68221e+08	2.08685e+08	2.55333e+08	0.291053	0.0435847	0.228728	1.35106	Zeranol	181.86	321.171	Macrolides and analogues	26538-44-3	HMDB0032702	-	-	-	-
M423T213_NEG	1.17112e+08	1.04048e+08	1.32887e+08	4.1668e+07	7.29357e+07	8.81681e+07	1.18016e+08	6.75906e+07	-0.804083	0.0346339	0.20789	1.32927	Spiro[isobenzofuran-1(3h),9'-[9h]xanthen]-3-one, 3'-hydroxy-6'-(4-hydroxyphenoxy)-	213.182	423.095	--	--	--	-	-	-	-
M571T188_NEG	5.0227e+07	7.40985e+07	6.34094e+07	1.76771e+07	1.70577e+07	3.25275e+07	6.25783e+07	2.24208e+07	-1.48083	0.00935876	0.126946	1.31146	Salicin	187.712	571.22	Organooxygen compounds	138-52-3	HMDB0003546	C01451	ko00010//Glycolysis / Gluconeogenesis	Carbohydrate metabolism	Metabolism
M583T203_NEG	5.34874e+07	9.83535e+07	6.57756e+07	2.15005e+07	3.06058e+07	3.60681e+07	7.25388e+07	2.93915e+07	-1.30335	0.03721	0.215296	1.30666	Stauprimide	202.949	583.184	--	--	--	-	-	-	-
M609T193_NEG	7.59432e+07	7.83292e+07	9.62245e+07	1.29381e+08	1.25943e+08	1.16884e+08	8.3499e+07	1.24069e+08	0.571312	0.00540611	0.104678	1.28327	Coproporphyrin i	192.858	609.259	Tetrapyrroles and derivatives	15569-30-9	HMDB0011680	C05769	ko01100//Metabolic pathways;ko01110//Biosynthesis of secondary metabolites;ko00860//Porphyrin metabolism	Global and overview maps;Metabolism of cofactors and vitamins	Metabolism
M307T273_NEG	7.44608e+07	8.03044e+07	1.01277e+08	2.99298e+07	3.93344e+07	5.98926e+07	8.53473e+07	4.30522e+07	-0.987257	0.0244974	0.178996	1.27916	Neohesperidose	272.92	307.084	Organooxygen compounds	-	HMDB0302540	-	-	-	-
M162T332_NEG	2.49187e+08	2.69433e+08	2.60243e+08	2.16651e+08	2.22447e+08	2.33472e+08	2.59621e+08	2.2419e+08	-0.211685	0.00981654	0.128374	1.22075	5-hydroxy-3,4-dihydro-2(1h)-quinolinone	331.995	162.077	--	--	--	-	-	-	-
M267T407_NEG	1.15751e+08	1.32893e+08	1.40665e+08	6.82367e+07	9.52723e+07	1.05873e+08	1.2977e+08	8.97941e+07	-0.531261	0.0406577	0.222165	1.20624	Inosine	406.506	267.072	Purine nucleosides	58-63-9	HMDB0000195	C00294	ko01100//Metabolic pathways;ko02010//ABC transporters;ko00230//Purine metabolism	Global and overview maps;Membrane transport;Nucleotide metabolism	Environmental Information Processing;Metabolism
M219T274_NEG	2.32895e+07	4.42814e+07	6.28054e+07	7.65377e+06	1.11534e+07	1.25826e+07	4.34588e+07	1.04633e+07	-2.05431	0.0455999	0.23362	1.13287	8-chlro-1-tetrahydronorharmanone	274.318	219.032	--	--	--	-	-	-	-
M171T451_NEG	1.24923e+08	1.40214e+08	1.47363e+08	8.81272e+07	1.06806e+08	1.15748e+08	1.375e+08	1.03561e+08	-0.408953	0.031802	0.200968	1.13226	.beta.-glycerophosphate	451.087	171.006	Glycerophospholipids	17181-54-3	HMDB0002520	-	-	-	-
M89T420_NEG	1.5266e+08	1.51931e+08	1.55094e+08	1.10488e+08	1.23155e+08	1.30371e+08	1.53228e+08	1.21338e+08	-0.336649	0.00563612	0.10681	1.13194	Dl-lactate	420.404	89.0245	--	--	--	-	-	-	-
M291T420_NEG	9.64518e+07	1.03506e+08	1.09272e+08	4.67863e+07	7.0883e+07	8.51556e+07	1.03076e+08	6.76083e+07	-0.608441	0.0396589	0.219707	1.12339	D-ribulose 1,5-bisphosphate	420.06	290.981	Organooxygen compounds	-	HMDB0244230	C01182	ko01100//Metabolic pathways;ko01110//Biosynthesis of secondary metabolites;ko01120//Microbial metabolism in diverse environments;ko01200//Carbon metabolism;ko00630//Glyoxylate and dicarboxylate metabolism;ko00710//Carbon fixation in photosynthetic organisms	Carbohydrate metabolism;Energy metabolism;Global and overview maps	Metabolism
M364T408_NEG	1.25336e+08	1.31931e+08	1.44967e+08	8.03027e+07	1.01771e+08	1.14979e+08	1.34078e+08	9.90175e+07	-0.437318	0.0394156	0.218963	1.12313	Indapamide	407.625	364.049	Benzene and substituted derivatives	26807-65-8	HMDB0014946	-	-	-	-
M117T333_NEG	1.06941e+08	1.26911e+08	1.1576e+08	6.14432e+07	9.02167e+07	9.34248e+07	1.16537e+08	8.16949e+07	-0.512474	0.040769	0.222368	1.1203	D-erythronic acid .gamma.-lactone	332.918	117.019	Lactones	17675-99-9	HMDB0000349	-	-	-	-
M177T390_NEG	1.15862e+08	1.24602e+08	1.36187e+08	8.17576e+07	9.67522e+07	1.0377e+08	1.2555e+08	9.40931e+07	-0.416106	0.0229686	0.174408	1.10129	D-glucono-1,5-lactone	389.84	177.04	Organooxygen compounds	90-80-2	HMDB0000150	C00198	ko01100//Metabolic pathways;ko01110//Biosynthesis of secondary metabolites;ko01120//Microbial metabolism in diverse environments;ko01200//Carbon metabolism;ko00030//Pentose phosphate pathway	Carbohydrate metabolism;Global and overview maps	Metabolism
M277T331_NEG	7.00151e+07	8.58145e+07	8.19035e+07	2.5299e+07	5.55451e+07	5.69003e+07	7.92444e+07	4.59148e+07	-0.787348	0.0426102	0.227248	1.0872	Tyr-Pro	331.373	277.141	Carboxylic acids and derivatives	-	HMDB0029113	-	-	-	-
M369T315_NEG	1.34332e+08	1.35522e+08	1.29306e+08	1.56779e+08	1.58809e+08	1.61994e+08	1.33053e+08	1.59194e+08	0.258784	0.000427109	0.0502556	1.07313	Mollicellin i	314.854	369.121	--	--	--	-	-	-	-
M281T236_2_NEG	5.45532e+07	6.28893e+07	5.9678e+07	2.90487e+07	3.56318e+07	3.3879e+07	5.90402e+07	3.28532e+07	-0.845663	0.00110964	0.0645034	1.06728	Octyl gallate	236.057	281.14	Benzene and substituted derivatives	1034-01-1	HMDB0033375	-	-	-	-
M209T456_NEG	5.21648e+07	6.31485e+07	6.5898e+07	2.36901e+07	3.03547e+07	4.30448e+07	6.04038e+07	3.23632e+07	-0.900284	0.0165046	0.155159	1.06282	Mucic acid	455.676	209.03	Organooxygen compounds	526-99-8	HMDB0000639	C00879	ko01100//Metabolic pathways;ko00053//Ascorbate and aldarate metabolism	Carbohydrate metabolism;Global and overview maps	Metabolism
M125T163_NEG	6.9786e+07	5.75055e+07	8.92303e+07	4.7919e+07	4.19278e+07	4.02576e+07	7.21739e+07	4.33682e+07	-0.734841	0.0389893	0.217874	1.03537	2,4-dichlorophenol	162.705	124.991	Benzene and substituted derivatives	120-83-2	HMDB0004811	C02625	ko01120//Microbial metabolism in diverse environments;ko01220//Degradation of aromatic compounds	Global and overview maps	Metabolism
M385T182_NEG	1.81014e+08	1.89165e+08	2.12701e+08	1.71014e+08	1.66546e+08	1.63129e+08	1.94293e+08	1.66896e+08	-0.219282	0.0486096	0.23887	1.02802	Propylpyrazoletriol	182.223	385.163	--	--	--	-	-	-	-
M359T164_NEG	9.51274e+07	8.9799e+07	9.40468e+07	6.9929e+07	6.28032e+07	7.33965e+07	9.2991e+07	6.87096e+07	-0.436581	0.00230793	0.0792126	1.01909	.beta.-d-allose	164.204	359.135	Organooxygen compounds	6038-51-3	HMDB0001151	C01487	ko01100//Metabolic pathways;ko01120//Microbial metabolism in diverse environments;ko02010//ABC transporters;ko00051//Fructose and mannose metabolism	Carbohydrate metabolism;Global and overview maps;Membrane transport	Environmental Information Processing;Metabolism
M115T313_NEG	7.39669e+07	7.06028e+07	7.3721e+07	8.96707e+07	9.70569e+07	1.02502e+08	7.27636e+07	9.64099e+07	0.405964	0.00364076	0.0936546	1.01826	L-aspartic acid	312.961	115.004	Carboxylic acids and derivatives	56-84-8	HMDB0000191	C00049	ko01100//Metabolic pathways;ko01110//Biosynthesis of secondary metabolites;ko01120//Microbial metabolism in diverse environments;ko02010//ABC transporters;ko01230//Biosynthesis of amino acids;ko01200//Carbon metabolism;ko00760//Nicotinate and nicotinamide metabolism;ko00260//Glycine, serine and threonine metabolism;ko01210//2-Oxocarboxylic acid metabolism;ko00340//Histidine metabolism;ko00250//Al…	Amino acid metabolism;Biosynthesis of other secondary metabolites;Energy metabolism;Global and overview maps;Membrane transport;Metabolism of cofactors and vitamins;Metabolism of other amino acids;Translation	Environmental Information Processing;Genetic Information Processing;Metabolism
M785T393_NEG	3.32268e+07	3.9935e+07	4.19177e+07	1.00641e+07	1.60367e+07	1.80835e+07	3.83598e+07	1.47281e+07	-1.38103	0.00268393	0.0841268	1.00601	Flavone base + 4o, c-hex-feruloylhex	393.354	785.215	--	--	--	-	-	-	-
