# Supplementary material for: Metabolomics and physio-chemical analyses of mulberry plants leaves response to manganese deficiency and toxicity reveal key metabolites and their pathways in manganese tolerance
Source: Front Plant Sci. 2024 Jun 5;15:1349456. doi: 10.3389/fpls.2024.1349456 (PMC11192020; doi:10.3389/fpls.2024.1349456)
Supplement: Supplementary file 5 [file Table_4.xlsx]

## Sheet: CK-vs-T0
Table S4. Lipids classification in groups
index	CK-1	CK-2	CK-3	T0-1	T0-2	T0-3	control_mean	case_mean	log2_FC(case_mean/control_mean)	Pvalue	fdr	vip	MS2_name	RT	m/z	Class	CAS	HMDB	C_ID	Pathway	KEGG_B_class	KEGG_A_class
M217T110_NEG	1.60375e+09	1.75249e+09	1.80664e+09	7.49073e+08	8.49105e+08	1.09118e+09	1.72096e+09	8.96452e+08	-0.940915	0.00222738	0.0357961	5.91875	Demethoxycurcumin	110.001	217.035	Diarylheptanoids	22608-11-3	HMDB0033801	C17742	ko01110//Biosynthesis of secondary metabolites;ko00945//Stilbenoid, diarylheptanoid and gingerol biosynthesis	Biosynthesis of other secondary metabolites;Global and overview maps	Metabolism
M277T36_NEG	1.82458e+09	1.99031e+09	2.30615e+09	1.30274e+09	1.42217e+09	1.23185e+09	2.04035e+09	1.31892e+09	-0.629461	0.00894911	0.0698538	5.48615	Linolenic acid	35.5945	277.217	Fatty Acyls	463-40-1	HMDB0001388	C06427	ko01100//Metabolic pathways;ko01110//Biosynthesis of secondary metabolites;ko01040//Biosynthesis of unsaturated fatty acids;ko00592//alpha-Linolenic acid metabolism	Global and overview maps;Lipid metabolism	Metabolism
M201T181_NEG	3.62574e+08	3.29749e+08	4.14087e+08	1.16375e+09	5.67815e+08	1.19345e+09	3.68803e+08	9.75005e+08	1.40256	0.0418233	0.163267	4.85625	Sebacic acid	181.132	201.114	Fatty Acyls	111-20-6	HMDB0000792	-	-	-	-
M279T61_NEG	1.09483e+09	9.4586e+08	8.76644e+08	6.22818e+08	6.25853e+08	6.79855e+08	9.72446e+08	6.42842e+08	-0.597153	0.00792652	0.0654026	3.65935	Linoleic acid	60.5757	279.233	Fatty Acyls	-	HMDB0247706	C01595	ko01100//Metabolic pathways;ko01040//Biosynthesis of unsaturated fatty acids;ko00591//Linoleic acid metabolism	Global and overview maps;Lipid metabolism	Metabolism
M275T56_NEG	5.41743e+08	8.12253e+08	7.49973e+08	4.58018e+08	4.35446e+08	3.97976e+08	7.01323e+08	4.3048e+08	-0.704134	0.0317323	0.138425	3.22561	Stearidonic acid	55.8991	275.202	Fatty Acyls	20290-75-9	HMDB0006547	C16300	ko01110//Biosynthesis of secondary metabolites;ko00592//alpha-Linolenic acid metabolism	Global and overview maps;Lipid metabolism	Metabolism
M227T316_NEG	6.16049e+08	6.99205e+08	7.38167e+08	4.84623e+08	5.02166e+08	4.75606e+08	6.84473e+08	4.87465e+08	-0.489696	0.00589947	0.0562803	2.88304	Trans-traumatic acid	316.203	227.129	Fatty Acyls	6402-36-4	HMDB0000933	C16308	ko01110//Biosynthesis of secondary metabolites;ko00592//alpha-Linolenic acid metabolism	Global and overview maps;Lipid metabolism	Metabolism
M209T98_NEG	1.46039e+08	1.52179e+08	1.51468e+08	3.07333e+08	2.66174e+08	2.73195e+08	1.49895e+08	2.82234e+08	0.912937	0.000502811	0.0185944	2.41159	Jasmonic acid	97.9728	209.118	Fatty Acyls	59366-47-1	HMDB0032797	C08491	ko01100//Metabolic pathways;ko01110//Biosynthesis of secondary metabolites;ko00592//alpha-Linolenic acid metabolism;ko04075//Plant hormone signal transduction	Global and overview maps;Lipid metabolism;Signal transduction	Environmental Information Processing;Metabolism
M213T92_NEG	1.74634e+08	1.85346e+08	1.86926e+08	3.58799e+08	2.59243e+08	2.70531e+08	1.82302e+08	2.96191e+08	0.700199	0.0229272	0.117374	2.12308	Dethiobiotin	92.4728	213.113	Fatty Acyls	533-48-2	HMDB0003581	C01909	ko01100//Metabolic pathways;ko00780//Biotin metabolism	Global and overview maps;Metabolism of cofactors and vitamins	Metabolism
M175T72_NEG	5.08209e+08	5.31269e+08	5.27482e+08	6.09677e+08	6.21058e+08	6.22553e+08	5.2232e+08	6.17763e+08	0.242119	0.000313826	0.0155681	2.03949	3-isopropylmalate	71.5919	175.061	Fatty Acyls	126576-14-5	HMDB0012156	C04411	ko01100//Metabolic pathways;ko01110//Biosynthesis of secondary metabolites;ko01230//Biosynthesis of amino acids;ko01210//2-Oxocarboxylic acid metabolism;ko00290//Valine, leucine and isoleucine biosynthesis	Amino acid metabolism;Global and overview maps	Metabolism
M476T214_NEG	5.99097e+08	6.38844e+08	6.70569e+08	5.54614e+08	5.3462e+08	5.56441e+08	6.3617e+08	5.48558e+08	-0.213768	0.0159395	0.0962092	1.86203	1-(9z,12z-octadecadienoyl)-2-hydroxy-sn-glycero-3-phosphoethanolamine	214.156	476.278	Glycerophospholipids	85046-18-0	HMDB0011507	-	-	-	-
M601T154_NEG	8.14872e+07	1.08198e+08	9.67792e+07	2.79054e+07	5.25418e+07	4.56965e+07	9.54882e+07	4.20479e+07	-1.18329	0.00743788	0.0633498	1.49953	Morphine n-oxide	154.369	601.231	Prenol lipids	639-46-3	HMDB0029382	-	-	-	-
M465T273_NEG	2.96715e+07	3.42489e+07	3.92823e+07	7.5902e+07	6.39304e+07	7.09377e+07	3.44009e+07	7.02567e+07	1.03019	0.00128334	0.0272199	1.25047	Androsterone glucuronide	273.481	465.226	Steroids and steroid derivatives	621890	HMDB0004484	C11135	ko01100//Metabolic pathways	Global and overview maps	Metabolism
M281T58_NEG	1.85843e+08	1.86248e+08	1.92981e+08	1.46916e+08	1.52517e+08	1.67645e+08	1.88357e+08	1.55693e+08	-0.274773	0.00780515	0.0648449	1.15302	Oleic acid	57.7899	281.249	Fatty Acyls	2027-47-6	HMDB0062703	C00712	ko01040//Biosynthesis of unsaturated fatty acids;ko00061//Fatty acid biosynthesis;ko00073//Cutin, suberine and wax biosynthesis	Lipid metabolism	Metabolism
M311T168_POS	9.88315e+09	9.97203e+09	1.03057e+10	7.75371e+09	7.62729e+09	7.91391e+09	1.00536e+10	7.76497e+09	-0.372665	0.000116467	0.0128537	13.0263	Desogestrel	167.695	311.258	Steroids and steroid derivatives	54024-22-5	HMDB0014449	-	-	-	-
M462T264_2_POS	5.49423e+08	6.16768e+08	6.63302e+08	3.49954e+08	3.63785e+08	3.57812e+08	6.09831e+08	3.57184e+08	-0.771743	0.00161839	0.0292276	4.27836	Psychosine	264.364	462.343	Sphingolipids	-	HMDB0242640	C01747	ko00600//Sphingolipid metabolism	Lipid metabolism	Metabolism
M546T275_POS	2.23377e+08	2.33185e+08	2.26433e+08	1.25225e+08	1.42043e+08	1.51104e+08	2.27665e+08	1.39457e+08	-0.707085	0.000406866	0.01726	2.53885	1-(1z-octadecenyl)-sn-glycero-3-phosphocholine	274.775	546.327	Glycerophospholipids	-	HMDB0013122	C04230	ko00564//Glycerophospholipid metabolism	Lipid metabolism	Metabolism
M289T29_POS	3.98898e+08	4.41185e+08	4.3181e+08	3.19262e+08	3.62091e+08	3.56684e+08	4.23964e+08	3.46013e+08	-0.293117	0.0137811	0.0880553	2.28359	Oxandrolone	28.5875	289.216	Steroids and steroid derivatives	53-39-4	HMDB0014759	-	-	-	-
M548T258_POS	1.6225e+08	1.78977e+08	1.8641e+08	1.04152e+08	1.07863e+08	1.06787e+08	1.75879e+08	1.06267e+08	-0.726889	0.000650222	0.0203279	2.25894	1-o-octadecyl-sn-glyceryl-3-phosphorylcholine	257.622	548.343	Glycerophospholipids	74430-89-0	HMDB0011149	C04317	ko01100//Metabolic pathways;ko00565//Ether lipid metabolism	Global and overview maps;Lipid metabolism	Metabolism
M306T193_POS	4.34488e+08	4.69221e+08	4.53272e+08	3.87145e+08	3.64898e+08	3.94585e+08	4.52327e+08	3.8221e+08	-0.243002	0.00641839	0.0577977	2.22549	N-acetylsphingosine	192.637	306.279	Sphingolipids	-	HMDB0247781	-	-	-	-
M423T33_POS	1.63677e+08	1.92593e+08	1.6561e+08	2.44735e+08	2.20235e+08	2.67585e+08	1.7396e+08	2.44185e+08	0.489221	0.0132395	0.0863478	2.16631	7.alpha.-hydroxy-4-cholesten-3-one	32.7731	423.31	Steroids and steroid derivatives	3862-25-7	HMDB0001993	C05455	ko01100//Metabolic pathways	Global and overview maps	Metabolism
M525T200_POS	3.21174e+08	3.23632e+08	3.30603e+08	2.5353e+08	2.83417e+08	2.86529e+08	3.25136e+08	2.74492e+08	-0.244278	0.00966336	0.0719175	1.84876	Amcinonide	199.665	525.231	Steroids and steroid derivatives	51022-69-6	HMDB0014433	-	-	-	-
M133T98_POS	2.9144e+08	3.10034e+08	3.01305e+08	2.60799e+08	2.62315e+08	2.62157e+08	3.00926e+08	2.61757e+08	-0.201182	0.00190806	0.0320189	1.68369	L-carvone	97.9109	133.1	Prenol lipids	6485-40-1	HMDB0035089	C01767	ko01110//Biosynthesis of secondary metabolites;ko00902//Monoterpenoid biosynthesis;ko00903//Limonene and pinene degradation	Global and overview maps;Metabolism of terpenoids and polyketides	Metabolism
M504T299_POS	6.89796e+07	6.26847e+07	7.04068e+07	1.25303e+08	9.19522e+07	1.07336e+08	6.7357e+07	1.08197e+08	0.683761	0.0146729	0.0912772	1.64002	1-stearoyl-2-hydroxy-sn-glycero-3-phosphoethanolamine	299.239	504.317	Glycerophospholipids	69747-55-3	HMDB0011130	-	-	-	-
M501T207_POS	1.0302e+08	1.15258e+08	1.05718e+08	6.24091e+07	7.41179e+07	7.74565e+07	1.07999e+08	7.13278e+07	-0.598476	0.00337178	0.0417585	1.61006	Gossypol	206.611	501.194	Prenol lipids	90141-22-3	HMDB0040723	C07667	ko01110//Biosynthesis of secondary metabolites;ko00909//Sesquiterpenoid and triterpenoid biosynthesis	Global and overview maps;Metabolism of terpenoids and polyketides	Metabolism
M595T265_POS	1.15277e+08	1.29501e+08	1.39909e+08	9.1643e+07	9.47498e+07	9.19717e+07	1.28229e+08	9.27882e+07	-0.466712	0.0079423	0.064202	1.56997	Ganoderic acid h	264.656	595.288	Prenol lipids	98665-19-1	HMDB0035987	-	-	-	-
M206T255_POS	3.06602e+07	3.40391e+07	3.49991e+07	5.87549e+07	5.77401e+07	6.24189e+07	3.32328e+07	5.9638e+07	0.843624	0.000167564	0.0135901	1.39508	Pantothenol	255.051	206.117	Fatty Acyls	-	HMDB0304820	C05944	ko00770//Pantothenate and CoA biosynthesis	Metabolism of cofactors and vitamins	Metabolism
M187T495_POS	6.23062e+07	6.52771e+07	6.68998e+07	9.03229e+07	8.63272e+07	8.92568e+07	6.48277e+07	8.86356e+07	0.451276	0.000188315	0.0139339	1.32151	Costunolide	494.966	187.144	Prenol lipids	553-21-9	HMDB0036688	C09382	ko01110//Biosynthesis of secondary metabolites;ko00909//Sesquiterpenoid and triterpenoid biosynthesis	Global and overview maps;Metabolism of terpenoids and polyketides	Metabolism
M295T178_POS	2.92811e+07	2.84966e+07	3.0534e+07	4.69329e+07	5.13982e+07	5.25367e+07	2.94372e+07	5.02893e+07	0.772609	0.000324207	0.0158586	1.24258	Ethisterone	177.838	295.227	Steroids and steroid derivatives	-	HMDB0244770	-	-	-	-
M351T33_POS	6.54275e+07	6.64115e+07	7.06321e+07	9.09479e+07	8.30014e+07	9.24635e+07	6.74904e+07	8.88043e+07	0.395948	0.00309542	0.0399488	1.22648	Bufalin	33.1259	351.253	Steroids and steroid derivatives	-	HMDB0249428	-	-	-	-
M467T229_POS	3.72137e+07	2.45217e+07	3.79184e+07	4.37528e+07	6.05663e+07	6.18761e+07	3.32179e+07	5.53984e+07	0.737882	0.0381456	0.160589	1.19339	Vitamin k1 2,3-epoxide	228.97	467.373	Prenol lipids	-	HMDB0245416	C05849	ko01100//Metabolic pathways;ko01110//Biosynthesis of secondary metabolites;ko00130//Ubiquinone and other terpenoid-quinone biosynthesis	Global and overview maps;Metabolism of cofactors and vitamins	Metabolism
M351T184_POS	5.84395e+07	4.98707e+07	7.48874e+07	3.76054e+07	4.19082e+07	3.94098e+07	6.10659e+07	3.96411e+07	-0.623368	0.0451224	0.176862	1.1424	6-ketoprostaglandin e1	184.495	351.214	Fatty Acyls	67786-53-2	HMDB0004241	C05962	ko01100//Metabolic pathways;ko00590//Arachidonic acid metabolism	Global and overview maps;Lipid metabolism	Metabolism

## Sheet: CK-vs-T1
Table S4. Lipids classification in groups
index	CK-1	CK-2	CK-3	T1-1	T1-2	T1-3	control_mean	case_mean	log2_FC(case_mean/control_mean)	Pvalue	fdr	vip	MS2_name	RT	m/z	Class	CAS	HMDB	C_ID	Pathway	KEGG_B_class	KEGG_A_class
M217T110_NEG	1.60375e+09	1.75249e+09	1.80664e+09	8.43277e+08	1.1514e+09	9.7918e+08	1.72096e+09	9.91285e+08	-0.795842	0.00248802	0.0759425	5.35326	Demethoxycurcumin	110.001	217.035	Diarylheptanoids	22608-11-3	HMDB0033801	C17742	ko01110//Biosynthesis of secondary metabolites;ko00945//Stilbenoid, diarylheptanoid and gingerol biosynthesis	Biosynthesis of other secondary metabolites;Global and overview maps	Metabolism
M476T214_NEG	5.99097e+08	6.38844e+08	6.70569e+08	4.52481e+08	5.31185e+08	3.97399e+08	6.3617e+08	4.60355e+08	-0.466667	0.0161662	0.151978	2.46277	1-(9z,12z-octadecadienoyl)-2-hydroxy-sn-glycero-3-phosphoethanolamine	214.156	476.278	Glycerophospholipids	85046-18-0	HMDB0011507	-	-	-	-
M175T72_NEG	5.08209e+08	5.31269e+08	5.27482e+08	4.63523e+08	4.13511e+08	4.08275e+08	5.2232e+08	4.28437e+08	-0.285852	0.00781099	0.110463	1.88793	3-isopropylmalate	71.5919	175.061	Fatty Acyls	126576-14-5	HMDB0012156	C04411	ko01100//Metabolic pathways;ko01110//Biosynthesis of secondary metabolites;ko01230//Biosynthesis of amino acids;ko01210//2-Oxocarboxylic acid metabolism;ko00290//Valine, leucine and isoleucine biosynthesis	Amino acid metabolism;Global and overview maps	Metabolism
M209T98_NEG	1.46039e+08	1.52179e+08	1.51468e+08	2.68092e+08	2.19078e+08	1.823e+08	1.49895e+08	2.23157e+08	0.574102	0.0424207	0.23423	1.62412	Jasmonic acid	97.9728	209.118	Fatty Acyls	59366-47-1	HMDB0032797	C08491	ko01100//Metabolic pathways;ko01110//Biosynthesis of secondary metabolites;ko00592//alpha-Linolenic acid metabolism;ko04075//Plant hormone signal transduction	Global and overview maps;Lipid metabolism;Signal transduction	Environmental Information Processing;Metabolism
M601T154_NEG	8.14872e+07	1.08198e+08	9.67792e+07	6.42809e+07	5.60435e+07	3.64751e+07	9.54882e+07	5.22665e+07	-0.869436	0.0187423	0.162231	1.2541	Morphine n-oxide	154.369	601.231	Prenol lipids	639-46-3	HMDB0029382	-	-	-	-
M141T627_NEG	1.2616e+08	1.31155e+08	1.42221e+08	9.2428e+07	1.1567e+08	7.79199e+07	1.33179e+08	9.53392e+07	-0.482221	0.0341862	0.212801	1.09125	Cis,cis-muconic acid	627.184	141.016	Fatty Acyls	1119-72-8	HMDB0006331	C02480	ko01100//Metabolic pathways;ko01120//Microbial metabolism in diverse environments;ko01220//Degradation of aromatic compounds	Global and overview maps	Metabolism
M518T196_POS	3.23088e+09	3.61697e+09	4.27151e+09	1.38349e+09	1.61519e+09	1.17906e+09	3.70645e+09	1.39258e+09	-1.41228	0.0021491	0.0716933	13.5495	1-Palmitoyl-sn-glycero-3-phosphocholine	196.097	518.324	Glycerophospholipids	17364-16-8	HMDB0010382	-	-	-	-
M311T168_POS	9.88315e+09	9.97203e+09	1.03057e+10	7.70063e+09	8.52427e+09	6.7656e+09	1.00536e+10	7.6635e+09	-0.391642	0.010332	0.121591	13.202	Desogestrel	167.695	311.258	Steroids and steroid derivatives	54024-22-5	HMDB0014449	-	-	-	-
M522T192_POS	1.70905e+09	1.825e+09	2.07221e+09	1.25438e+09	1.57835e+09	9.6252e+08	1.86875e+09	1.26508e+09	-0.562842	0.0437788	0.23422	6.36799	Lpc 18:1	191.523	522.356	Glycerophospholipids	19420-56-5	HMDB0002815	-	-	-	-
M386T58_POS	2.30441e+08	2.70327e+08	3.08939e+08	1.75111e+08	1.47392e+08	8.70216e+07	2.69902e+08	1.36508e+08	-0.983451	0.0180356	0.155218	3.11372	Leukotriene b4 dimethylamide	58.1882	386.29	Fatty Acyls	83024-92-4	HMDB0005085	-	-	-	-
M360T382_2_POS	7.96577e+08	8.32103e+08	8.71022e+08	7.34556e+08	7.28624e+08	6.16936e+08	8.33234e+08	6.93372e+08	-0.265092	0.0333059	0.206286	3.09193	D-turanose	382.356	360.15	Fatty Acyls	547-25-1	HMDB0011740	-	-	-	-
M133T98_POS	2.9144e+08	3.10034e+08	3.01305e+08	1.92569e+08	2.16421e+08	1.70062e+08	3.00926e+08	1.93017e+08	-0.640681	0.00170609	0.0642969	2.88937	L-carvone	97.9109	133.1	Prenol lipids	6485-40-1	HMDB0035089	C01767	ko01110//Biosynthesis of secondary metabolites;ko00902//Monoterpenoid biosynthesis;ko00903//Limonene and pinene degradation	Global and overview maps;Metabolism of terpenoids and polyketides	Metabolism
M525T200_POS	3.21174e+08	3.23632e+08	3.30603e+08	2.51151e+08	2.25874e+08	2.15001e+08	3.25136e+08	2.30675e+08	-0.495182	0.00103657	0.0605973	2.71072	Amcinonide	199.665	525.231	Steroids and steroid derivatives	51022-69-6	HMDB0014433	-	-	-	-
M591T182_2_POS	2.46331e+08	2.4613e+08	2.62222e+08	1.83247e+08	1.49196e+08	1.92095e+08	2.51561e+08	1.74846e+08	-0.524821	0.00557126	0.0995283	2.43348	1,2-dihexadecanoyl-sn-glycerol	181.845	591.499	Glycerolipids	-	HMDB0007098	C00165	ko04931//Insulin resistance;ko04933//AGE-RAGE signaling pathway in diabetic complications	Endocrine and metabolic disease	Human Diseases
M546T275_POS	2.23377e+08	2.33185e+08	2.26433e+08	1.71972e+08	1.53862e+08	1.08807e+08	2.27665e+08	1.4488e+08	-0.65205	0.0120926	0.129748	2.42863	1-(1z-octadecenyl)-sn-glycero-3-phosphocholine	274.775	546.327	Glycerophospholipids	-	HMDB0013122	C04230	ko00564//Glycerophospholipid metabolism	Lipid metabolism	Metabolism
M595T265_POS	1.15277e+08	1.29501e+08	1.39909e+08	6.80194e+07	7.16823e+07	5.09322e+07	1.28229e+08	6.35446e+07	-1.01288	0.0025125	0.0770411	2.25035	Ganoderic acid h	264.656	595.288	Prenol lipids	98665-19-1	HMDB0035987	-	-	-	-
M441T258_1_POS	2.00232e+08	1.92469e+08	1.80456e+08	2.64686e+08	2.30596e+08	2.73324e+08	1.91052e+08	2.56202e+08	0.423316	0.0102604	0.121279	2.19937	Ginkgolide c	257.657	441.137	Prenol lipids	15291-76-6	HMDB0036860	-	-	-	-
M548T258_POS	1.6225e+08	1.78977e+08	1.8641e+08	1.25342e+08	1.3648e+08	9.29559e+07	1.75879e+08	1.18259e+08	-0.572629	0.0179625	0.155024	2.034	1-o-octadecyl-sn-glyceryl-3-phosphorylcholine	257.622	548.343	Glycerophospholipids	74430-89-0	HMDB0011149	C04317	ko01100//Metabolic pathways;ko00565//Ether lipid metabolism	Global and overview maps;Lipid metabolism	Metabolism
M206T255_POS	3.06602e+07	3.40391e+07	3.49991e+07	8.06283e+07	8.95934e+07	6.17064e+07	3.32328e+07	7.73094e+07	1.21804	0.00610774	0.102608	1.83127	Pantothenol	255.051	206.117	Fatty Acyls	-	HMDB0304820	C05944	ko00770//Pantothenate and CoA biosynthesis	Metabolism of cofactors and vitamins	Metabolism
M423T33_POS	1.63677e+08	1.92593e+08	1.6561e+08	2.24817e+08	2.18804e+08	2.0645e+08	1.7396e+08	2.1669e+08	0.316881	0.0166546	0.150446	1.75208	7.alpha.-hydroxy-4-cholesten-3-one	32.7731	423.31	Steroids and steroid derivatives	3862-25-7	HMDB0001993	C05455	ko01100//Metabolic pathways	Global and overview maps	Metabolism
M479T226_POS	1.69313e+07	1.82502e+07	1.84225e+07	5.34916e+07	5.34226e+07	4.18666e+07	1.7868e+07	4.95936e+07	1.47278	0.00123281	0.0618193	1.58189	Triamcinolone diacetate	225.699	479.189	Steroids and steroid derivatives	124-94-7	HMDB0014758	-	-	-	-
M433T247_POS	1.24959e+08	1.30113e+08	1.33866e+08	9.79082e+07	1.09014e+08	7.68535e+07	1.29646e+08	9.45917e+07	-0.454789	0.0230628	0.174543	1.56014	15.beta.-hydroxycyproterone acetate	246.672	433.168	Steroids and steroid derivatives	-	HMDB0060708	-	-	-	-
M175T275_POS	5.31534e+07	5.73413e+07	6.44995e+07	3.07117e+07	3.18345e+07	2.17618e+07	5.83314e+07	2.81027e+07	-1.05357	0.00276759	0.0790822	1.53467	.alpha.-ionone	275.471	175.148	Prenol lipids	-	HMDB0059883	-	-	-	-
M501T207_POS	1.0302e+08	1.15258e+08	1.05718e+08	8.28378e+07	7.37369e+07	7.89732e+07	1.07999e+08	7.8516e+07	-0.459955	0.00293218	0.079107	1.51258	Gossypol	206.611	501.194	Prenol lipids	90141-22-3	HMDB0040723	C07667	ko01110//Biosynthesis of secondary metabolites;ko00909//Sesquiterpenoid and triterpenoid biosynthesis	Global and overview maps;Metabolism of terpenoids and polyketides	Metabolism
M351T33_POS	6.54275e+07	6.64115e+07	7.06321e+07	9.28541e+07	9.52766e+07	9.10499e+07	6.74904e+07	9.30602e+07	0.463483	0.000220766	0.0376119	1.41738	Bufalin	33.1259	351.253	Steroids and steroid derivatives	-	HMDB0249428	-	-	-	-
M371T97_POS	6.72569e+07	7.26931e+07	6.62236e+07	5.16362e+07	5.19392e+07	4.65931e+07	6.87245e+07	5.00561e+07	-0.457277	0.00214603	0.0716933	1.19474	Ingenol	97.3119	371.206	Prenol lipids	-	HMDB0253484	-	-	-	-
M337T87_POS	1.04253e+08	1.00882e+08	1.07531e+08	8.79825e+07	8.77691e+07	8.67088e+07	1.04222e+08	8.74868e+07	-0.252522	0.00103189	0.0605973	1.14773	MG(18:2(9Z,12Z)/0:0/0:0)[rac]	87.4181	337.274	Fatty Acyls	-	HMDB0242115	-	-	-	-
M295T178_POS	2.92811e+07	2.84966e+07	3.0534e+07	5.0443e+07	4.43357e+07	4.25292e+07	2.94372e+07	4.57693e+07	0.636739	0.00269876	0.0782476	1.12644	Ethisterone	177.838	295.227	Steroids and steroid derivatives	-	HMDB0244770	-	-	-	-

## Sheet: CK-vs-T2
Table S4. Lipids classification in groups
index	CK-1	CK-2	CK-3	T2-1	T2-2	T2-3	control_mean	case_mean	log2_FC(case_mean/control_mean)	Pvalue	fdr	vip	MS2_name	RT	m/z	Class	CAS	HMDB	C_ID	Pathway	KEGG_B_class	KEGG_A_class
M277T36_NEG	1.82458e+09	1.99031e+09	2.30615e+09	1.13393e+09	1.2846e+09	1.44762e+09	2.04035e+09	1.28872e+09	-0.662881	0.0109947	0.0859322	5.28764	Linolenic acid	35.5945	277.217	Fatty Acyls	463-40-1	HMDB0001388	C06427	ko01100//Metabolic pathways;ko01110//Biosynthesis of secondary metabolites;ko01040//Biosynthesis of unsaturated fatty acids;ko00592//alpha-Linolenic acid metabolism	Global and overview maps;Lipid metabolism	Metabolism
M217T110_NEG	1.60375e+09	1.75249e+09	1.80664e+09	1.199e+09	9.92281e+08	6.36839e+08	1.72096e+09	9.42708e+08	-0.868332	0.0112739	0.0867588	5.2466	Demethoxycurcumin	110.001	217.035	Diarylheptanoids	22608-11-3	HMDB0033801	C17742	ko01110//Biosynthesis of secondary metabolites;ko00945//Stilbenoid, diarylheptanoid and gingerol biosynthesis	Biosynthesis of other secondary metabolites;Global and overview maps	Metabolism
M341T151_NEG	1.94638e+09	2.07291e+09	1.89806e+09	2.81497e+09	2.70211e+09	2.31504e+09	1.97245e+09	2.61071e+09	0.404452	0.0163123	0.101128	4.75986	Iloprost	150.523	341.197	Fatty Acyls	78919-13-8	HMDB0015220	-	-	-	-
M201T181_NEG	3.62574e+08	3.29749e+08	4.14087e+08	9.2929e+08	7.581e+08	7.68299e+08	3.68803e+08	8.18563e+08	1.15024	0.00176266	0.0449278	4.13307	Sebacic acid	181.132	201.114	Fatty Acyls	111-20-6	HMDB0000792	-	-	-	-
M213T92_NEG	1.74634e+08	1.85346e+08	1.86926e+08	2.86963e+08	2.29678e+08	2.62583e+08	1.82302e+08	2.59742e+08	0.510747	0.0104627	0.0835122	1.68523	Dethiobiotin	92.4728	213.113	Fatty Acyls	533-48-2	HMDB0003581	C01909	ko01100//Metabolic pathways;ko00780//Biotin metabolism	Global and overview maps;Metabolism of cofactors and vitamins	Metabolism
M601T154_NEG	8.14872e+07	1.08198e+08	9.67792e+07	3.81923e+07	4.27889e+07	5.46369e+07	9.54882e+07	4.5206e+07	-1.07881	0.00536146	0.0661339	1.36493	Morphine n-oxide	154.369	601.231	Prenol lipids	639-46-3	HMDB0029382	-	-	-	-
M313T65_POS	4.82074e+09	4.85041e+09	3.8959e+09	1.0497e+10	9.12511e+09	9.56191e+09	4.52235e+09	9.72799e+09	1.10507	0.000526115	0.022442	19.9261	1-palmitoylglycerol	65.1767	313.274	Glycerolipids	-	HMDB0245964	-	-	-	-
M492T365_4_POS	2.16136e+10	2.01972e+10	1.93366e+10	1.70837e+10	1.75142e+10	1.87322e+10	2.03825e+10	1.77767e+10	-0.197341	0.0345193	0.150934	13.0144	Cevadine	365.357	492.317	Steroids and steroid derivatives	-	HMDB0259783	-	-	-	-
M311T168_POS	9.88315e+09	9.97203e+09	1.03057e+10	8.37509e+09	8.47182e+09	7.66266e+09	1.00536e+10	8.16986e+09	-0.299333	0.00274135	0.0430856	11.8277	Desogestrel	167.695	311.258	Steroids and steroid derivatives	54024-22-5	HMDB0014449	-	-	-	-
M518T196_POS	3.23088e+09	3.61697e+09	4.27151e+09	1.69619e+09	2.35531e+09	2.16401e+09	3.70645e+09	2.07184e+09	-0.839128	0.0106285	0.0823982	10.8072	1-Palmitoyl-sn-glycero-3-phosphocholine	196.097	518.324	Glycerophospholipids	17364-16-8	HMDB0010382	-	-	-	-
M307T124_POS	4.58653e+08	5.51336e+08	4.90266e+08	1.87978e+09	1.63362e+09	7.91741e+08	5.00085e+08	1.43505e+09	1.52085	0.0474088	0.181568	7.68614	Cortisone	123.598	307.191	Steroids and steroid derivatives	-	HMDB0243633	C00762	ko01100//Metabolic pathways	Global and overview maps	Metabolism
M275T51_POS	6.53554e+09	6.19553e+09	6.24152e+09	6.68622e+09	7.2498e+09	6.78757e+09	6.3242e+09	6.90786e+09	0.127358	0.0455809	0.177114	6.04773	Nandrolone	50.6125	275.201	Steroids and steroid derivatives	434-22-0	HMDB0002725	-	-	-	-
M462T264_2_POS	5.49423e+08	6.16768e+08	6.63302e+08	5.22399e+08	4.43111e+08	4.80858e+08	6.09831e+08	4.82123e+08	-0.339008	0.0336683	0.148386	2.88415	Psychosine	264.364	462.343	Sphingolipids	-	HMDB0242640	C01747	ko00600//Sphingolipid metabolism	Lipid metabolism	Metabolism
M386T58_POS	2.30441e+08	2.70327e+08	3.08939e+08	1.56173e+08	1.50892e+08	1.65577e+08	2.69902e+08	1.57547e+08	-0.776655	0.00821183	0.073033	2.83973	Leukotriene b4 dimethylamide	58.1882	386.29	Fatty Acyls	83024-92-4	HMDB0005085	-	-	-	-
M306T193_POS	4.34488e+08	4.69221e+08	4.53272e+08	5.60284e+08	5.02396e+08	5.20911e+08	4.52327e+08	5.27864e+08	0.2228	0.0188628	0.108593	2.28522	N-acetylsphingosine	192.637	306.279	Sphingolipids	-	HMDB0247781	-	-	-	-
M591T182_2_POS	2.46331e+08	2.4613e+08	2.62222e+08	1.61357e+08	1.64651e+08	2.12157e+08	2.51561e+08	1.79388e+08	-0.487821	0.0138906	0.0922035	2.24316	1,2-dihexadecanoyl-sn-glycerol	181.845	591.499	Glycerolipids	-	HMDB0007098	C00165	ko04931//Insulin resistance;ko04933//AGE-RAGE signaling pathway in diabetic complications	Endocrine and metabolic disease	Human Diseases
M466T392_POS	2.11918e+08	1.94295e+08	1.41208e+08	1.10996e+08	1.04276e+08	1.12663e+08	1.82474e+08	1.09311e+08	-0.739246	0.0268281	0.131341	2.20418	Glycocholic acid	391.886	466.301	Steroids and steroid derivatives	68753-51-5	HMDB0000331	C01921	ko01100//Metabolic pathways	Global and overview maps	Metabolism
M548T258_POS	1.6225e+08	1.78977e+08	1.8641e+08	1.16751e+08	1.09647e+08	1.1859e+08	1.75879e+08	1.14996e+08	-0.613	0.00134819	0.0320468	2.13791	1-o-octadecyl-sn-glyceryl-3-phosphorylcholine	257.622	548.343	Glycerophospholipids	74430-89-0	HMDB0011149	C04317	ko01100//Metabolic pathways;ko00565//Ether lipid metabolism	Global and overview maps;Lipid metabolism	Metabolism
M525T200_POS	3.21174e+08	3.23632e+08	3.30603e+08	2.83142e+08	2.90499e+08	2.51357e+08	3.25136e+08	2.75e+08	-0.241615	0.0153031	0.0972061	1.87087	Amcinonide	199.665	525.231	Steroids and steroid derivatives	51022-69-6	HMDB0014433	-	-	-	-
M423T33_POS	1.63677e+08	1.92593e+08	1.6561e+08	2.17549e+08	2.02764e+08	2.29379e+08	1.7396e+08	2.16564e+08	0.316038	0.0244209	0.12467	1.69503	7.alpha.-hydroxy-4-cholesten-3-one	32.7731	423.31	Steroids and steroid derivatives	3862-25-7	HMDB0001993	C05455	ko01100//Metabolic pathways	Global and overview maps	Metabolism
M433T247_POS	1.24959e+08	1.30113e+08	1.33866e+08	1.63817e+08	1.61513e+08	1.70596e+08	1.29646e+08	1.65309e+08	0.350588	0.000685692	0.0244688	1.6434	15.beta.-hydroxycyproterone acetate	246.672	433.168	Steroids and steroid derivatives	-	HMDB0060708	-	-	-	-
M206T255_POS	3.06602e+07	3.40391e+07	3.49991e+07	6.86014e+07	6.3338e+07	6.90467e+07	3.32328e+07	6.69954e+07	1.01145	0.000116242	0.0137023	1.61069	Pantothenol	255.051	206.117	Fatty Acyls	-	HMDB0304820	C05944	ko00770//Pantothenate and CoA biosynthesis	Metabolism of cofactors and vitamins	Metabolism
M289T29_POS	3.98898e+08	4.41185e+08	4.3181e+08	4.67099e+08	4.67157e+08	4.57287e+08	4.23964e+08	4.63848e+08	0.129709	0.0394137	0.162502	1.59508	Oxandrolone	28.5875	289.216	Steroids and steroid derivatives	53-39-4	HMDB0014759	-	-	-	-
M591T30_POS	1.74758e+08	1.74661e+08	1.51058e+08	1.2364e+08	1.41944e+08	1.33472e+08	1.66826e+08	1.33018e+08	-0.326715	0.0235645	0.122517	1.51613	Leukotriene f4	29.7921	591.283	Fatty Acyls	-	HMDB0006465	C06462	ko01100//Metabolic pathways;ko00590//Arachidonic acid metabolism	Global and overview maps;Lipid metabolism	Metabolism
M221T83_POS	1.04425e+08	1.05503e+08	1.03369e+08	1.40568e+08	1.42783e+08	1.22458e+08	1.04432e+08	1.3527e+08	0.373268	0.00885085	0.0764469	1.48061	2,6-di-tert-butylbenzoquinone	83.3111	221.154	Prenol lipids	719-22-2	HMDB0013817	-	-	-	-
M133T98_POS	2.9144e+08	3.10034e+08	3.01305e+08	2.83411e+08	2.60706e+08	2.66856e+08	3.00926e+08	2.70324e+08	-0.154719	0.024056	0.123873	1.4305	L-carvone	97.9109	133.1	Prenol lipids	6485-40-1	HMDB0035089	C01767	ko01110//Biosynthesis of secondary metabolites;ko00902//Monoterpenoid biosynthesis;ko00903//Limonene and pinene degradation	Global and overview maps;Metabolism of terpenoids and polyketides	Metabolism
M441T258_1_POS	2.00232e+08	1.92469e+08	1.80456e+08	2.08924e+08	2.26996e+08	2.19464e+08	1.91052e+08	2.18462e+08	0.193413	0.024402	0.124618	1.35269	Ginkgolide c	257.657	441.137	Prenol lipids	15291-76-6	HMDB0036860	-	-	-	-
M383T229_POS	1.09185e+08	1.16058e+08	1.11528e+08	1.54781e+08	1.30847e+08	1.29498e+08	1.12257e+08	1.38376e+08	0.301784	0.0366206	0.156366	1.31023	Maresin 1	228.912	383.204	Fatty Acyls	-	HMDB0254335	-	-	-	-
M595T265_POS	1.15277e+08	1.29501e+08	1.39909e+08	9.35629e+07	1.06831e+08	1.06347e+08	1.28229e+08	1.02247e+08	-0.326664	0.0359069	0.154142	1.30934	Ganoderic acid h	264.656	595.288	Prenol lipids	98665-19-1	HMDB0035987	-	-	-	-
M337T87_POS	1.04253e+08	1.00882e+08	1.07531e+08	7.69401e+07	8.17893e+07	8.74345e+07	1.04222e+08	8.20547e+07	-0.345002	0.00349002	0.0488779	1.27844	MG(18:2(9Z,12Z)/0:0/0:0)[rac]	87.4181	337.274	Fatty Acyls	-	HMDB0242115	-	-	-	-
M295T178_POS	2.92811e+07	2.84966e+07	3.0534e+07	6.23058e+07	4.20135e+07	4.64227e+07	2.94372e+07	5.02473e+07	0.771406	0.0282639	0.135128	1.1858	Ethisterone	177.838	295.227	Steroids and steroid derivatives	-	HMDB0244770	-	-	-	-
M371T97_POS	6.72569e+07	7.26931e+07	6.62236e+07	5.55158e+07	5.41939e+07	5.26609e+07	6.87245e+07	5.41235e+07	-0.344568	0.00253922	0.0413551	1.04141	Ingenol	97.3119	371.206	Prenol lipids	-	HMDB0253484	-	-	-	-
M413T406_POS	3.3804e+07	3.09223e+07	4.06099e+07	2.29477e+07	1.78096e+07	2.08476e+07	3.51121e+07	2.0535e+07	-0.773883	0.010786	0.0827713	1.01181	Loganin	405.5	413.121	Prenol lipids	-	HMDB0247827	C01433	ko01100//Metabolic pathways;ko01110//Biosynthesis of secondary metabolites;ko00902//Monoterpenoid biosynthesis	Global and overview maps;Metabolism of terpenoids and polyketides	Metabolism
M351T33_POS	6.54275e+07	6.64115e+07	7.06321e+07	7.623e+07	8.51282e+07	8.52095e+07	6.74904e+07	8.21892e+07	0.284268	0.0121736	0.0870556	1.01101	Bufalin	33.1259	351.253	Steroids and steroid derivatives	-	HMDB0249428	-	-	-	-

## Sheet: CK-vs-T3
Table S4. Lipids classification in groups
index	CK-1	CK-2	CK-3	T3-1	T3-2	T3-3	control_mean	case_mean	log2_FC(case_mean/control_mean)	Pvalue	fdr	vip	MS2_name	RT	m/z	Class	CAS	HMDB	C_ID	Pathway	KEGG_B_class	KEGG_A_class
M391T355_2_NEG	2.56785e+09	3.27775e+09	3.23575e+09	9.42396e+08	1.53477e+09	1.63606e+09	3.02712e+09	1.37108e+09	-1.14263	0.006317	0.111359	8.33103	Shanzhiside	355.124	391.105	Prenol lipids	-	HMDB0258270	-	-	-	-
M217T110_NEG	1.60375e+09	1.75249e+09	1.80664e+09	5.94029e+08	7.74102e+08	8.0346e+08	1.72096e+09	7.23864e+08	-1.24942	0.000365361	0.0502556	6.6021	Demethoxycurcumin	110.001	217.035	Diarylheptanoids	22608-11-3	HMDB0033801	C17742	ko01110//Biosynthesis of secondary metabolites;ko00945//Stilbenoid, diarylheptanoid and gingerol biosynthesis	Biosynthesis of other secondary metabolites;Global and overview maps	Metabolism
M815T58_2_NEG	3.18051e+09	3.58505e+09	3.54229e+09	1.5766e+09	2.37392e+09	2.83788e+09	3.43595e+09	2.2628e+09	-0.602601	0.0396334	0.219667	6.49107	Ginsenoside f3	58.3228	815.498	Prenol lipids	62025-50-7	HMDB0039556	-	-	-	-
M277T36_NEG	1.82458e+09	1.99031e+09	2.30615e+09	1.00589e+09	1.31207e+09	1.62871e+09	2.04035e+09	1.31556e+09	-0.63314	0.0338613	0.205672	5.19939	Linolenic acid	35.5945	277.217	Fatty Acyls	463-40-1	HMDB0001388	C06427	ko01100//Metabolic pathways;ko01110//Biosynthesis of secondary metabolites;ko01040//Biosynthesis of unsaturated fatty acids;ko00592//alpha-Linolenic acid metabolism	Global and overview maps;Lipid metabolism	Metabolism
M175T310_NEG	1.70513e+09	1.91719e+09	2.18586e+09	1.21168e+09	1.39712e+09	1.31233e+09	1.93606e+09	1.30704e+09	-0.566817	0.0134799	0.142453	5.07484	2-isopropylmalic acid	309.606	175.061	Fatty Acyls	49601-06-1	HMDB0000402	C02504	ko01100//Metabolic pathways;ko01110//Biosynthesis of secondary metabolites;ko01230//Biosynthesis of amino acids;ko01210//2-Oxocarboxylic acid metabolism;ko00620//Pyruvate metabolism;ko00290//Valine, leucine and isoleucine biosynthesis	Amino acid metabolism;Carbohydrate metabolism;Global and overview maps	Metabolism
M275T56_NEG	5.41743e+08	8.12253e+08	7.49973e+08	6.72136e+07	2.72246e+08	4.70102e+08	7.01323e+08	2.69854e+08	-1.3779	0.0386108	0.217616	4.02421	Stearidonic acid	55.8991	275.202	Fatty Acyls	20290-75-9	HMDB0006547	C16300	ko01110//Biosynthesis of secondary metabolites;ko00592//alpha-Linolenic acid metabolism	Global and overview maps;Lipid metabolism	Metabolism
M227T316_NEG	6.16049e+08	6.99205e+08	7.38167e+08	3.11892e+08	4.38822e+08	4.9219e+08	6.84473e+08	4.14302e+08	-0.724313	0.0137983	0.144294	3.27707	Trans-traumatic acid	316.203	227.129	Fatty Acyls	6402-36-4	HMDB0000933	C16308	ko01110//Biosynthesis of secondary metabolites;ko00592//alpha-Linolenic acid metabolism	Global and overview maps;Lipid metabolism	Metabolism
M255T35_NEG	1.48534e+09	1.52616e+09	1.59021e+09	1.11407e+09	1.37089e+09	1.35811e+09	1.5339e+09	1.28102e+09	-0.259911	0.0467383	0.235457	2.93538	Palmitic acid	35.2454	255.233	Fatty Acyls	-	HMDB0303203	C00249	ko01100//Metabolic pathways;ko01040//Biosynthesis of unsaturated fatty acids;ko00061//Fatty acid biosynthesis;ko00071//Fatty acid degradation;ko00073//Cutin, suberine and wax biosynthesis;ko01212//Fatty acid metabolism;ko00062//Fatty acid elongation	Global and overview maps;Lipid metabolism	Metabolism
M175T72_NEG	5.08209e+08	5.31269e+08	5.27482e+08	3.97753e+08	4.0987e+08	4.22079e+08	5.2232e+08	4.09901e+08	-0.349658	0.00035863	0.0502556	2.22636	3-isopropylmalate	71.5919	175.061	Fatty Acyls	126576-14-5	HMDB0012156	C04411	ko01100//Metabolic pathways;ko01110//Biosynthesis of secondary metabolites;ko01230//Biosynthesis of amino acids;ko01210//2-Oxocarboxylic acid metabolism;ko00290//Valine, leucine and isoleucine biosynthesis	Amino acid metabolism;Global and overview maps	Metabolism
M329T152_NEG	3.17426e+08	3.2598e+08	2.76023e+08	2.1815e+08	1.85302e+08	1.71821e+08	3.06476e+08	1.91758e+08	-0.676492	0.0051566	0.104219	2.21198	11beta-hydroxyprogesterone	151.542	329.234	Steroids and steroid derivatives	-	HMDB0304821	-	-	-	-
M209T98_NEG	1.46039e+08	1.52179e+08	1.51468e+08	3.30011e+08	2.52574e+08	2.34849e+08	1.49895e+08	2.72478e+08	0.862183	0.0138485	0.144566	2.15008	Jasmonic acid	97.9728	209.118	Fatty Acyls	59366-47-1	HMDB0032797	C08491	ko01100//Metabolic pathways;ko01110//Biosynthesis of secondary metabolites;ko00592//alpha-Linolenic acid metabolism;ko04075//Plant hormone signal transduction	Global and overview maps;Lipid metabolism;Signal transduction	Environmental Information Processing;Metabolism
M601T154_NEG	8.14872e+07	1.08198e+08	9.67792e+07	1.27628e+07	4.50983e+07	6.3063e+07	9.54882e+07	4.0308e+07	-1.24426	0.0294132	0.192677	1.44058	Morphine n-oxide	154.369	601.231	Prenol lipids	639-46-3	HMDB0029382	-	-	-	-
M99T55_NEG	5.67617e+07	1.00027e+08	9.20038e+07	4.15574e+07	2.81338e+07	4.37489e+07	8.29308e+07	3.78134e+07	-1.13301	0.0333067	0.204735	1.37421	Trans-2,3-dimethylacrylic acid	55.24	99.0087	Fatty Acyls	80-59-1	HMDB0001470	-	-	-	-
M171T451_NEG	1.24923e+08	1.40214e+08	1.47363e+08	8.81272e+07	1.06806e+08	1.15748e+08	1.375e+08	1.03561e+08	-0.408953	0.031802	0.200968	1.13226	.beta.-glycerophosphate	451.087	171.006	Glycerophospholipids	17181-54-3	HMDB0002520	-	-	-	-
M313T65_POS	4.82074e+09	4.85041e+09	3.8959e+09	6.84905e+09	6.90323e+09	6.91032e+09	4.52235e+09	6.88754e+09	0.606915	0.00166233	0.0915939	13.452	1-palmitoylglycerol	65.1767	313.274	Glycerolipids	-	HMDB0245964	-	-	-	-
M293T52_POS	3.03144e+09	3.95018e+09	3.98817e+09	4.29513e+09	5.04127e+09	4.91179e+09	3.6566e+09	4.7494e+09	0.377242	0.0481212	0.253399	7.99665	Cortodoxone	51.9299	293.211	Steroids and steroid derivatives	-	HMDB0257139	C05488	ko01100//Metabolic pathways	Global and overview maps	Metabolism
M386T58_POS	2.30441e+08	2.70327e+08	3.08939e+08	1.19744e+08	1.02766e+08	1.58174e+08	2.69902e+08	1.26895e+08	-1.08881	0.00691748	0.123272	3.33486	Leukotriene b4 dimethylamide	58.1882	386.29	Fatty Acyls	83024-92-4	HMDB0005085	-	-	-	-
M351T374_POS	3.70537e+08	4.06765e+08	3.77815e+08	2.35597e+08	3.05714e+08	3.20391e+08	3.85039e+08	2.87234e+08	-0.42278	0.0262214	0.203012	2.58724	Anisatin	373.952	351.126	Prenol lipids	-	HMDB0302686	-	-	-	-
M525T200_POS	3.21174e+08	3.23632e+08	3.30603e+08	2.28608e+08	2.78588e+08	2.77686e+08	3.25136e+08	2.61627e+08	-0.313531	0.019248	0.180423	2.06679	Amcinonide	199.665	525.231	Steroids and steroid derivatives	51022-69-6	HMDB0014433	-	-	-	-
M591T182_2_POS	2.46331e+08	2.4613e+08	2.62222e+08	2.05496e+08	1.89656e+08	2.07263e+08	2.51561e+08	2.00805e+08	-0.325112	0.00278371	0.0963641	1.98426	1,2-dihexadecanoyl-sn-glycerol	181.845	591.499	Glycerolipids	-	HMDB0007098	C00165	ko04931//Insulin resistance;ko04933//AGE-RAGE signaling pathway in diabetic complications	Endocrine and metabolic disease	Human Diseases
M501T207_POS	1.0302e+08	1.15258e+08	1.05718e+08	6.63228e+07	7.20369e+07	7.1835e+07	1.07999e+08	7.00649e+07	-0.62425	0.000800496	0.0757364	1.72437	Gossypol	206.611	501.194	Prenol lipids	90141-22-3	HMDB0040723	C07667	ko01110//Biosynthesis of secondary metabolites;ko00909//Sesquiterpenoid and triterpenoid biosynthesis	Global and overview maps;Metabolism of terpenoids and polyketides	Metabolism
M423T33_POS	1.63677e+08	1.92593e+08	1.6561e+08	1.27992e+08	1.50728e+08	1.43192e+08	1.7396e+08	1.40637e+08	-0.306773	0.0440149	0.247247	1.49982	7.alpha.-hydroxy-4-cholesten-3-one	32.7731	423.31	Steroids and steroid derivatives	3862-25-7	HMDB0001993	C05455	ko01100//Metabolic pathways	Global and overview maps	Metabolism
M441T258_1_POS	2.00232e+08	1.92469e+08	1.80456e+08	1.65994e+08	1.63097e+08	1.64735e+08	1.91052e+08	1.64609e+08	-0.214927	0.0104269	0.143217	1.3402	Ginkgolide c	257.657	441.137	Prenol lipids	15291-76-6	HMDB0036860	-	-	-	-
M175T275_POS	5.31534e+07	5.73413e+07	6.44995e+07	3.15471e+07	4.33478e+07	4.84575e+07	5.83314e+07	4.11174e+07	-0.504522	0.0456	0.248965	1.06564	.alpha.-ionone	275.471	175.148	Prenol lipids	-	HMDB0059883	-	-	-	-
