# Supplementary material for: Metabolomics and physio-chemical analyses of mulberry plants leaves response to manganese deficiency and toxicity reveal key metabolites and their pathways in manganese tolerance
Source: Front Plant Sci. 2024 Jun 5;15:1349456. doi: 10.3389/fpls.2024.1349456 (PMC11192020; doi:10.3389/fpls.2024.1349456)
Supplement: Supplementary file 7 [file Table_6.xlsx]

## Sheet: CK-vs-T0
Table S6. Carbohydrates classification in groups
index	CK-1	CK-2	CK-3	T0-1	T0-2	T0-3	control_mean	case_mean	log2_FC(case_mean/control_mean)	Pvalue	fdr	vip	MS2_name	RT	m/z	Class	CAS	HMDB	C_ID	Pathway	KEGG_B_class	KEGG_A_class
M165T368_1_NEG	6534887882	6830951914	7471356392	7841382704	8397642489	8358439108	6945732062	8199154767	0.239348	0.0190185	0.106298	6.96583	D-arabinonic acid	367.627	165.04	Organooxygen compounds	488-30-2	HMDB0000539	C00878	ko01100//Metabolic pathways;ko00053//Ascorbate and aldarate metabolism	Carbohydrate metabolism;Global and overview maps	Metabolism
M179T273_NEG	1143651863	1007739407	9.70998e+08	1994155922	1793975088	2040470075	1040796483	1942867028	0.900499	0.000608447	0.0198489	6.31899	Galactinol	273.185	179.056	Organooxygen compounds	3687-64-7	HMDB0005826	C01235	ko01100//Metabolic pathways;ko00052//Galactose metabolism	Carbohydrate metabolism;Global and overview maps	Metabolism
M87T134_NEG	8292374114	9331311893	8303871865	7640025971	7661988119	7683450262	8642519291	7661821451	-0.173765	0.0466042	0.173981	5.99662	Pyruvate	133.624	87.0087	Keto acids and derivatives	127-17-3	HMDB0000243	C00022	ko01100//Metabolic pathways;ko01110//Biosynthesis of secondary metabolites;ko01120//Microbial metabolism in diverse environments;ko01230//Biosynthesis of amino acids;ko01200//Carbon metabolism;ko00760//Nicotinate and nicotinamide metabolism;ko01220//Degradation of aromatic compounds;ko00260//Glycine, serine and threonine metabolism;ko01210//2-Oxocarboxylic acid metabolism;ko00330//Arginine and pr…	Amino acid metabolism;Biosynthesis of other secondary metabolites;Carbohydrate metabolism;Drug resistance: antimicrobial;Endocrine and metabolic disease;Energy metabolism;Global and overview maps;Metabolism of cofactors and vitamins;Metabolism of other amino acids;Metabolism of terpenoids and polyketides	Human Diseases;Metabolism
M105T318_1_NEG	990273137	1083720120	1102578948	1526728358	1317057427	1293777100	1058857401	1379187629	0.38131	0.0173125	0.100988	3.5708	Glyceric acid	318.213	105.019	Organooxygen compounds	473-81-4	HMDB0000139	C00258	ko01100//Metabolic pathways;ko01110//Biosynthesis of secondary metabolites;ko01120//Microbial metabolism in diverse environments;ko01200//Carbon metabolism;ko00260//Glycine, serine and threonine metabolism;ko00630//Glyoxylate and dicarboxylate metabolism;ko00030//Pentose phosphate pathway;ko00561//Glycerolipid metabolism	Amino acid metabolism;Carbohydrate metabolism;Global and overview maps;Lipid metabolism	Metabolism
M421T184_2_NEG	3.20107e+08	3.60585e+08	4.8411e+08	2.43602e+08	2.50609e+08	2.5561e+08	3.88267e+08	249940328	-0.635466	0.0489405	0.179289	2.24603	alpha.,.alpha.'-trehalose 6-phosphate	183.796	421.08	Organooxygen compounds	4484-88-2	HMDB0001124	C00689	ko01100//Metabolic pathways;ko01110//Biosynthesis of secondary metabolites;ko00500//Starch and sucrose metabolism	Carbohydrate metabolism;Global and overview maps	Metabolism
M133T203_NEG	304765506	3.53918e+08	3.89184e+08	2.70745e+08	2.6322e+08	2.8045e+08	3.49289e+08	2.71472e+08	-0.363619	0.0357009	0.149439	1.70711	D-arabitol	203.052	133.051	Organooxygen compounds	7643-75-6	HMDB0001851	C01904	ko01100//Metabolic pathways;ko00040//Pentose and glucuronate interconversions	Carbohydrate metabolism;Global and overview maps	Metabolism
M503T465_2_NEG	4.78992e+08	463222990	5.16224e+08	4.00206e+08	4.38064e+08	4.18899e+08	4.86146e+08	4.19056e+08	-0.214246	0.0247785	0.121613	1.62733	Raffinose	464.885	503.162	Organooxygen compounds	512-69-6	HMDB0003213	C00492	ko01100//Metabolic pathways;ko02010//ABC transporters;ko00052//Galactose metabolism	Carbohydrate metabolism;Global and overview maps;Membrane transport	Environmental Information Processing;Metabolism
M103T274_NEG	1.69955e+08	1.79121e+08	1.86907e+08	2.35811e+08	2.33839e+08	226117511	1.78661e+08	2.31922e+08	0.376418	0.000741655	0.0216632	1.51534	2-keto-l-gulonic acid	274.447	103.004	Organooxygen compounds	91548-32-2	HMDB0011732	-	-	-	-
M307T273_NEG	7.44608e+07	8.03044e+07	1.01277e+08	3.50157e+07	3.66241e+07	3.22187e+07	8.53473e+07	3.46195e+07	-1.30176	0.00353651	0.0443172	1.46986	Neohesperidose	272.92	307.084	Organooxygen compounds	-	HMDB0302540	-	-	-	-
M487T388_NEG	207138297	2.2619e+08	2.01985e+08	2.66242e+08	2.49377e+08	2.37058e+08	2.11771e+08	2.50892e+08	0.244562	0.0251502	0.122139	1.22429	Blood group b trisaccharide	388.084	487.178	Organooxygen compounds	-	HMDB0248832	-	-	-	-
M632T165_NEG	5.19966e+07	3.76676e+07	4.0923e+07	3.91724e+06	1.48822e+07	1.27639e+07	4.35291e+07	1.05211e+07	-2.04869	0.00384028	0.0464744	1.18179	6'-sialyllactose	164.769	632.228	Organooxygen compounds	35890-39-2	HMDB0006569	-	-	-	-
M571T188_NEG	5.0227e+07	7.40985e+07	6.34094e+07	1.19154e+07	3.80001e+07	3.43298e+07	6.25783e+07	2.80818e+07	-1.15603	0.0320001	0.139139	1.15674	Salicin	187.712	571.22	Organooxygen compounds	138-52-3	HMDB0003546	C01451	ko00010//Glycolysis / Gluconeogenesis	Carbohydrate metabolism	Metabolism
M85T467_NEG	8.44547e+07	8.6727e+07	9.04141e+07	1.1367e+08	1.12876e+08	1.1584e+08	8.71986e+07	1.14129e+08	0.388284	0.000159113	0.011438	1.08973	1,4-butynediol	466.982	85.0295	Organooxygen compounds	-	HMDB0245045	-	-	-	-
M551T93_2_POS	5.62145e+09	6.05793e+09	6.36719e+09	2.54869e+09	4.12394e+09	3.51786e+09	6.01552e+09	3.39683e+09	-0.824501	0.00668357	0.0591485	13.4172	Manumycin a	93.3882	551.265	Organooxygen compounds	-	HMDB0242678	-	-	-	-
M296T406_2_POS	6.40197e+08	3.80381e+08	3.80649e+08	9.52585e+08	7.94177e+08	8.95121e+08	4.67076e+08	8.80628e+08	0.914876	0.0135554	0.0873387	5.28286	Indican	405.795	296.134	Organooxygen compounds	487-60-5	HMDB0061755	-	-	-	-
M527T435_POS	1.86909e+08	2.34486e+08	2.60836e+08	5.86501e+08	5.76877e+08	5.48136e+08	2.2741e+08	5.70505e+08	1.32694	0.000151103	0.0132577	5.0256	Melezitose	434.544	527.159	Organooxygen compounds	597-12-6	HMDB0011730	-	-	-	-
M527T461_1_POS	1.09676e+09	1.13982e+09	1.19547e+09	8.91278e+08	9.42943e+08	8.83385e+08	1.14402e+09	9.05869e+08	-0.336733	0.00222013	0.0344049	4.13268	Gentianose	461.443	527.159	Organooxygen compounds	25954-44-3	HMDB0034072	-	-	-	-
M349T381_2_POS	9.13183e+08	8.98011e+08	9.25228e+08	7.11427e+08	6.85849e+08	7.09954e+08	9.1214e+08	7.0241e+08	-0.376942	5.19784e-05	0.0126114	3.94942	Rutinose	381.009	349.132	Organooxygen compounds	-	HMDB0302439	-	-	-	-
M87T388_POS	1.92592e+09	2.04919e+09	2.08338e+09	1.78424e+09	1.86125e+09	1.78539e+09	2.0195e+09	1.8103e+09	-0.15777	0.0181316	0.102658	3.7276	Diacetyl	387.611	87.0442	Organooxygen compounds	431-03-8	HMDB0003407	C00741	ko01110//Biosynthesis of secondary metabolites;ko00650//Butanoate metabolism	Carbohydrate metabolism;Global and overview maps	Metabolism
M234T272_POS	2.28497e+08	2.63023e+08	2.70248e+08	3.88744e+08	3.58956e+08	3.25158e+08	2.53923e+08	3.57619e+08	0.494034	0.0098661	0.0727612	2.6441	Muramic acid	271.538	234.097	Organooxygen compounds	1114-41-6	HMDB0003254	-	-	-	-
M493T213_POS	2.90282e+08	2.53846e+08	2.13635e+08	4.13875e+08	3.1564e+08	3.55141e+08	2.52588e+08	3.61552e+08	0.517418	0.0392789	0.163069	2.58241	2'-fucosyllactose	213.041	493.168	Organooxygen compounds	41263-94-9	HMDB0002098	-	-	-	-
M499T203_2_POS	1.50305e+08	1.54305e+08	1.54292e+08	7.22719e+07	7.53492e+07	7.48609e+07	1.52967e+08	7.41607e+07	-1.0445	1.11717e-06	0.00385084	2.42416	Isochlorogenic acid b	202.734	499.122	Organooxygen compounds	-	HMDB0253617	-	-	-	-
M129T375_POS	1.71858e+08	1.77933e+08	1.83004e+08	2.00135e+08	1.99899e+08	1.99152e+08	1.77598e+08	1.99728e+08	0.169422	0.00239041	0.0354763	1.25553	Dulcitol	375.493	129.066	Organooxygen compounds	488-45-9	HMDB0011632	C01697	ko01100//Metabolic pathways;ko00052//Galactose metabolism	Carbohydrate metabolism;Global and overview maps	Metabolism
M509T213_POS	4.50152e+07	4.14713e+07	3.00945e+07	6.55024e+07	5.44987e+07	5.33128e+07	3.88603e+07	5.77713e+07	0.572054	0.0334653	0.149322	1.087	3'-galactosyllactose	213.024	509.142	Organooxygen compounds	273932-91-5	HMDB0006599	-	-	-	-
M331T189_POS	6.08233e+07	6.30151e+07	6.57684e+07	3.90113e+07	4.55188e+07	5.26403e+07	6.32022e+07	4.57235e+07	-0.46704	0.013987	0.0887286	1.07896	Biflorin	189.345	331.129	Organooxygen compounds	89701-85-9	HMDB0002336	-	-	-	-

## Sheet: CK-vs-T1
Table S6. Carbohydrates classification in groups
index	CK-1	CK-2	CK-3	T1-1	T1-2	T1-3	control_mean	case_mean	log2_FC(case_mean/control_mean)	Pvalue	fdr	vip	MS2_name	RT	m/z	Class	CAS	HMDB	C_ID	Pathway	KEGG_B_class	KEGG_A_class
M87T134_NEG	8292374114	9331311893	8303871865	6415698576	5250757591	5592061271	8642519291	5752839146	-0.587178	0.00407529	0.0894403	10.7804	Pyruvate	133.624	87.0087	Keto acids and derivatives	127-17-3	HMDB0000243	C00022	ko01100//Metabolic pathways;ko01110//Biosynthesis of secondary metabolites;ko01120//Microbial metabolism in diverse environments;ko01230//Biosynthesis of amino acids;ko01200//Carbon metabolism;ko00760//Nicotinate and nicotinamide metabolism;ko01220//Degradation of aromatic compounds;ko00260//Glycine, serine and threonine metabolism;ko01210//2-Oxocarboxylic acid metabolism;ko00330//Arginine and pr…	Amino acid metabolism;Biosynthesis of other secondary metabolites;Carbohydrate metabolism;Drug resistance: antimicrobial;Endocrine and metabolic disease;Energy metabolism;Global and overview maps;Metabolism of cofactors and vitamins;Metabolism of other amino acids;Metabolism of terpenoids and polyketides	Human Diseases;Metabolism
M683T383_2_NEG	9848682495	10594510107	10810084419	8863886305	8795116327	6993080591	10417759007	8217361074	-0.342298	0.0315392	0.203939	8.46752	Sucrose	383.014	683.225	Organooxygen compounds	57-50-1	HMDB0000258	C00089	ko01100//Metabolic pathways;ko01110//Biosynthesis of secondary metabolites;ko02010//ABC transporters;ko00052//Galactose metabolism;ko00500//Starch and sucrose metabolism	Carbohydrate metabolism;Global and overview maps;Membrane transport	Environmental Information Processing;Metabolism
M179T273_NEG	1143651863	1007739407	9.70998e+08	1533560096	1304092041	1825379000	1040796483	1554343712	0.578618	0.0324248	0.206613	4.04622	Galactinol	273.185	179.056	Organooxygen compounds	3687-64-7	HMDB0005826	C01235	ko01100//Metabolic pathways;ko00052//Galactose metabolism	Carbohydrate metabolism;Global and overview maps	Metabolism
M179T408_4_NEG	4350409294	4507436450	4701837674	5073321625	4930104492	4792346892	4519894473	4931924336	0.125862	0.0339068	0.212011	3.77815	Myo-inositol	407.851	179.056	Organooxygen compounds	87-89-8	HMDB0000211	C00137	ko01100//Metabolic pathways;ko01110//Biosynthesis of secondary metabolites;ko01120//Microbial metabolism in diverse environments;ko02010//ABC transporters;ko00052//Galactose metabolism;ko00053//Ascorbate and aldarate metabolism;ko00562//Inositol phosphate metabolism;ko04070//Phosphatidylinositol signaling system	Carbohydrate metabolism;Global and overview maps;Membrane transport;Signal transduction	Environmental Information Processing;Metabolism
M503T465_2_NEG	4.78992e+08	463222990	5.16224e+08	2.80566e+08	2.62075e+08	3.48966e+08	4.86146e+08	297202126	-0.709946	0.00355539	0.0867529	2.76313	Raffinose	464.885	503.162	Organooxygen compounds	512-69-6	HMDB0003213	C00492	ko01100//Metabolic pathways;ko02010//ABC transporters;ko00052//Galactose metabolism	Carbohydrate metabolism;Global and overview maps;Membrane transport	Environmental Information Processing;Metabolism
M179T383_NEG	3.10106e+08	3.21137e+08	3.25332e+08	2.8855e+08	2.73944e+08	2.53221e+08	3.18858e+08	271905176	-0.229812	0.0138243	0.142296	1.29051	Alpha-d-glucose	382.962	179.056	Organooxygen compounds	492-62-6	HMDB0003345	C00267	ko01100//Metabolic pathways;ko01110//Biosynthesis of secondary metabolites;ko01120//Microbial metabolism in diverse environments;ko01200//Carbon metabolism;ko00520//Amino sugar and nucleotide sugar metabolism;ko00052//Galactose metabolism;ko00010//Glycolysis / Gluconeogenesis;ko00051//Fructose and mannose metabolism	Carbohydrate metabolism;Global and overview maps	Metabolism
M359T164_NEG	9.51274e+07	8.9799e+07	9.40468e+07	5.64049e+07	6.12323e+07	6.19038e+07	9.2991e+07	5.9847e+07	-0.635813	0.000153109	0.0445501	1.14925	.beta.-d-allose	164.204	359.135	Organooxygen compounds	6038-51-3	HMDB0001151	C01487	ko01100//Metabolic pathways;ko01120//Microbial metabolism in diverse environments;ko02010//ABC transporters;ko00051//Fructose and mannose metabolism	Carbohydrate metabolism;Global and overview maps;Membrane transport	Environmental Information Processing;Metabolism
M527T461_1_POS	1.09676e+09	1.13982e+09	1.19547e+09	6.61966e+08	6.39669e+08	7.36106e+08	1.14402e+09	6.79247e+08	-0.7521	0.000339326	0.0420677	6.13124	Gentianose	461.443	527.159	Organooxygen compounds	25954-44-3	HMDB0034072	-	-	-	-
M349T381_2_POS	9.13183e+08	8.98011e+08	9.25228e+08	7.86651e+08	7.97029e+08	8.60641e+08	9.1214e+08	8.14774e+08	-0.162856	0.0163299	0.149054	2.69017	Rutinose	381.009	349.132	Organooxygen compounds	-	HMDB0302439	-	-	-	-
M499T203_2_POS	1.50305e+08	1.54305e+08	1.54292e+08	8.93791e+07	8.89256e+07	6.89118e+07	1.52967e+08	8.24055e+07	-0.892412	0.000509024	0.0511908	2.34992	Isochlorogenic acid b	202.734	499.122	Organooxygen compounds	-	HMDB0253617	-	-	-	-
M127T382_POS	3.35175e+08	3.45803e+08	3.71438e+08	3.09387e+08	3.00232e+08	2.58055e+08	3.50806e+08	2.89225e+08	-0.278481	0.032276	0.204723	2.05884	D-psicose	382.379	127.038	Organooxygen compounds	-	HMDB0250793	-	-	-	-

## Sheet: CK-vs-T2
Table S6. Carbohydrates classification in groups
index	CK-1	CK-2	CK-3	T2-1	T2-2	T2-3	control_mean	case_mean	log2_FC(case_mean/control_mean)	Pvalue	fdr	vip	MS2_name	RT	m/z	Class	CAS	HMDB	C_ID	Pathway	KEGG_B_class	KEGG_A_class
M275T420_2_NEG	3.7505e+09	3.8591e+09	4.08511e+09	5.03419e+09	4.77689e+09	5.06826e+09	3.89824e+09	4.95978e+09	0.347455	0.00140578	0.0407639	6.30843	6-phosphogluconic acid	420.228	275.022	Organooxygen compounds	921-62-0	HMDB0001316	C00345	ko01100//Metabolic pathways;ko01110//Biosynthesis of secondary metabolites;ko01120//Microbial metabolism in diverse environments;ko01200//Carbon metabolism;ko00030//Pentose phosphate pathway	Carbohydrate metabolism;Global and overview maps	Metabolism
M165T368_1_NEG	6.53489e+09	6.83095e+09	7.47136e+09	7.90616e+09	7.63603e+09	8.04539e+09	6.94573e+09	7.86252e+09	0.178866	0.0383186	0.16034	5.34192	D-arabinonic acid	367.627	165.04	Organooxygen compounds	488-30-2	HMDB0000539	C00878	ko01100//Metabolic pathways;ko00053//Ascorbate and aldarate metabolism	Carbohydrate metabolism;Global and overview maps	Metabolism
M179T273_NEG	1.14365e+09	1.00774e+09	9.70998e+08	1.5153e+09	1.73366e+09	1.60122e+09	1.0408e+09	1.61673e+09	0.635387	0.00220527	0.0474679	4.6303	Galactinol	273.185	179.056	Organooxygen compounds	3687-64-7	HMDB0005826	C01235	ko01100//Metabolic pathways;ko00052//Galactose metabolism	Carbohydrate metabolism;Global and overview maps	Metabolism
M179T408_4_NEG	4.35041e+09	4.50744e+09	4.70184e+09	4.86708e+09	4.79591e+09	5.14995e+09	4.51989e+09	4.93764e+09	0.127534	0.0480656	0.181481	3.5695	Myo-inositol	407.851	179.056	Organooxygen compounds	87-89-8	HMDB0000211	C00137	ko01100//Metabolic pathways;ko01110//Biosynthesis of secondary metabolites;ko01120//Microbial metabolism in diverse environments;ko02010//ABC transporters;ko00052//Galactose metabolism;ko00053//Ascorbate and aldarate metabolism;ko00562//Inositol phosphate metabolism;ko04070//Phosphatidylinositol signaling system	Carbohydrate metabolism;Global and overview maps;Membrane transport;Signal transduction	Environmental Information Processing;Metabolism
M421T184_2_NEG	3.20107e+08	3.60585e+08	4.8411e+08	2.63711e+08	2.22811e+08	2.51427e+08	3.88267e+08	2.45983e+08	-0.65849	0.0487458	0.182588	2.17753	.alpha.,.alpha.'-trehalose 6-phosphate	183.796	421.08	Organooxygen compounds	4484-88-2	HMDB0001124	C00689	ko01100//Metabolic pathways;ko01110//Biosynthesis of secondary metabolites;ko00500//Starch and sucrose metabolism	Carbohydrate metabolism;Global and overview maps	Metabolism
M503T465_2_NEG	4.78992e+08	4.63223e+08	5.16224e+08	4.06842e+08	4.03884e+08	4.0428e+08	4.86146e+08	4.05002e+08	-0.263461	0.00672004	0.070581	1.74215	Raffinose	464.885	503.162	Organooxygen compounds	512-69-6	HMDB0003213	C00492	ko01100//Metabolic pathways;ko02010//ABC transporters;ko00052//Galactose metabolism	Carbohydrate metabolism;Global and overview maps;Membrane transport	Environmental Information Processing;Metabolism
M133T203_NEG	3.04766e+08	3.53918e+08	3.89184e+08	2.78393e+08	2.7866e+08	2.75102e+08	3.49289e+08	2.77385e+08	-0.332533	0.0426361	0.169489	1.56497	D-arabitol	203.052	133.051	Organooxygen compounds	7643-75-6	HMDB0001851	C01904	ko01100//Metabolic pathways;ko00040//Pentose and glucuronate interconversions	Carbohydrate metabolism;Global and overview maps	Metabolism
M487T388_NEG	2.07138e+08	2.2619e+08	2.01985e+08	2.7836e+08	2.81665e+08	2.57039e+08	2.11771e+08	2.72355e+08	0.362981	0.00474003	0.0624633	1.49926	Blood group b trisaccharide	388.084	487.178	Organooxygen compounds	-	HMDB0248832	-	-	-	-
M307T273_NEG	7.44608e+07	8.03044e+07	1.01277e+08	3.44675e+07	4.22429e+07	4.29793e+07	8.53473e+07	3.98965e+07	-1.09708	0.00611008	0.0690042	1.31382	Neohesperidose	272.92	307.084	Organooxygen compounds	-	HMDB0302540	-	-	-	-
M571T188_NEG	5.0227e+07	7.40985e+07	6.34094e+07	2.25962e+07	1.83484e+07	2.13287e+07	6.25783e+07	2.07578e+07	-1.59201	0.00398018	0.0597113	1.24369	Salicin	187.712	571.22	Organooxygen compounds	138-52-3	HMDB0003546	C01451	ko00010//Glycolysis / Gluconeogenesis	Carbohydrate metabolism	Metabolism
M291T420_NEG	9.64518e+07	1.03506e+08	1.09272e+08	1.45445e+08	1.33548e+08	1.49876e+08	1.03076e+08	1.42956e+08	0.471859	0.00287068	0.051673	1.21646	D-ribulose 1,5-bisphosphate	420.06	290.981	Organooxygen compounds	-	HMDB0244230	C01182	ko01100//Metabolic pathways;ko01110//Biosynthesis of secondary metabolites;ko01120//Microbial metabolism in diverse environments;ko01200//Carbon metabolism;ko00630//Glyoxylate and dicarboxylate metabolism;ko00710//Carbon fixation in photosynthetic organisms	Carbohydrate metabolism;Energy metabolism;Global and overview maps	Metabolism
M103T274_NEG	1.69955e+08	1.79121e+08	1.86907e+08	2.43131e+08	1.95574e+08	2.21168e+08	1.78661e+08	2.19958e+08	0.300003	0.0473119	0.179932	1.16626	2-keto-l-gulonic acid	274.447	103.004	Organooxygen compounds	91548-32-2	HMDB0011732	-	-	-	-
M523T208_NEG	6.38452e+07	6.75402e+07	7.24399e+07	1.09478e+08	9.18314e+07	9.79262e+07	6.79418e+07	9.97451e+07	0.553947	0.00519531	0.0652403	1.08617	Specnuezhenide	208.399	523.185	Organooxygen compounds	-	HMDB0302806	-	-	-	-
M551T93_2_POS	5.62145e+09	6.05793e+09	6.36719e+09	3.38725e+09	3.38384e+09	4.333e+09	6.01552e+09	3.70136e+09	-0.700634	0.00377677	0.0503376	13.0416	Manumycin a	93.3882	551.265	Organooxygen compounds	-	HMDB0242678	-	-	-	-
M349T381_2_POS	9.13183e+08	8.98011e+08	9.25228e+08	5.06713e+08	4.91097e+08	5.38764e+08	9.1214e+08	5.12191e+08	-0.832573	1.55434e-05	0.00881094	5.5502	Rutinose	381.009	349.132	Organooxygen compounds	-	HMDB0302439	-	-	-	-
M527T461_1_POS	1.09676e+09	1.13982e+09	1.19547e+09	1.0028e+09	9.47866e+08	9.56792e+08	1.14402e+09	9.69151e+08	-0.239313	0.00626411	0.0638895	3.55212	Gentianose	461.443	527.159	Organooxygen compounds	25954-44-3	HMDB0034072	-	-	-	-
M499T203_2_POS	1.50305e+08	1.54305e+08	1.54292e+08	6.80206e+07	6.40141e+07	6.28726e+07	1.52967e+08	6.49691e+07	-1.2354	1.76578e-06	0.00502418	2.60751	Isochlorogenic acid b	202.734	499.122	Organooxygen compounds	-	HMDB0253617	-	-	-	-
M331T189_POS	6.08233e+07	6.30151e+07	6.57684e+07	4.38125e+07	4.30314e+07	4.23069e+07	6.32022e+07	4.30503e+07	-0.553954	0.000175345	0.0156421	1.24236	Biflorin	189.345	331.129	Organooxygen compounds	89701-85-9	HMDB0002336	-	-	-	-
M204T196_POS	2.51392e+07	2.17961e+07	2.25002e+07	5.13643e+07	3.44198e+07	3.97126e+07	2.31452e+07	4.18322e+07	0.853904	0.0216019	0.116788	1.13579	N-acetyl-d-glucosamine	196.251	204.087	Organooxygen compounds	-	HMDB0244808	C00140	ko01100//Metabolic pathways;ko02010//ABC transporters;ko00520//Amino sugar and nucleotide sugar metabolism	Carbohydrate metabolism;Global and overview maps;Membrane transport	Environmental Information Processing;Metabolism
M522T455_1_POS	4.46564e+07	4.93468e+07	4.34336e+07	6.22278e+07	5.56294e+07	6.70589e+07	4.58123e+07	6.16387e+07	0.428103	0.0137306	0.0919269	1.05502	Lsta	454.617	522.143	Organooxygen compounds	64003-53-8	HMDB0006589	-	-	-	-

## Sheet: CK-vs-T3
Table S6. Carbohydrates classification in groups
index	CK-1	CK-2	CK-3	T3-1	T3-2	T3-3	control_mean	case_mean	log2_FC(case_mean/control_mean)	Pvalue	fdr	vip	MS2_name	RT	m/z	Class	CAS	HMDB	C_ID	Pathway	KEGG_B_class	KEGG_A_class
M683T383_2_NEG	9848682495	10594510107	10810084419	7599775453	8958775411	9410606135	10417759007	8656385666	-0.267208	0.0462205	0.234108	7.90958	Sucrose	383.014	683.225	Organooxygen compounds	57-50-1	HMDB0000258	C00089	ko01100//Metabolic pathways;ko01110//Biosynthesis of secondary metabolites;ko02010//ABC transporters;ko00052//Galactose metabolism;ko00500//Starch and sucrose metabolism	Carbohydrate metabolism;Global and overview maps;Membrane transport	Environmental Information Processing;Metabolism
M275T420_2_NEG	3750497447	3859095013	4085113449	2112233263	2769991882	2961686822	3898235303	2614637322	-0.57621	0.00959078	0.127364	7.12092	6-phosphogluconic acid	420.228	275.022	Organooxygen compounds	921-62-0	HMDB0001316	C00345	ko01100//Metabolic pathways;ko01110//Biosynthesis of secondary metabolites;ko01120//Microbial metabolism in diverse environments;ko01200//Carbon metabolism;ko00030//Pentose phosphate pathway	Carbohydrate metabolism;Global and overview maps	Metabolism
M179T408_4_NEG	4350409294	4507436450	4701837674	3287905396	3697246573	3721024054	4519894473	3568725341	-0.34088	0.00538757	0.104678	6.25078	Myo-inositol	407.851	179.056	Organooxygen compounds	87-89-8	HMDB0000211	C00137	ko01100//Metabolic pathways;ko01110//Biosynthesis of secondary metabolites;ko01120//Microbial metabolism in diverse environments;ko02010//ABC transporters;ko00052//Galactose metabolism;ko00053//Ascorbate and aldarate metabolism;ko00562//Inositol phosphate metabolism;ko04070//Phosphatidylinositol signaling system	Carbohydrate metabolism;Global and overview maps;Membrane transport;Signal transduction	Environmental Information Processing;Metabolism
M105T318_1_NEG	990273137	1083720120	1102578948	6.62168e+08	7.80508e+08	8.23349e+08	1058857401	7.55341e+08	-0.487308	0.00693741	0.115304	3.5374	Glyceric acid	318.213	105.019	Organooxygen compounds	473-81-4	HMDB0000139	C00258	ko01100//Metabolic pathways;ko01110//Biosynthesis of secondary metabolites;ko01120//Microbial metabolism in diverse environments;ko01200//Carbon metabolism;ko00260//Glycine, serine and threonine metabolism;ko00630//Glyoxylate and dicarboxylate metabolism;ko00030//Pentose phosphate pathway;ko00561//Glycerolipid metabolism	Amino acid metabolism;Carbohydrate metabolism;Global and overview maps;Lipid metabolism	Metabolism
M503T465_2_NEG	4.78992e+08	463222990	5.16224e+08	424198092	4.01856e+08	3.91022e+08	4.86146e+08	4.05692e+08	-0.261005	0.0121702	0.136853	1.82172	Raffinose	464.885	503.162	Organooxygen compounds	512-69-6	HMDB0003213	C00492	ko01100//Metabolic pathways;ko02010//ABC transporters;ko00052//Galactose metabolism	Carbohydrate metabolism;Global and overview maps;Membrane transport	Environmental Information Processing;Metabolism
M179T383_NEG	3.10106e+08	3.21137e+08	3.25332e+08	2.58936e+08	2.71885e+08	2.80358e+08	3.18858e+08	2.70393e+08	-0.237857	0.00326815	0.0887651	1.43193	Alpha-d-glucose	382.962	179.056	Organooxygen compounds	492-62-6	HMDB0003345	C00267	ko01100//Metabolic pathways;ko01110//Biosynthesis of secondary metabolites;ko01120//Microbial metabolism in diverse environments;ko01200//Carbon metabolism;ko00520//Amino sugar and nucleotide sugar metabolism;ko00052//Galactose metabolism;ko00010//Glycolysis / Gluconeogenesis;ko00051//Fructose and mannose metabolism	Carbohydrate metabolism;Global and overview maps	Metabolism
M571T188_NEG	5.0227e+07	7.40985e+07	6.34094e+07	1.76771e+07	1.70577e+07	3.25275e+07	6.25783e+07	2.24208e+07	-1.48083	0.00935876	0.126946	1.31146	Salicin	187.712	571.22	Organooxygen compounds	138-52-3	HMDB0003546	C01451	ko00010//Glycolysis / Gluconeogenesis	Carbohydrate metabolism	Metabolism
M307T273_NEG	7.44608e+07	8.03044e+07	1.01277e+08	2.99298e+07	3.93344e+07	5.98926e+07	8.53473e+07	4.30522e+07	-0.987257	0.0244974	0.178996	1.27916	Neohesperidose	272.92	307.084	Organooxygen compounds	-	HMDB0302540	-	-	-	-
M291T420_NEG	9.64518e+07	1.03506e+08	1.09272e+08	4.67863e+07	7.0883e+07	8.51556e+07	1.03076e+08	6.76083e+07	-0.608441	0.0396589	0.219707	1.12339	D-ribulose 1,5-bisphosphate	420.06	290.981	Organooxygen compounds	-	HMDB0244230	C01182	ko01100//Metabolic pathways;ko01110//Biosynthesis of secondary metabolites;ko01120//Microbial metabolism in diverse environments;ko01200//Carbon metabolism;ko00630//Glyoxylate and dicarboxylate metabolism;ko00710//Carbon fixation in photosynthetic organisms	Carbohydrate metabolism;Energy metabolism;Global and overview maps	Metabolism
M177T390_NEG	1.15862e+08	124601580	1.36187e+08	8.17576e+07	9.67522e+07	1.0377e+08	1.2555e+08	9.40931e+07	-0.416106	0.0229686	0.174408	1.10129	D-glucono-1,5-lactone	389.84	177.04	Organooxygen compounds	90-80-2	HMDB0000150	C00198	ko01100//Metabolic pathways;ko01110//Biosynthesis of secondary metabolites;ko01120//Microbial metabolism in diverse environments;ko01200//Carbon metabolism;ko00030//Pentose phosphate pathway	Carbohydrate metabolism;Global and overview maps	Metabolism
M209T456_NEG	5.21648e+07	6.31485e+07	6.5898e+07	2.36901e+07	3.03547e+07	4.30448e+07	6.04038e+07	3.23632e+07	-0.900284	0.0165046	0.155159	1.06282	Mucic acid	455.676	209.03	Organooxygen compounds	526-99-8	HMDB0000639	C00879	ko01100//Metabolic pathways;ko00053//Ascorbate and aldarate metabolism	Carbohydrate metabolism;Global and overview maps	Metabolism
M359T164_NEG	9.51274e+07	8.9799e+07	9.40468e+07	6.9929e+07	6.28032e+07	7.33965e+07	9.2991e+07	6.87096e+07	-0.436581	0.00230793	0.0792126	1.01909	.beta.-d-allose	164.204	359.135	Organooxygen compounds	6038-51-3	HMDB0001151	C01487	ko01100//Metabolic pathways;ko01120//Microbial metabolism in diverse environments;ko02010//ABC transporters;ko00051//Fructose and mannose metabolism	Carbohydrate metabolism;Global and overview maps;Membrane transport	Environmental Information Processing;Metabolism
M551T93_2_POS	5621446665	6057929482	6367190143	1929855849	3304308834	4476925218	6015522097	3237029967	-0.894019	0.022323	0.190763	13.9192	Manumycin a	93.3882	551.265	Organooxygen compounds	-	HMDB0242678	-	-	-	-
M87T388_POS	1925920075	2049189143	2083376401	1644218650	1723874186	1822780316	2019495207	1730291051	-0.22298	0.0147442	0.164097	4.64949	Diacetyl	387.611	87.0442	Organooxygen compounds	431-03-8	HMDB0003407	C00741	ko01110//Biosynthesis of secondary metabolites;ko00650//Butanoate metabolism	Carbohydrate metabolism;Global and overview maps	Metabolism
M527T461_1_POS	1096756469	1139819188	1195472908	8.55565e+08	951466785	9.48204e+08	1144016188	918411911	-0.316894	0.00604433	0.118103	4.0919	Gentianose	461.443	527.159	Organooxygen compounds	25954-44-3	HMDB0034072	-	-	-	-
M234T272_POS	2.28497e+08	2.63023e+08	2.70248e+08	6.2114e+07	88323123	79936124	2.53923e+08	7.67911e+07	-1.72538	0.000296083	0.0638883	3.7285	Muramic acid	271.538	234.097	Organooxygen compounds	1114-41-6	HMDB0003254	-	-	-	-
M349T381_2_POS	9.13183e+08	8.98011e+08	925227644	8.35873e+08	6.90781e+08	6.90569e+08	9.1214e+08	7.39074e+08	-0.303536	0.0242439	0.196756	3.48062	Rutinose	381.009	349.132	Organooxygen compounds	-	HMDB0302439	-	-	-	-
M499T203_2_POS	1.50305e+08	1.54305e+08	1.54292e+08	5.70787e+07	8.31877e+07	8.40976e+07	1.52967e+08	7.4788e+07	-1.03235	0.000949593	0.078109	2.42991	Isochlorogenic acid b	202.734	499.122	Organooxygen compounds	-	HMDB0253617	-	-	-	-
M129T375_POS	1.71858e+08	177932791	1.83004e+08	1.46571e+08	1.5668e+08	1.58454e+08	1.77598e+08	1.53902e+08	-0.206608	0.00846602	0.133288	1.325	Dulcitol	375.493	129.066	Organooxygen compounds	488-45-9	HMDB0011632	C01697	ko01100//Metabolic pathways;ko00052//Galactose metabolism	Carbohydrate metabolism;Global and overview maps	Metabolism
M522T455_1_POS	4.46564e+07	4.93468e+07	4.34336e+07	2.17123e+07	2.72479e+07	2.51556e+07	4.58123e+07	2.47053e+07	-0.890915	0.000950496	0.078109	1.27004	Lsta	454.617	522.143	Organooxygen compounds	64003-53-8	HMDB0006589	-	-	-	-
M331T189_POS	6.08233e+07	6.30151e+07	6.57684e+07	3.24311e+07	4.89047e+07	5.0947e+07	6.32022e+07	4.40943e+07	-0.519385	0.0339537	0.223456	1.11581	Biflorin	189.345	331.129	Organooxygen compounds	89701-85-9	HMDB0002336	-	-	-	-
