# Supplementary material for: Metabolomics and physio-chemical analyses of mulberry plants leaves response to manganese deficiency and toxicity reveal key metabolites and their pathways in manganese tolerance
Source: Front Plant Sci. 2024 Jun 5;15:1349456. doi: 10.3389/fpls.2024.1349456 (PMC11192020; doi:10.3389/fpls.2024.1349456)
Supplement: Supplementary file 8 [file Table_7.xlsx]

## Sheet: CK-vs-T0
Table S7. Secondary metabolites classification in groups
index	CK-1	CK-2	CK-3	T0-1	T0-2	T0-3	control_mean	case_mean	log2_FC(case_mean/control_mean)	Pvalue	fdr	vip	MS2_name	RT	m/z	Class	CAS	HMDB	C_ID	Pathway	KEGG_B_class	KEGG_A_class
M481T55_NEG	2.13193e+09	2.28868e+09	2.72399e+09	1.4564e+09	1.59413e+09	1.51039e+09	2.38153e+09	1.52031e+09	-0.647528	0.00901819	0.070028	5.97415	Silybin	55.3355	481.1	Flavonolignans	25166-14-7	HMDB0040513	-	-	-	-
M149T314_2_NEG	4.24872e+09	4.23655e+09	4.48535e+09	4.76713e+09	4.77671e+09	4.90751e+09	4.32354e+09	4.81711e+09	0.155957	0.00600629	0.0566582	4.54635	P-coumaryl alcohol	313.588	149.046	Cinnamyl alcohols	20649-40-5	HMDB0003654	C02646	ko01100//Metabolic pathways;ko01110//Biosynthesis of secondary metabolites;ko00940//Phenylpropanoid biosynthesis	Biosynthesis of other secondary metabolites;Global and overview maps	Metabolism
M209T342_2_NEG	4.2006e+09	4.28931e+09	4.39823e+09	3.84902e+09	3.91453e+09	4.0906e+09	4.29605e+09	3.95138e+09	-0.120652	0.0200295	0.108555	3.6585	Sinapyl alcohol	342.471	209.067	Phenols	537-33-7	HMDB0013070	C02325	ko01100//Metabolic pathways;ko01110//Biosynthesis of secondary metabolites;ko00940//Phenylpropanoid biosynthesis	Biosynthesis of other secondary metabolites;Global and overview maps	Metabolism
M177T198_NEG	2.51284e+08	2.73116e+08	2.78896e+08	1.79642e+08	1.86226e+08	1.99848e+08	2.67765e+08	1.88572e+08	-0.505852	0.00153917	0.0295171	1.84522	Esculetin	197.546	177.019	Coumarins and derivatives	305-01-1	HMDB0030819	C09263	ko01110//Biosynthesis of secondary metabolites	Global and overview maps	Metabolism
M609T315_NEG	1.15039e+07	1.42121e+07	1.52791e+07	4.4084e+07	4.57134e+07	4.36931e+07	1.36651e+07	4.44969e+07	1.70321	1.77674e-05	0.00600331	1.16571	Rutin	314.858	609.146	Flavonoids	153-18-4	HMDB0003249	C05625	ko01100//Metabolic pathways;ko01110//Biosynthesis of secondary metabolites;ko00944//Flavone and flavonol biosynthesis	Biosynthesis of other secondary metabolites;Global and overview maps	Metabolism
M545T389_NEG	8.34843e+07	9.30943e+07	1.00325e+08	7.07357e+07	7.17794e+07	5.58262e+07	9.23012e+07	6.61138e+07	-0.481398	0.0210018	0.11151	1.02642	Hypocrellin a	389.471	545.153	Perylenequinones	-	HMDB0253310	-	-	-	-
M266T470_2_POS	8.02541e+08	9.29172e+08	1.00115e+09	6.52865e+08	6.93678e+08	6.39826e+08	9.10956e+08	6.62123e+08	-0.460282	0.0145159	0.0906046	4.10121	Anisomycin	470.371	266.16	Phenol ethers	-	HMDB0243530	-	-	-	-
M373T188_POS	1.22612e+08	1.30325e+08	1.19774e+08	3.03113e+08	3.42911e+08	3.48937e+08	1.24237e+08	3.31654e+08	1.41658	0.000147129	0.0132577	3.92586	6',7'-dihydroxybergamottin	187.795	373.184	Coumarins and derivatives	71339-34-9	HMDB0039066	-	-	-	-
M337T391_2_POS	1.04649e+09	1.09857e+09	1.15007e+09	9.45254e+08	9.52586e+08	9.09025e+08	1.09838e+09	9.35622e+08	-0.231374	0.00769112	0.0631674	3.3687	Psoralidin	390.56	337.111	Isoflavonoids	18642-23-4	HMDB0034050	-	-	-	-
M246T542_2_POS	7.24066e+08	6.87405e+08	7.27438e+08	8.5405e+08	8.15226e+08	8.91967e+08	7.12969e+08	8.53748e+08	0.25997	0.00532758	0.0523691	3.14069	Tramadol	541.648	246.181	Phenol ethers	-	HMDB0259401	-	-	-	-
M242T61_POS	2.34492e+07	2.47988e+07	2.25167e+07	5.42825e+07	5.7165e+07	5.38311e+07	2.35883e+07	5.50929e+07	1.2238	1.40975e-05	0.0096541	1.53242	Mefenamic acid	61.2981	242.139	Isoflavonoids	4044-00-2	HMDB0030699	-	-	-	-
M314T260_POS	5.81735e+07	5.73307e+07	5.71277e+07	7.58523e+07	8.28454e+07	8.60948e+07	5.7544e+07	8.15975e+07	0.50386	0.00137841	0.027386	1.32594	Kresoxim-methyl	260.273	314.121	Phenol ethers	-	HMDB0253821	-	-	-	-
M152T234_POS	3.23851e+07	3.59224e+07	3.86402e+07	5.68508e+07	5.77836e+07	6.21876e+07	3.56493e+07	5.89407e+07	0.725392	0.000680039	0.0207871	1.30413	Acetaminophen	234.084	152.071	Phenols	103-90-2	HMDB0001859	-	-	-	-
M395T406_POS	3.26053e+07	3.16136e+07	3.37068e+07	5.0368e+07	5.25124e+07	4.98691e+07	3.26419e+07	5.09165e+07	0.641408	5.51592e-05	0.0126114	1.16607	Tangeritin	406.444	395.116	Flavonoids	481-53-8	HMDB0030539	-	-	-	-
M271T432_POS	1.50706e+07	1.68146e+07	1.84105e+07	3.44148e+07	3.28266e+07	3.46462e+07	1.67652e+07	3.39625e+07	1.01847	0.000105414	0.0127453	1.12607	Luteolinidin	432.078	271.054	Flavonoids	1154-78-5	HMDB0029249	-	-	-	-
M451T224_POS	4.07089e+07	3.94992e+07	3.18599e+07	6.72445e+07	5.03122e+07	5.18908e+07	3.7356e+07	5.64825e+07	0.596464	0.0344696	0.151361	1.08586	Astilbin	223.749	451.101	Flavonoids	-	HMDB0242667	-	-	-	-

## Sheet: CK-vs-T1
Table S7. Secondary metabolites classification in groups
index	CK-1	CK-2	CK-3	T1-1	T1-2	T1-3	control_mean	case_mean	log2_FC(case_mean/control_mean)	Pvalue	fdr	vip	MS2_name	RT	m/z	Class	CAS	HMDB	C_ID	Pathway	KEGG_B_class	KEGG_A_class
M609T77_1_POS	8.37876e+09	7.9048e+09	8.2997e+09	5.61903e+09	5.1388e+09	3.51164e+09	8.19442e+09	4.75649e+09	-0.784744	0.00627886	0.102608	15.848	Reserpine	76.8783	609.271	Yohimbine alkaloids	50-55-5	HMDB0014351	-	-	-	-
M337T391_2_POS	1.04649e+09	1.09857e+09	1.15007e+09	9.30491e+08	9.63565e+08	7.31937e+08	1.09838e+09	8.75331e+08	-0.327471	0.0464069	0.241454	3.8205	Psoralidin	390.56	337.111	Isoflavonoids	18642-23-4	HMDB0034050	-	-	-	-
M361T197_POS	3.42503e+07	3.23645e+07	2.92137e+07	6.22722e+07	4.57511e+07	6.73836e+07	3.19428e+07	5.8469e+07	0.872179	0.0166169	0.1502	1.37719	Irigenin	197.357	361.09	Isoflavonoids	-	HMDB0303159	-	-	-	-
M334T411_2_POS	5.83588e+07	6.00206e+07	6.49227e+07	5.08835e+07	4.7368e+07	3.99682e+07	6.11007e+07	4.60732e+07	-0.40726	0.0163503	0.149054	1.04041	Dipivefrine	410.765	334.223	Phenol esters	52365-63-6	HMDB0014592	-	-	-	-
M289T383_POS	7.37143e+07	7.68509e+07	8.10185e+07	6.57109e+07	6.66083e+07	5.65012e+07	7.71945e+07	6.29401e+07	-0.294519	0.0209844	0.165538	1.00806	Eriodictyol	383.009	289.09	Flavonoids	552-58-9	HMDB0005810	C05631	ko01100//Metabolic pathways;ko01110//Biosynthesis of secondary metabolites;ko00941//Flavonoid biosynthesis	Biosynthesis of other secondary metabolites;Global and overview maps	Metabolism
M177T198_NEG	2.51284e+08	2.73116e+08	2.78896e+08	1.13283e+08	1.26771e+08	1.15759e+08	2.67765e+08	1.18604e+08	-1.17481	9.11813e-05	0.0445501	2.46674	Esculetin	197.546	177.019	Coumarins and derivatives	305-01-1	HMDB0030819	C09263	ko01110//Biosynthesis of secondary metabolites	Global and overview maps	Metabolism

## Sheet: CK-vs-T2
Table S7. Secondary metabolites classification in groups
index	CK-1	CK-2	CK-3	T2-1	T2-2	T2-3	control_mean	case_mean	log2_FC(case_mean/control_mean)	Pvalue	fdr	vip	MS2_name	RT	m/z	Class	CAS	HMDB	C_ID	Pathway	KEGG_B_class	KEGG_A_class
M140T70_POS	1.17343e+09	1.12941e+09	1.10282e+09	5.59761e+08	5.34525e+08	5.98201e+08	1.13522e+09	5.64162e+08	-1.00879	3.26473e-05	0.011051	6.62505	Tropinone	70.0192	140.107	Tropane alkaloids	-	HMDB0304521	C00783	ko01100//Metabolic pathways;ko01110//Biosynthesis of secondary metabolites;ko00960//Tropane, piperidine and pyridine alkaloid biosynthesis	Biosynthesis of other secondary metabolites;Global and overview maps	Metabolism
M240T183_2_POS	1.53975e+08	1.36076e+08	1.48419e+08	5.94277e+08	4.99306e+08	4.56713e+08	1.46157e+08	5.16765e+08	1.82199	0.000830012	0.0261763	5.30171	Isoetharine	182.565	240.159	Phenols	530-08-5	HMDB0014366	-	-	-	-
M142T345_2_POS	2.5462e+09	2.31531e+09	2.28773e+09	2.12671e+09	2.01574e+09	2.09762e+09	2.38308e+09	2.08002e+09	-0.196229	0.0266006	0.130739	4.46851	Tropine	344.699	142.123	Tropane alkaloids	-	HMDB0259297	C00729	ko01100//Metabolic pathways;ko01110//Biosynthesis of secondary metabolites;ko00960//Tropane, piperidine and pyridine alkaloid biosynthesis	Biosynthesis of other secondary metabolites;Global and overview maps	Metabolism
M373T188_POS	1.22612e+08	1.30325e+08	1.19774e+08	3.1889e+08	3.10829e+08	2.96376e+08	1.24237e+08	3.08698e+08	1.3131	1.45779e-05	0.00881094	3.77208	6',7'-dihydroxybergamottin	187.795	373.184	Coumarins and derivatives	71339-34-9	HMDB0039066	-	-	-	-
M246T542_2_POS	7.24066e+08	6.87405e+08	7.27438e+08	8.52585e+08	8.2982e+08	9.30681e+08	7.12969e+08	8.71029e+08	0.28888	0.00882764	0.0763381	3.36858	Tramadol	541.648	246.181	Phenol ethers	-	HMDB0259401	-	-	-	-
M337T391_2_POS	1.04649e+09	1.09857e+09	1.15007e+09	9.62459e+08	9.83429e+08	9.7338e+08	1.09838e+09	9.73089e+08	-0.174727	0.0147757	0.095372	2.96328	Psoralidin	390.56	337.111	Isoflavonoids	18642-23-4	HMDB0034050	-	-	-	-
M269T364_POS	2.06569e+08	2.69846e+08	2.72989e+08	4.20172e+08	3.41794e+08	3.52006e+08	2.49801e+08	3.71324e+08	0.571897	0.0206668	0.11387	2.88456	Isopimpinellin	364.071	269.04	Coumarins and derivatives	482-27-9	HMDB0034312	C02162	ko01110//Biosynthesis of secondary metabolites	Global and overview maps	Metabolism
M449T184_POS	1.51542e+08	1.618e+08	1.47338e+08	8.92067e+07	9.21916e+07	9.65217e+07	1.5356e+08	9.264e+07	-0.729094	0.000220422	0.0175146	2.15953	Astragalin	184.492	449.108	Flavonoids	480-10-4	HMDB0037429	C12249	ko01110//Biosynthesis of secondary metabolites;ko00944//Flavone and flavonol biosynthesis	Biosynthesis of other secondary metabolites;Global and overview maps	Metabolism
M611T232_POS	1.84284e+07	1.2224e+07	1.31302e+07	6.1411e+07	9.09564e+07	7.75528e+07	1.45942e+07	7.66401e+07	2.39271	0.00209536	0.0383377	2.14151	Daurisoline	232.357	611.304	Isoquinolines and derivatives	-	HMDB0250882	-	-	-	-
M314T260_POS	5.81735e+07	5.73307e+07	5.71277e+07	9.8859e+07	9.90858e+07	8.61218e+07	5.7544e+07	9.46889e+07	0.71853	0.000984104	0.0277358	1.67238	Kresoxim-methyl	260.273	314.121	Phenol ethers	-	HMDB0253821	-	-	-	-
M242T61_POS	2.34492e+07	2.47988e+07	2.25167e+07	6.58354e+07	4.81703e+07	5.45516e+07	2.35883e+07	5.61858e+07	1.25214	0.0033207	0.0479202	1.55687	Mefenamic acid	61.2981	242.139	Isoflavonoids	4044-00-2	HMDB0030699	-	-	-	-
M573T261_POS	4.29302e+07	4.80262e+07	5.11208e+07	1.94545e+07	2.23712e+07	2.30854e+07	4.73591e+07	2.1637e+07	-1.13014	0.000615574	0.0230999	1.39892	Quercetin 3-o-malonylglucoside	260.949	573.064	Flavonoids	96862-01-0	HMDB0037368	C12638	ko00944//Flavone and flavonol biosynthesis	Biosynthesis of other secondary metabolites	Metabolism
M457T249_1_POS	6.30601e+07	8.39217e+07	8.49297e+07	5.72506e+07	4.80631e+07	5.66553e+07	7.73038e+07	5.39897e+07	-0.517856	0.039182	0.161918	1.22695	Trioxsalen	249.492	457.147	Coumarins and derivatives	3902-71-4	HMDB0015575	-	-	-	-
M395T406_POS	3.26053e+07	3.16136e+07	3.37068e+07	4.47233e+07	6.0803e+07	4.62111e+07	3.26419e+07	5.05791e+07	0.631818	0.0255243	0.128121	1.08752	Tangeritin	406.444	395.116	Flavonoids	481-53-8	HMDB0030539	-	-	-	-
M334T411_2_POS	5.83588e+07	6.00206e+07	6.49227e+07	7.60577e+07	7.46934e+07	7.34256e+07	6.11007e+07	7.47256e+07	0.290413	0.00297074	0.0450181	1.00311	Dipivefrine	410.765	334.223	Phenol esters	52365-63-6	HMDB0014592	-	-	-	-
M339T365_2_NEG	2.4842e+09	2.98284e+09	3.38157e+09	4.19505e+09	3.66178e+09	3.67273e+09	2.94954e+09	3.84319e+09	0.381815	0.046413	0.177448	5.2822	Esculin	364.971	339.074	Coumarins and derivatives	531-75-9	HMDB0030820	-	-	-	-
M581T70_NEG	2.45216e+08	2.5186e+08	3.26293e+08	1.40219e+08	1.51865e+08	1.41607e+08	2.74457e+08	1.44564e+08	-0.924872	0.0077679	0.0747225	2.21025	Naringin dihydrochalcone	70.0985	581.182	Flavonoids	-	HMDB0255461	-	-	-	-
M177T198_NEG	2.51284e+08	2.73116e+08	2.78896e+08	1.58986e+08	1.77913e+08	1.56645e+08	2.67765e+08	1.64515e+08	-0.702753	0.00066195	0.0301618	2.00379	Esculetin	197.546	177.019	Coumarins and derivatives	305-01-1	HMDB0030819	C09263	ko01110//Biosynthesis of secondary metabolites	Global and overview maps	Metabolism
M163T345_NEG	1.77818e+08	1.98351e+08	2.0577e+08	1.60864e+08	1.42623e+08	1.61438e+08	1.9398e+08	1.54975e+08	-0.323871	0.0199085	0.111827	1.16384	Trans-2-hydroxycinnamic acid	345.209	163.04	Cinnamic acids and derivatives	614-60-8	HMDB0002641	C01772	ko01100//Metabolic pathways;ko01110//Biosynthesis of secondary metabolites;ko01120//Microbial metabolism in diverse environments;ko00360//Phenylalanine metabolism	Amino acid metabolism;Global and overview maps	Metabolism

## Sheet: CK-vs-T3
Table S7. Secondary metabolites classification in groups
index	CK-1	CK-2	CK-3	T3-1	T3-2	T3-3	control_mean	case_mean	log2_FC(case_mean/control_mean)	Pvalue	fdr	vip	MS2_name	RT	m/z	Class	CAS	HMDB	C_ID	Pathway	KEGG_B_class	KEGG_A_class
M246T542_2_POS	7.24066e+08	6.87405e+08	7.27438e+08	6.72015e+08	6.52813e+08	6.13412e+08	7.12969e+08	6.4608e+08	-0.142127	0.0357874	0.228759	2.02928	Tramadol	541.648	246.181	Phenol ethers	-	HMDB0259401	-	-	-	-
M373T188_POS	1.22612e+08	1.30325e+08	1.19774e+08	6.92188e+07	7.91693e+07	8.0971e+07	1.24237e+08	7.64531e+07	-0.700447	0.000584078	0.0715109	1.91787	6',7'-dihydroxybergamottin	187.795	373.184	Coumarins and derivatives	71339-34-9	HMDB0039066	-	-	-	-
M457T249_1_POS	6.30601e+07	8.39217e+07	8.49297e+07	4.21471e+07	3.26684e+07	3.2344e+07	7.73038e+07	3.57198e+07	-1.11382	0.00601328	0.118103	1.81209	Trioxsalen	249.492	457.147	Coumarins and derivatives	3902-71-4	HMDB0015575	-	-	-	-
M203T407_1_POS	4.57328e+08	4.59409e+08	4.6665e+08	4.32657e+08	4.09051e+08	4.15931e+08	4.61129e+08	4.19213e+08	-0.137488	0.00516839	0.113521	1.79327	Bergaptol	407.094	203.053	Coumarins and derivatives	486-60-2	HMDB0013679	C00758	ko01110//Biosynthesis of secondary metabolites	Global and overview maps	Metabolism
M449T184_POS	1.51542e+08	1.618e+08	1.47338e+08	8.89273e+07	1.18888e+08	1.15676e+08	1.5356e+08	1.0783e+08	-0.510038	0.011807	0.149997	1.79069	Astragalin	184.492	449.108	Flavonoids	480-10-4	HMDB0037429	C12249	ko01110//Biosynthesis of secondary metabolites;ko00944//Flavone and flavonol biosynthesis	Biosynthesis of other secondary metabolites;Global and overview maps	Metabolism
M573T261_POS	4.29302e+07	4.80262e+07	5.11208e+07	2.63202e+07	1.72075e+07	1.89133e+07	4.73591e+07	2.08136e+07	-1.18611	0.00195353	0.091826	1.4471	Quercetin 3-o-malonylglucoside	260.949	573.064	Flavonoids	96862-01-0	HMDB0037368	C12638	ko00944//Flavone and flavonol biosynthesis	Biosynthesis of other secondary metabolites	Metabolism
M152T234_POS	3.23851e+07	3.59224e+07	3.86402e+07	4.3894e+07	5.36649e+07	5.80571e+07	3.56493e+07	5.1872e+07	0.541084	0.0236463	0.194755	1.03988	Acetaminophen	234.084	152.071	Phenols	103-90-2	HMDB0001859	-	-	-	-
M393T355_POS	1.72358e+07	2.45104e+07	2.49396e+07	4.21086e+06	1.01672e+07	1.16797e+07	2.22286e+07	8.68595e+06	-1.35566	0.0160879	0.168179	1.00147	Fraxin	354.646	393.08	Coumarins and derivatives	-	HMDB0252486	-	-	-	-
M481T55_NEG	2.13193e+09	2.28868e+09	2.72399e+09	3.72647e+08	1.02696e+09	1.62674e+09	2.38153e+09	1.00878e+09	-1.23927	0.0271462	0.186692	7.15704	Silybin	55.3355	481.1	Flavonolignans	25166-14-7	HMDB0040513	-	-	-	-
M209T342_2_NEG	4.2006e+09	4.28931e+09	4.39823e+09	2.8028e+09	3.44694e+09	3.49569e+09	4.29605e+09	3.24848e+09	-0.403245	0.010456	0.131587	6.38966	Sinapyl alcohol	342.471	209.067	Phenols	537-33-7	HMDB0013070	C02325	ko01100//Metabolic pathways;ko01110//Biosynthesis of secondary metabolites;ko00940//Phenylpropanoid biosynthesis	Biosynthesis of other secondary metabolites;Global and overview maps	Metabolism
M177T198_NEG	2.51284e+08	2.73116e+08	2.78896e+08	2.00398e+08	2.10935e+08	2.02916e+08	2.67765e+08	2.0475e+08	-0.387106	0.00217911	0.077771	1.65932	Esculetin	197.546	177.019	Coumarins and derivatives	305-01-1	HMDB0030819	C09263	ko01110//Biosynthesis of secondary metabolites	Global and overview maps	Metabolism
