# Supplementary material for: Metabolomics and physio-chemical analyses of mulberry plants leaves response to manganese deficiency and toxicity reveal key metabolites and their pathways in manganese tolerance
Source: Front Plant Sci. 2024 Jun 5;15:1349456. doi: 10.3389/fpls.2024.1349456 (PMC11192020; doi:10.3389/fpls.2024.1349456)
Supplement: Supplementary file 9 [file Table_8.xlsx]

## Sheet: CK-vs-T0
Table S8. Benzene and substitutes derivates classification in groups
index	CK-1	CK-2	CK-3	T0-1	T0-2	T0-3	control_mean	case_mean	log2_FC(case_mean/control_mean)	Pvalue	fdr	vip	MS2_name	RT	m/z	Class	CAS	HMDB	C_ID	Pathway	KEGG_B_class	KEGG_A_class
M91T144_POS	7.83569e+08	8.58467e+08	8.21696e+08	4.3921e+08	4.99867e+08	4.66109e+08	8.21244e+08	4.68396e+08	-0.810083	0.000223397	0.0145306	5.09747	Benzylamine	144.262	91.0544	Benzene and substituted derivatives	100-46-9	HMDB0033871	-	-	-	-
M121T238_POS	1.55748e+09	1.61602e+09	1.66909e+09	1.30454e+09	1.38201e+09	1.47514e+09	1.6142e+09	1.38723e+09	-0.218611	0.0182645	0.103079	3.86353	N-methyltyramine	237.982	121.065	Benzene and substituted derivatives	370-98-9	HMDB0003633	C02442	ko01100//Metabolic pathways;ko00350//Tyrosine metabolism	Amino acid metabolism;Global and overview maps	Metabolism
M310T406_POS	1.80764e+09	1.83793e+09	1.91233e+09	2.03449e+09	2.0282e+09	2.12024e+09	1.85263e+09	2.06098e+09	0.153754	0.00836437	0.0661219	3.78844	Fluoxetine	406.346	310.15	Benzene and substituted derivatives	54910-89-3	HMDB0014615	-	-	-	-
M304T492_2_POS	2.24099e+08	2.27288e+08	2.57447e+08	3.87501e+08	4.16022e+08	3.86484e+08	2.36278e+08	3.96669e+08	0.747449	0.000367098	0.0167753	3.43775	Cocaine	491.715	304.176	Benzene and substituted derivatives	50-36-2	HMDB0015043	C01416	ko01100//Metabolic pathways;ko01110//Biosynthesis of secondary metabolites;ko00960//Tropane, piperidine and pyridine alkaloid biosynthesis	Biosynthesis of other secondary metabolites;Global and overview maps	Metabolism
M274T55_POS	6.83721e+08	7.8111e+08	8.54327e+08	6.51659e+08	6.07976e+08	5.56168e+08	7.73053e+08	6.05268e+08	-0.352994	0.0413715	0.167923	3.25565	Fenpropidin	55.3224	274.274	Benzene and substituted derivatives	-	HMDB0252217	-	-	-	-
M138T238_POS	2.98317e+08	3.09758e+08	3.1571e+08	2.37872e+08	2.47185e+08	2.61503e+08	3.07928e+08	2.48854e+08	-0.307298	0.00231234	0.0349458	2.05541	Tyramine	237.888	138.091	Benzene and substituted derivatives	51-67-2	HMDB0000306	C00483	ko01100//Metabolic pathways;ko01110//Biosynthesis of secondary metabolites;ko00350//Tyrosine metabolism;ko00950//Isoquinoline alkaloid biosynthesis	Amino acid metabolism;Biosynthesis of other secondary metabolites;Global and overview maps	Metabolism
M490T348_POS	7.05781e+07	7.26271e+07	6.38065e+07	1.08335e+08	1.50861e+08	1.27238e+08	6.90039e+07	1.28811e+08	0.900511	0.00896014	0.06887	2.04665	Oxethazaine	348.005	490.301	Benzene and substituted derivatives	-	HMDB0255980	-	-	-	-
M91T96_POS	1.62792e+08	2.16751e+08	1.56858e+08	1.30644e+08	1.15065e+08	1.07452e+08	1.788e+08	1.17721e+08	-0.60298	0.0392387	0.163043	1.96716	Benzyl alcohol	96.0359	91.0549	Benzene and substituted derivatives	100-51-6	HMDB0003119	C00556	ko01100//Metabolic pathways;ko01120//Microbial metabolism in diverse environments;ko01220//Degradation of aromatic compounds	Global and overview maps	Metabolism
M395T242_POS	1.4425e+08	1.68533e+08	1.53908e+08	1.07928e+08	1.28416e+08	1.08917e+08	1.55564e+08	1.15087e+08	-0.434783	0.0140571	0.0890159	1.64786	Diflufenican	242.453	395.074	Benzene and substituted derivatives	-	HMDB0251262	-	-	-	-
M348T274_POS	2.35343e+07	2.92441e+07	2.88275e+07	5.83294e+07	5.58748e+07	5.8955e+07	2.7202e+07	5.77197e+07	1.08535	0.000121851	0.0128537	1.49914	Bisoprolol	273.603	348.217	Benzene and substituted derivatives	66722-44-9	HMDB0014750	-	-	-	-
M304T195_POS	1.71393e+08	1.89922e+08	1.91701e+08	1.47602e+08	1.58336e+08	1.55924e+08	1.84339e+08	1.53954e+08	-0.259859	0.0138724	0.0883912	1.43085	Fenpropimorph	194.799	304.264	Benzene and substituted derivatives	76492-90-5	HMDB0037270	-	-	-	-
M374T314_POS	3.54403e+07	3.98256e+07	4.3707e+07	6.78699e+07	6.38733e+07	6.6361e+07	3.96576e+07	6.60347e+07	0.735627	0.000578079	0.0193214	1.38452	Volinanserin	314.38	374.218	Benzene and substituted derivatives	-	HMDB0242485	-	-	-	-
M344T386_POS	7.13772e+07	8.835e+07	9.40046e+07	5.70962e+07	6.206e+07	5.58429e+07	8.45773e+07	5.8333e+07	-0.535958	0.0205122	0.110111	1.31842	Propiconazole	385.683	344.091	Benzene and substituted derivatives	-	HMDB0256825	-	-	-	-
M232T108_2_POS	8.02875e+07	9.5458e+07	8.76008e+07	1.07837e+08	1.08899e+08	1.16179e+08	8.77821e+07	1.10972e+08	0.338192	0.0104764	0.0753701	1.25524	Fenfluramine	107.751	232.118	Benzene and substituted derivatives	-	HMDB0252200	-	-	-	-
M137T310_NEG	7.64155e+07	8.08987e+07	8.67311e+07	3.18712e+07	3.45804e+07	3.01644e+07	8.13484e+07	3.22053e+07	-1.33682	0.000111679	0.00996018	1.47601	4-hydroxybenzoate	309.621	137.024	Benzene and substituted derivatives	-	HMDB0304180	C00156	ko01100//Metabolic pathways;ko01110//Biosynthesis of secondary metabolites;ko01120//Microbial metabolism in diverse environments;ko01220//Degradation of aromatic compounds;ko00790//Folate biosynthesis;ko00130//Ubiquinone and other terpenoid-quinone biosynthesis	Global and overview maps;Metabolism of cofactors and vitamins	Metabolism

## Sheet: CK-vs-T1
Table S8. Benzene and substitutes derivates classification in groups
index	CK-1	CK-2	CK-3	T1-1	T1-2	T1-3	control_mean	case_mean	log2_FC(case_mean/control_mean)	Pvalue	fdr	vip	MS2_name	RT	m/z	Class	CAS	HMDB	C_ID	Pathway	KEGG_B_class	KEGG_A_class
M207T140_POS	9.90038e+08	9.93045e+08	9.95534e+08	6.58538e+08	6.51474e+08	4.17548e+08	9.92872e+08	5.75853e+08	-0.785907	0.00623011	0.102608	5.53269	Isoproturon	140.035	207.137	Benzene and substituted derivatives	-	HMDB0253682	-	-	-	-
M91T144_POS	7.83569e+08	8.58467e+08	8.21696e+08	4.96231e+08	5.15382e+08	4.0069e+08	8.21244e+08	4.70768e+08	-0.802795	0.00108116	0.060907	5.22956	Benzylamine	144.262	91.0544	Benzene and substituted derivatives	100-46-9	HMDB0033871	-	-	-	-
M304T492_2_POS	2.24099e+08	2.27288e+08	2.57447e+08	1.75841e+08	1.55558e+08	1.63059e+08	2.36278e+08	1.6482e+08	-0.519598	0.00419323	0.0910918	2.36292	Cocaine	491.715	304.176	Benzene and substituted derivatives	50-36-2	HMDB0015043	C01416	ko01100//Metabolic pathways;ko01110//Biosynthesis of secondary metabolites;ko00960//Tropane, piperidine and pyridine alkaloid biosynthesis	Biosynthesis of other secondary metabolites;Global and overview maps	Metabolism
M490T348_POS	7.05781e+07	7.26271e+07	6.38065e+07	9.82084e+07	9.49749e+07	9.13951e+07	6.90039e+07	9.48595e+07	0.459114	0.00145425	0.0640442	1.43589	Oxethazaine	348.005	490.301	Benzene and substituted derivatives	-	HMDB0255980	-	-	-	-
M392T416_POS	4.59055e+07	4.94673e+07	5.07091e+07	2.68539e+07	2.77404e+07	2.0361e+07	4.86939e+07	2.49851e+07	-0.962674	0.000975235	0.0605973	1.36471	Trospium	416.101	392.228	Benzene and substituted derivatives	47608-32-2	HMDB0014354	-	-	-	-
M368T226_POS	4.8937e+07	4.84433e+07	4.0218e+07	5.63996e+07	7.17743e+07	6.19685e+07	4.58661e+07	6.33808e+07	0.466618	0.0299717	0.197265	1.11407	Propargite	225.512	368.213	Benzene and substituted derivatives	-	HMDB0256819	-	-	-	-
M335T255_POS	5.07892e+07	5.79373e+07	5.95589e+07	4.43075e+07	4.62957e+07	3.21719e+07	5.60951e+07	4.09251e+07	-0.454891	0.0426615	0.23204	1.0086	Benzyl butyl phthalate	255.098	335.132	Benzene and substituted derivatives	-	HMDB0249068	-	-	-	-
M137T310_NEG	7.64155e+07	8.08987e+07	8.67311e+07	3.89042e+07	4.06703e+07	2.78914e+07	8.13484e+07	3.58219e+07	-1.18327	0.000800823	0.0572255	1.33123	4-hydroxybenzoate	309.621	137.024	Benzene and substituted derivatives	-	HMDB0304180	C00156	ko01100//Metabolic pathways;ko01110//Biosynthesis of secondary metabolites;ko01120//Microbial metabolism in diverse environments;ko01220//Degradation of aromatic compounds;ko00790//Folate biosynthesis;ko00130//Ubiquinone and other terpenoid-quinone biosynthesis	Global and overview maps;Metabolism of cofactors and vitamins	Metabolism

## Sheet: CK-vs-T2
Table S8. Benzene and substitutes derivates classification in groups
index	CK-1	CK-2	CK-3	T2-1	T2-2	T2-3	control_mean	case_mean	log2_FC(case_mean/control_mean)	Pvalue	fdr	vip	MS2_name	RT	m/z	Class	CAS	HMDB	C_ID	Pathway	KEGG_B_class	KEGG_A_class
M91T144_POS	7.83569e+08	8.58467e+08	8.21696e+08	5.09703e+08	4.40566e+08	4.82698e+08	8.21244e+08	4.77656e+08	-0.781838	0.000311996	0.0191376	5.11395	Benzylamine	144.262	91.0544	Benzene and substituted derivatives	100-46-9	HMDB0033871	-	-	-	-
M274T55_POS	6.83721e+08	7.8111e+08	8.54327e+08	5.93826e+08	4.8553e+08	6.06603e+08	7.73053e+08	5.61986e+08	-0.460031	0.0279779	0.134341	3.73839	Fenpropidin	55.3224	274.274	Benzene and substituted derivatives	-	HMDB0252217	-	-	-	-
M304T492_2_POS	2.24099e+08	2.27288e+08	2.57447e+08	4.01671e+08	3.90324e+08	3.59339e+08	2.36278e+08	3.83778e+08	0.699787	0.000870154	0.0265685	3.3368	Cocaine	491.715	304.176	Benzene and substituted derivatives	50-36-2	HMDB0015043	C01416	ko01100//Metabolic pathways;ko01110//Biosynthesis of secondary metabolites;ko00960//Tropane, piperidine and pyridine alkaloid biosynthesis	Biosynthesis of other secondary metabolites;Global and overview maps	Metabolism
M121T238_POS	1.55748e+09	1.61602e+09	1.66909e+09	1.46181e+09	1.40889e+09	1.53116e+09	1.6142e+09	1.46729e+09	-0.137668	0.0373509	0.157605	3.07955	N-methyltyramine	237.982	121.065	Benzene and substituted derivatives	370-98-9	HMDB0003633	C02442	ko01100//Metabolic pathways;ko00350//Tyrosine metabolism	Amino acid metabolism;Global and overview maps	Metabolism
M207T140_POS	9.90038e+08	9.93045e+08	9.95534e+08	9.30355e+08	9.3489e+08	8.74033e+08	9.92872e+08	9.13093e+08	-0.120847	0.0153175	0.0972294	2.35783	Isoproturon	140.035	207.137	Benzene and substituted derivatives	-	HMDB0253682	-	-	-	-
M490T348_POS	7.05781e+07	7.26271e+07	6.38065e+07	1.53267e+08	1.11761e+08	1.28068e+08	6.90039e+07	1.31032e+08	0.925168	0.00740116	0.0688907	2.12334	Oxethazaine	348.005	490.301	Benzene and substituted derivatives	-	HMDB0255980	-	-	-	-
M392T416_POS	4.59055e+07	4.94673e+07	5.07091e+07	9.46758e+07	9.08334e+07	8.48935e+07	4.86939e+07	9.01342e+07	0.888333	0.00020233	0.0169169	1.78019	Trospium	416.101	392.228	Benzene and substituted derivatives	47608-32-2	HMDB0014354	-	-	-	-
M374T314_POS	3.54403e+07	3.98256e+07	4.3707e+07	8.73391e+07	6.04798e+07	7.61355e+07	3.96576e+07	7.46514e+07	0.912572	0.0126919	0.0885421	1.57618	Volinanserin	314.38	374.218	Benzene and substituted derivatives	-	HMDB0242485	-	-	-	-
M395T242_POS	1.4425e+08	1.68533e+08	1.53908e+08	1.27925e+08	1.13393e+08	1.19446e+08	1.55564e+08	1.20255e+08	-0.371411	0.0126962	0.0885421	1.57257	Diflufenican	242.453	395.074	Benzene and substituted derivatives	-	HMDB0251262	-	-	-	-
M348T274_POS	2.35343e+07	2.92441e+07	2.88275e+07	6.99753e+07	5.59441e+07	5.54808e+07	2.7202e+07	6.04667e+07	1.15243	0.00285086	0.0441316	1.57252	Bisoprolol	273.603	348.217	Benzene and substituted derivatives	66722-44-9	HMDB0014750	-	-	-	-
M304T195_POS	1.71393e+08	1.89922e+08	1.91701e+08	2.25485e+08	2.27431e+08	2.03613e+08	1.84339e+08	2.18843e+08	0.247536	0.0262382	0.12998	1.51287	Fenpropimorph	194.799	304.264	Benzene and substituted derivatives	76492-90-5	HMDB0037270	-	-	-	-
M138T238_POS	2.98317e+08	3.09758e+08	3.1571e+08	2.7826e+08	2.69637e+08	2.80983e+08	3.07928e+08	2.76293e+08	-0.156394	0.0067478	0.0655234	1.50914	Tyramine	237.888	138.091	Benzene and substituted derivatives	51-67-2	HMDB0000306	C00483	ko01100//Metabolic pathways;ko01110//Biosynthesis of secondary metabolites;ko00350//Tyrosine metabolism;ko00950//Isoquinoline alkaloid biosynthesis	Amino acid metabolism;Biosynthesis of other secondary metabolites;Global and overview maps	Metabolism
M205T83_POS	8.28777e+07	9.52428e+07	8.57488e+07	1.14198e+08	1.11244e+08	9.96964e+07	8.79564e+07	1.08379e+08	0.301229	0.0243028	0.124589	1.16974	Oxymetazoline	83.1994	205.122	Benzene and substituted derivatives	1491-59-4	HMDB0015070	-	-	-	-
M307T364_POS	4.52705e+07	4.88336e+07	4.88775e+07	6.83175e+07	6.32383e+07	6.23043e+07	4.76605e+07	6.462e+07	0.439186	0.00157126	0.0340001	1.1281	Chloramphenicol	364.12	306.996	Benzene and substituted derivatives	56-75-7	HMDB0014589	-	-	-	-
M200T351_2_POS	4.81984e+07	4.48952e+07	4.30549e+07	6.17144e+07	6.14306e+07	6.29589e+07	4.53828e+07	6.20346e+07	0.450926	0.000454172	0.0214515	1.12658	Pyrimethanil	350.656	200.128	Benzene and substituted derivatives	53112-28-0	HMDB0033135	-	-	-	-
M357T453_2_POS	6.67423e+07	7.01236e+07	7.0922e+07	8.99773e+07	8.14727e+07	8.37895e+07	6.92626e+07	8.50798e+07	0.29674	0.00511377	0.0579938	1.07677	Chlorophacinone	452.537	357.056	Benzene and substituted derivatives	-	HMDB0250120	-	-	-	-
M368T226_POS	4.8937e+07	4.84433e+07	4.0218e+07	7.06282e+07	5.77338e+07	5.87747e+07	4.58661e+07	6.23789e+07	0.443629	0.0300438	0.139509	1.05226	Propargite	225.512	368.213	Benzene and substituted derivatives	-	HMDB0256819	-	-	-	-
M137T310_NEG	7.64155e+07	8.08987e+07	8.67311e+07	3.21209e+07	2.68209e+07	3.23352e+07	8.13484e+07	3.04257e+07	-1.41883	0.000128132	0.0173388	1.40522	4-hydroxybenzoate	309.621	137.024	Benzene and substituted derivatives	-	HMDB0304180	C00156	ko01100//Metabolic pathways;ko01110//Biosynthesis of secondary metabolites;ko01120//Microbial metabolism in diverse environments;ko01220//Degradation of aromatic compounds;ko00790//Folate biosynthesis;ko00130//Ubiquinone and other terpenoid-quinone biosynthesis	Global and overview maps;Metabolism of cofactors and vitamins	Metabolism
M281T236_2_NEG	5.45532e+07	6.28893e+07	5.9678e+07	1.0331e+08	9.22682e+07	1.12066e+08	5.90402e+07	1.02548e+08	0.796532	0.00219946	0.0474679	1.28094	Octyl gallate	236.057	281.14	Benzene and substituted derivatives	1034-01-1	HMDB0033375	-	-	-	-

## Sheet: CK-vs-T3
Table S8. Benzene and substitutes derivates classification in groups
index	CK-1	CK-2	CK-3	T3-1	T3-2	T3-3	control_mean	case_mean	log2_FC(case_mean/control_mean)	Pvalue	fdr	vip	MS2_name	RT	m/z	Class	CAS	HMDB	C_ID	Pathway	KEGG_B_class	KEGG_A_class
M91T144_POS	7.83569e+08	8.58467e+08	8.21696e+08	3.40112e+08	4.61761e+08	4.77648e+08	8.21244e+08	4.26507e+08	-0.945241	0.00124229	0.0819511	5.49846	Benzylamine	144.262	91.0544	Benzene and substituted derivatives	100-46-9	HMDB0033871	-	-	-	-
M121T238_POS	1.55748e+09	1.61602e+09	1.66909e+09	1.50094e+09	1.26311e+09	1.27898e+09	1.6142e+09	1.34768e+09	-0.260343	0.0328656	0.221506	4.36627	N-methyltyramine	237.982	121.065	Benzene and substituted derivatives	370-98-9	HMDB0003633	C02442	ko01100//Metabolic pathways;ko00350//Tyrosine metabolism	Amino acid metabolism;Global and overview maps	Metabolism
M310T406_POS	1.80764e+09	1.83793e+09	1.91233e+09	1.58614e+09	1.69976e+09	1.72359e+09	1.85263e+09	1.66983e+09	-0.149875	0.0254426	0.201371	3.54409	Fluoxetine	406.346	310.15	Benzene and substituted derivatives	54910-89-3	HMDB0014615	-	-	-	-
M543T272_POS	1.57145e+08	2.32205e+08	2.52746e+08	1.00562e+08	1.19621e+08	1.14625e+08	2.14032e+08	1.11603e+08	-0.939454	0.0258349	0.201785	2.75937	Chloramphenicol palmitate	271.945	543.242	Benzene and substituted derivatives	-	HMDB0250087	-	-	-	-
M395T242_POS	1.4425e+08	1.68533e+08	1.53908e+08	9.27583e+07	6.30582e+07	6.8881e+07	1.55564e+08	7.48991e+07	-1.05448	0.00217965	0.091826	2.52635	Diflufenican	242.453	395.074	Benzene and substituted derivatives	-	HMDB0251262	-	-	-	-
M232T108_2_POS	8.02875e+07	9.5458e+07	8.76008e+07	2.4578e+07	3.97988e+07	4.72085e+07	8.77821e+07	3.71951e+07	-1.23881	0.00315984	0.0992833	1.96749	Fenfluramine	107.751	232.118	Benzene and substituted derivatives	-	HMDB0252200	-	-	-	-
M138T238_POS	2.98317e+08	3.09758e+08	3.1571e+08	2.92006e+08	2.47967e+08	2.42848e+08	3.07928e+08	2.6094e+08	-0.238875	0.0458251	0.249531	1.79886	Tyramine	237.888	138.091	Benzene and substituted derivatives	51-67-2	HMDB0000306	C00483	ko01100//Metabolic pathways;ko01110//Biosynthesis of secondary metabolites;ko00350//Tyrosine metabolism;ko00950//Isoquinoline alkaloid biosynthesis	Amino acid metabolism;Biosynthesis of other secondary metabolites;Global and overview maps	Metabolism
M344T386_POS	7.13772e+07	8.835e+07	9.40046e+07	3.04529e+07	5.12563e+07	6.41973e+07	8.45773e+07	4.86355e+07	-0.798261	0.0396532	0.237902	1.57362	Propiconazole	385.683	344.091	Benzene and substituted derivatives	-	HMDB0256825	-	-	-	-
M153T179_POS	5.22216e+07	5.71263e+07	5.98808e+07	3.42036e+07	3.29e+07	3.30999e+07	5.64096e+07	3.34012e+07	-0.756042	0.000539117	0.0715109	1.35146	Methyl salicylate	178.646	153.055	Benzene and substituted derivatives	119-36-8	HMDB0034172	-	-	-	-
M348T274_POS	2.35343e+07	2.92441e+07	2.88275e+07	3.83146e+07	5.42769e+07	5.42567e+07	2.7202e+07	4.89494e+07	0.847581	0.0180624	0.177066	1.22598	Bisoprolol	273.603	348.217	Benzene and substituted derivatives	66722-44-9	HMDB0014750	-	-	-	-
M357T453_2_POS	6.67423e+07	7.01236e+07	7.0922e+07	4.60245e+07	5.68183e+07	5.76746e+07	6.92626e+07	5.35058e+07	-0.372382	0.0164374	0.168893	1.0499	Chlorophacinone	452.537	357.056	Benzene and substituted derivatives	-	HMDB0250120	-	-	-	-
M137T310_NEG	7.64155e+07	8.08987e+07	8.67311e+07	2.05385e+07	2.7593e+07	3.06656e+07	8.13484e+07	2.62657e+07	-1.63093	0.000200977	0.0473398	1.55405	4-hydroxybenzoate	309.621	137.024	Benzene and substituted derivatives	-	HMDB0304180	C00156	ko01100//Metabolic pathways;ko01110//Biosynthesis of secondary metabolites;ko01120//Microbial metabolism in diverse environments;ko01220//Degradation of aromatic compounds;ko00790//Folate biosynthesis;ko00130//Ubiquinone and other terpenoid-quinone biosynthesis	Global and overview maps;Metabolism of cofactors and vitamins	Metabolism
M165T512_NEG	3.20927e+07	1.29894e+07	3.47803e+07	9.39645e+07	9.63748e+07	5.0379e+07	2.66208e+07	8.02395e+07	1.59176	0.031069	0.198606	1.43781	Terephthalic acid	511.597	165.02	Benzene and substituted derivatives	100-21-0	HMDB0002428	C06337	ko01100//Metabolic pathways;ko01120//Microbial metabolism in diverse environments;ko01220//Degradation of aromatic compounds	Global and overview maps	Metabolism
M163T54_NEG	2.62684e+07	7.69895e+07	5.88108e+07	542118	3.10154e+06	1.17817e+07	5.40229e+07	5.14179e+06	-3.39323	0.032546	0.202969	1.41497	Phenylpyruvate	54.1701	163.04	Benzene and substituted derivatives	-	HMDB0304081	C00166	ko01100//Metabolic pathways;ko01110//Biosynthesis of secondary metabolites;ko01230//Biosynthesis of amino acids;ko01210//2-Oxocarboxylic acid metabolism;ko00960//Tropane, piperidine and pyridine alkaloid biosynthesis;ko00360//Phenylalanine metabolism;ko00400//Phenylalanine, tyrosine and tryptophan biosynthesis	Amino acid metabolism;Biosynthesis of other secondary metabolites;Global and overview maps	Metabolism
M364T408_NEG	1.25336e+08	1.31931e+08	1.44967e+08	8.03027e+07	1.01771e+08	1.14979e+08	1.34078e+08	9.90175e+07	-0.437318	0.0394156	0.218963	1.12313	Indapamide	407.625	364.049	Benzene and substituted derivatives	26807-65-8	HMDB0014946	-	-	-	-
M281T236_2_NEG	5.45532e+07	6.28893e+07	5.9678e+07	2.90487e+07	3.56318e+07	3.3879e+07	5.90402e+07	3.28532e+07	-0.845663	0.00110964	0.0645034	1.06728	Octyl gallate	236.057	281.14	Benzene and substituted derivatives	1034-01-1	HMDB0033375	-	-	-	-
M125T163_NEG	6.9786e+07	5.75055e+07	8.92303e+07	4.7919e+07	4.19278e+07	4.02576e+07	7.21739e+07	4.33682e+07	-0.734841	0.0389893	0.217874	1.03537	2,4-dichlorophenol	162.705	124.991	Benzene and substituted derivatives	120-83-2	HMDB0004811	C02625	ko01120//Microbial metabolism in diverse environments;ko01220//Degradation of aromatic compounds	Global and overview maps	Metabolism
