# Supplementary material for: Metabolomics and physio-chemical analyses of mulberry plants leaves response to manganese deficiency and toxicity reveal key metabolites and their pathways in manganese tolerance
Source: Front Plant Sci. 2024 Jun 5;15:1349456. doi: 10.3389/fpls.2024.1349456 (PMC11192020; doi:10.3389/fpls.2024.1349456)
Supplement: Supplementary file 10 [file Table_9.xlsx]

## Sheet: CK-VS-T0
Table S9. KEGG annotations and enrichment analysis in the CK-vs-T0 group
KEGG_A_class	KEGG_B_class	Pathway	CK-vs-T0 (79)	All (495)	Pvalue	Qvalue	Pathway ID	Metabolites	C_IDs
Metabolism	Lipid metabolism	alpha-Linolenic acid metabolism	4	7	0.014418	0.783043	ko00592	M209T98_NEG(Jasmonic acid);M277T36_NEG(Linolenic acid);M275T56_NEG(Stearidonic acid);M227T316_NEG(Trans-traumatic acid)	C08491+C06427+C16300+C16308
Metabolism	Lipid metabolism	Biosynthesis of unsaturated fatty acids	4	9	0.0401673	0.783043	ko01040	M327T181_NEG(Cis-4,7,10,13,16,19-docosahexaenoic acid);M279T61_NEG(Linoleic acid);M277T36_NEG(Linolenic acid);M281T58_NEG(Oleic acid)	C06429+C01595+C06427+C00712
Metabolism	Metabolism of cofactors and vitamins	Ubiquinone and other terpenoid-quinone biosynthesis	3	7	0.0846672	0.783043	ko00130	M182T316_POS(DL-tyrosine);M467T229_POS(Vitamin k1 2,3-epoxide);M137T310_NEG(4-hydroxybenzoate)	C00082+C05849+C00156
Metabolism	Biosynthesis of other secondary metabolites	Phenylpropanoid biosynthesis	3	7	0.0846672	0.783043	ko00940	M182T316_POS(DL-tyrosine);M149T314_2_NEG(P-coumaryl alcohol);M209T342_2_NEG(Sinapyl alcohol)	C00082+C02646+C02325
Metabolism	Metabolism of other amino acids	beta-Alanine metabolism	4	12	0.107999	0.783043	ko00410	M104T388_2_POS(.gamma.-aminobutyric acid);M89T314_NEG(.beta.-hydroxypropionic acid);M225T84_NEG(L-Carnosine);M218T290_2_NEG(Pantothenate)	C00334+C01013+C00386+C00864
Metabolism	Global and overview maps	2-Oxocarboxylic acid metabolism	5	17	0.117639	0.783043	ko01210	M182T316_POS(DL-tyrosine);M175T72_NEG(3-isopropylmalate);M173T460_2_NEG(Cis-aconitate);M188T406_NEG(N-acetyl-l-glutamate);M87T134_NEG(Pyruvate)	C00082+C04411+C00417+C00624+C00022
Metabolism	Metabolism of cofactors and vitamins	Pantothenate and CoA biosynthesis	3	8	0.120252	0.783043	ko00770	M206T255_POS(Pantothenol);M218T290_2_NEG(Pantothenate);M87T134_NEG(Pyruvate)	C05944+C00864+C00022
Metabolism	Biosynthesis of other secondary metabolites	Caffeine metabolism	2	4	0.121534	0.783043	ko00232	M197T374_POS(3,7-Dimethyluric acid);M193T340_2_NEG(Caffeine)	C16360+C07481
Metabolism	Metabolism of terpenoids and polyketides	Sesquiterpenoid and triterpenoid biosynthesis	2	4	0.121534	0.783043	ko00909	M187T495_POS(Costunolide);M501T207_POS(Gossypol)	C09382+C07667
Human Diseases	Drug resistance: antimicrobial	Vancomycin resistance	2	4	0.121534	0.783043	ko01502	M104T390_NEG(DL-serine);M87T134_NEG(Pyruvate)	C00740+C00022
Metabolism	Amino acid metabolism	Tryptophan metabolism	4	13	0.137688	0.783043	ko00380	M190T371_1_POS(Kynurenic acid);M160T270_NEG(3-(2-hydroxyethyl)indole);M116T318_NEG(Indole);M217T358_NEG(N-Acetylserotonin)	C01717+C00955+C00463+C00978
Metabolism	Biosynthesis of other secondary metabolites	Isoquinoline alkaloid biosynthesis	4	13	0.137688	0.783043	ko00950	M182T316_POS(DL-tyrosine);M288T413_POS(Lycorine);M623T31_2_POS(Tetrandrine);M138T238_POS(Tyramine)	C00082+C08532+C09654+C00483
Metabolism	Biosynthesis of other secondary metabolites	Benzoxazinoid biosynthesis	1	1	0.159596	0.783043	ko00402	M116T318_NEG(Indole)	C00463
Metabolism	Global and overview maps	Biosynthesis of secondary metabolites	34	186	0.166705	0.783043	ko01110	M291T428_1_POS(Argininosuccinic acid);M272T311_POS(Asp-Arg);M304T492_2_POS(Cocaine);M187T495_POS(Costunolide);M87T388_POS(Diacetyl);M182T316_POS(DL-tyrosine);M501T207_POS(Gossypol);M617T262_POS(Kaempferol 3-o-rutinoside);M133T98_POS(L-carvone);M140T70_POS(Tropinone);M138T238_POS(Tyramine);M467T229_POS(Vitamin k1 2,3-epoxide);M421T184_2_NEG(.alpha.,.alpha.'-trehalose 6-phosphate);M175T72_NEG(3-iso…	C03406+C01479+C01416+C09382+C00741+C00082+C07667+C21833+C01767+C00783+C00483+C05849+C00689+C04411+C00156+C02811+C07481+C00417+C17742+C09263+C00258+C00463+C08491+C06427+C00624+C00978+C02646+C00864+C00022+C12402+C05625+C02325+C16300+C16308
Metabolism	Carbohydrate metabolism	C5-Branched dibasic acid metabolism	2	5	0.182026	0.783043	ko00660	M173T460_2_NEG(Cis-aconitate);M87T134_NEG(Pyruvate)	C00417+C00022
Metabolism	Amino acid metabolism	Arginine and proline metabolism	4	15	0.205289	0.783043	ko00330	M104T388_2_POS(.gamma.-aminobutyric acid);M131T343_POS(N-acetylputrescine);M114T330_NEG(D-proline);M87T134_NEG(Pyruvate)	C00334+C02714+C00763+C00022
Metabolism	Amino acid metabolism	Tyrosine metabolism	4	15	0.205289	0.783043	ko00350	M182T316_POS(DL-tyrosine);M121T238_POS(N-methyltyramine);M138T238_POS(Tyramine);M87T134_NEG(Pyruvate)	C00082+C02442+C00483+C00022
Metabolism	Amino acid metabolism	Arginine biosynthesis	2	6	0.245758	0.783043	ko00220	M291T428_1_POS(Argininosuccinic acid);M188T406_NEG(N-acetyl-l-glutamate)	C03406+C00624
Metabolism	Amino acid metabolism	Valine, leucine and isoleucine biosynthesis	2	6	0.245758	0.783043	ko00290	M175T72_NEG(3-isopropylmalate);M87T134_NEG(Pyruvate)	C04411+C00022
Metabolism	Metabolism of cofactors and vitamins	Thiamine metabolism	2	6	0.245758	0.783043	ko00730	M182T316_POS(DL-tyrosine);M87T134_NEG(Pyruvate)	C00082+C00022
Metabolism	Carbohydrate metabolism	Butanoate metabolism	3	11	0.249511	0.783043	ko00650	M104T388_2_POS(.gamma.-aminobutyric acid);M87T388_POS(Diacetyl);M87T134_NEG(Pyruvate)	C00334+C00741+C00022
Metabolism	Energy metabolism	Photosynthesis	1	2	0.293993	0.783043	ko00195	M97T538_NEG(Phosphoric acid)	C00009
Metabolism	Metabolism of terpenoids and polyketides	Limonene and pinene degradation	1	2	0.293993	0.783043	ko00903	M133T98_POS(L-carvone)	C01767
Metabolism	Biosynthesis of other secondary metabolites	Betalain biosynthesis	1	2	0.293993	0.783043	ko00965	M182T316_POS(DL-tyrosine)	C00082
Metabolism	Biosynthesis of other secondary metabolites	Tropane, piperidine and pyridine alkaloid biosynthesis	3	12	0.296681	0.783043	ko00960	M272T311_POS(Asp-Arg);M304T492_2_POS(Cocaine);M140T70_POS(Tropinone)	C01479+C01416+C00783
Metabolism	Carbohydrate metabolism	Glycolysis / Gluconeogenesis	2	7	0.310195	0.783043	ko00010	M87T134_NEG(Pyruvate);M571T188_NEG(Salicin)	C00022+C01451
Metabolism	Amino acid metabolism	Alanine, aspartate and glutamate metabolism	3	13	0.344379	0.783043	ko00250	M104T388_2_POS(.gamma.-aminobutyric acid);M291T428_1_POS(Argininosuccinic acid);M87T134_NEG(Pyruvate)	C00334+C03406+C00022
Metabolism	Carbohydrate metabolism	Citrate cycle (TCA cycle)	2	8	0.373509	0.783043	ko00020	M173T460_2_NEG(Cis-aconitate);M87T134_NEG(Pyruvate)	C00417+C00022
Metabolism	Biosynthesis of other secondary metabolites	Monobactam biosynthesis	2	8	0.373509	0.783043	ko00261	M182T316_POS(DL-tyrosine);M87T134_NEG(Pyruvate)	C00082+C00022
Metabolism	Amino acid metabolism	Phenylalanine, tyrosine and tryptophan biosynthesis	2	8	0.373509	0.783043	ko00400	M182T316_POS(DL-tyrosine);M116T318_NEG(Indole)	C00082+C00463
Metabolism	Lipid metabolism	Arachidonic acid metabolism	2	8	0.373509	0.783043	ko00590	M351T184_POS(6-ketoprostaglandin e1);M325T92_NEG(2,3-dinor-8-isoprostaglandin-f2.alpha.)	C05962+C14794
Metabolism	Carbohydrate metabolism	Glyoxylate and dicarboxylate metabolism	3	14	0.391861	0.783043	ko00630	M173T460_2_NEG(Cis-aconitate);M105T318_1_NEG(Glyceric acid);M87T134_NEG(Pyruvate)	C00417+C00258+C00022
Metabolism	Lipid metabolism	Cutin, suberine and wax biosynthesis	1	3	0.407126	0.783043	ko00073	M281T58_NEG(Oleic acid)	C00712
Metabolism	Lipid metabolism	Ether lipid metabolism	1	3	0.407126	0.783043	ko00565	M548T258_POS(1-o-octadecyl-sn-glyceryl-3-phosphorylcholine)	C04317
Metabolism	Metabolism of cofactors and vitamins	Biotin metabolism	1	3	0.407126	0.783043	ko00780	M213T92_NEG(Dethiobiotin)	C01909
Metabolism	Metabolism of terpenoids and polyketides	Terpenoid backbone biosynthesis	1	3	0.407126	0.783043	ko00900	M87T134_NEG(Pyruvate)	C00022
Metabolism	Metabolism of terpenoids and polyketides	Monoterpenoid biosynthesis	1	3	0.407126	0.783043	ko00902	M133T98_POS(L-carvone)	C01767
Metabolism	Biosynthesis of other secondary metabolites	Glucosinolate biosynthesis	1	3	0.407126	0.783043	ko00966	M182T316_POS(DL-tyrosine)	C00082
Metabolism	Amino acid metabolism	Phenylalanine metabolism	2	9	0.434427	0.783043	ko00360	M182T316_POS(DL-tyrosine);M87T134_NEG(Pyruvate)	C00082+C00022
Metabolism	Metabolism of cofactors and vitamins	Folate biosynthesis	2	9	0.434427	0.783043	ko00790	M483T117_POS(Tetrahydro-l-biopterin);M137T310_NEG(4-hydroxybenzoate)	C20264+C00156
Metabolism	Carbohydrate metabolism	Galactose metabolism	3	15	0.438504	0.783043	ko00052	M129T375_POS(Dulcitol);M179T273_NEG(Galactinol);M503T465_2_NEG(Raffinose)	C01697+C01235+C00492
Metabolism	Nucleotide metabolism	Pyrimidine metabolism	3	15	0.438504	0.783043	ko00240	M89T314_NEG(.beta.-hydroxypropionic acid);M242T402_2_NEG(Cytidine);M243T170_NEG(Uridine)	C01013+C00475+C00299
Metabolism	Lipid metabolism	Linoleic acid metabolism	1	4	0.502323	0.854411	ko00591	M279T61_NEG(Linoleic acid)	C01595
Metabolism	Biosynthesis of other secondary metabolites	Stilbenoid, diarylheptanoid and gingerol biosynthesis	1	4	0.502323	0.854411	ko00945	M217T110_NEG(Demethoxycurcumin)	C17742
Metabolism	Carbohydrate metabolism	Pentose and glucuronate interconversions	2	11	0.546011	0.854411	ko00040	M133T203_NEG(D-arabitol);M87T134_NEG(Pyruvate)	C01904+C00022
Metabolism	Amino acid metabolism	Glycine, serine and threonine metabolism	3	18	0.56887	0.854411	ko00260	M104T390_NEG(DL-serine);M105T318_1_NEG(Glyceric acid);M87T134_NEG(Pyruvate)	C00740+C00258+C00022
Metabolism	Lipid metabolism	Fatty acid biosynthesis	1	5	0.582397	0.854411	ko00061	M281T58_NEG(Oleic acid)	C00712
Metabolism	Lipid metabolism	Sphingolipid metabolism	1	5	0.582397	0.854411	ko00600	M462T264_2_POS(Psychosine)	C01747
Metabolism	Carbohydrate metabolism	Pentose phosphate pathway	2	12	0.595877	0.854411	ko00030	M105T318_1_NEG(Glyceric acid);M87T134_NEG(Pyruvate)	C00258+C00022
Metabolism	Carbohydrate metabolism	Ascorbate and aldarate metabolism	2	13	0.641604	0.854411	ko00053	M165T368_1_NEG(D-arabinonic acid);M87T134_NEG(Pyruvate)	C00878+C00022
Metabolism	Global and overview maps	Degradation of aromatic compounds	3	20	0.645006	0.854411	ko01220	M91T96_POS(Benzyl alcohol);M137T310_NEG(4-hydroxybenzoate);M87T134_NEG(Pyruvate)	C00556+C00156+C00022
Metabolism	Energy metabolism	Carbon fixation in photosynthetic organisms	1	6	0.649725	0.854411	ko00710	M87T134_NEG(Pyruvate)	C00022
Environmental Information Processing	Signal transduction	Plant hormone signal transduction	1	6	0.649725	0.854411	ko04075	M209T98_NEG(Jasmonic acid)	C08491
Metabolism	Metabolism of cofactors and vitamins	Nicotinate and nicotinamide metabolism	3	21	0.679422	0.854411	ko00760	M104T388_2_POS(.gamma.-aminobutyric acid);M138T303_4_POS(Trigonelline);M87T134_NEG(Pyruvate)	C00334+C01004+C00022
Metabolism	Biosynthesis of other secondary metabolites	Flavone and flavonol biosynthesis	2	14	0.683228	0.854411	ko00944	M617T262_POS(Kaempferol 3-o-rutinoside);M609T315_NEG(Rutin)	C21833+C05625
Metabolism	Global and overview maps	Biosynthesis of amino acids	5	35	0.685388	0.854411	ko01230	M291T428_1_POS(Argininosuccinic acid);M182T316_POS(DL-tyrosine);M175T72_NEG(3-isopropylmalate);M188T406_NEG(N-acetyl-l-glutamate);M87T134_NEG(Pyruvate)	C03406+C00082+C04411+C00624+C00022
Metabolism	Energy metabolism	Oxidative phosphorylation	1	7	0.706313	0.854411	ko00190	M97T538_NEG(Phosphoric acid)	C00009
Metabolism	Metabolism of other amino acids	Cyanoamino acid metabolism	1	7	0.706313	0.854411	ko00460	M182T316_POS(DL-tyrosine)	C00082
Metabolism	Carbohydrate metabolism	Starch and sucrose metabolism	1	7	0.706313	0.854411	ko00500	M421T184_2_NEG(.alpha.,.alpha.'-trehalose 6-phosphate)	C00689
Metabolism	Lipid metabolism	Glycerolipid metabolism	1	7	0.706313	0.854411	ko00561	M105T318_1_NEG(Glyceric acid)	C00258
Metabolism	Carbohydrate metabolism	Propanoate metabolism	1	7	0.706313	0.854411	ko00640	M89T314_NEG(.beta.-hydroxypropionic acid)	C01013
Human Diseases	Endocrine and metabolic disease	Insulin resistance	1	7	0.706313	0.854411	ko04931	M87T134_NEG(Pyruvate)	C00022
Metabolism	Metabolism of other amino acids	Taurine and hypotaurine metabolism	1	8	0.753857	0.87086	ko00430	M87T134_NEG(Pyruvate)	C00022
Genetic Information Processing	Translation	Aminoacyl-tRNA biosynthesis	1	8	0.753857	0.87086	ko00970	M182T316_POS(DL-tyrosine)	C00082
Metabolism	Amino acid metabolism	Histidine metabolism	2	16	0.754745	0.87086	ko00340	M126T109_POS(1-methylhistamine);M225T84_NEG(L-Carnosine)	C05127+C00386
Metabolism	Carbohydrate metabolism	Pyruvate metabolism	1	9	0.793786	0.902029	ko00620	M87T134_NEG(Pyruvate)	C00022
Environmental Information Processing	Membrane transport	ABC transporters	5	42	0.833776	0.921874	ko02010	M535T189_POS(Deoxyguanosine);M242T402_2_NEG(Cytidine);M97T538_NEG(Phosphoric acid);M503T465_2_NEG(Raffinose);M243T170_NEG(Uridine)	C00330+C00475+C00009+C00492+C00299
Metabolism	Global and overview maps	Carbon metabolism	3	27	0.835833	0.921874	ko01200	M89T314_NEG(.beta.-hydroxypropionic acid);M105T318_1_NEG(Glyceric acid);M87T134_NEG(Pyruvate)	C01013+C00258+C00022
Metabolism	Lipid metabolism	Glycerophospholipid metabolism	1	11	0.855436	0.929821	ko00564	M546T275_POS(1-(1z-octadecenyl)-sn-glycero-3-phosphocholine)	C04230
Metabolism	Amino acid metabolism	Cysteine and methionine metabolism	1	13	0.898818	0.949455	ko00270	M87T134_NEG(Pyruvate)	C00022
Metabolism	Amino acid metabolism	Lysine degradation	1	13	0.898818	0.949455	ko00310	M189T534_POS(N,n,n-trimethyllysine)	C03793
Metabolism	Global and overview maps	Metabolic pathways	53	369	0.961757	0.980094	ko01100	M114T38_POS(.epsilon.-caprolactam);M104T388_2_POS(.gamma.-aminobutyric acid);M126T109_POS(1-methylhistamine);M548T258_POS(1-o-octadecyl-sn-glyceryl-3-phosphorylcholine);M351T184_POS(6-ketoprostaglandin e1);M423T33_POS(7.alpha.-hydroxy-4-cholesten-3-one);M291T428_1_POS(Argininosuccinic acid);M91T96_POS(Benzyl alcohol);M304T492_2_POS(Cocaine);M147T388_POS(D-glutamine);M535T189_POS(Deoxyguanosine);M…	C06593+C00334+C05127+C04317+C05962+C05455+C03406+C00556+C01416+C00819+C00330+C00082+C01697+C01717+C00645+C02714+C02442+C03793+C20264+C00783+C00483+C05849+C00689+C01013+C07101+C04411+C00156+C02811+C11135+C07481+C00417+C00475+C00878+C01904+C00763+C01909+C00740+C01235+C00258+C00463+C08491+C00386+C01595+C06427+C00624+C00978+C02646+C00864+C00022+C00492+C05625+C02325+C00299
Metabolism	Carbohydrate metabolism	Amino sugar and nucleotide sugar metabolism	1	19	0.965646	0.980094	ko00520	M244T274_POS(N-acetyl-.beta.-d-mannosamine)	C00645
Metabolism	Global and overview maps	Microbial metabolism in diverse environments	12	112	0.973024	0.980094	ko01120	M114T38_POS(.epsilon.-caprolactam);M104T388_2_POS(.gamma.-aminobutyric acid);M188T157_POS(Atrazine desethyl);M91T96_POS(Benzyl alcohol);M127T395_POS(Melamine);M89T314_NEG(.beta.-hydroxypropionic acid);M197T476_NEG(2,4,5-trichlorophenol);M137T310_NEG(4-hydroxybenzoate);M193T340_2_NEG(Caffeine);M173T460_2_NEG(Cis-aconitate);M105T318_1_NEG(Glyceric acid);M87T134_NEG(Pyruvate)	C06593+C00334+C06559+C00556+C08737+C01013+C07101+C00156+C07481+C00417+C00258+C00022
Metabolism	Nucleotide metabolism	Purine metabolism	1	22	0.980094	0.980094	ko00230	M535T189_POS(Deoxyguanosine)	C00330

## Sheet: CK-VS-T1
Table S9. KEGG annotations and enrichment analysis in the CK-vs-T1 group
KEGG_A_class	KEGG_B_class	Pathway	CK-vs-T1 (53)	All (495)	Pvalue	Qvalue	Pathway ID	Metabolites	C_IDs
Metabolism	Carbohydrate metabolism	Galactose metabolism	5	15	0.0152136	0.724642	ko00052	M179T383_NEG(Alpha-d-glucose);M179T273_NEG(Galactinol);M179T408_4_NEG(Myo-inositol);M503T465_2_NEG(Raffinose);M683T383_2_NEG(Sucrose)	C00267+C01235+C00137+C00492+C00089
Metabolism	Metabolism of cofactors and vitamins	Pantothenate and CoA biosynthesis	3	8	0.0440711	0.724642	ko00770	M206T255_POS(Pantothenol);M218T290_2_NEG(Pantothenate);M87T134_NEG(Pyruvate)	C05944+C00864+C00022
Metabolism	Global and overview maps	Degradation of aromatic compounds	5	20	0.0516385	0.724642	ko01220	M137T310_NEG(4-hydroxybenzoate);M141T627_NEG(Cis,cis-muconic acid);M73T405_NEG(Propionic acid);M87T134_NEG(Pyruvate);M117T405_1_NEG(Succinate)	C00156+C02480+C00163+C00022+C00042
Metabolism	Biosynthesis of other secondary metabolites	Caffeine metabolism	2	4	0.0586517	0.724642	ko00232	M197T374_POS(3,7-Dimethyluric acid);M193T340_2_NEG(Caffeine)	C16360+C07481
Metabolism	Amino acid metabolism	Phenylalanine metabolism	3	9	0.0611737	0.724642	ko00360	M164T276_2_NEG(N-acetyl-l-phenylalanine);M87T134_NEG(Pyruvate);M117T405_1_NEG(Succinate)	C03519+C00022+C00042
Metabolism	Amino acid metabolism	Valine, leucine and isoleucine biosynthesis	2	6	0.127476	0.724642	ko00290	M175T72_NEG(3-isopropylmalate);M87T134_NEG(Pyruvate)	C04411+C00022
Environmental Information Processing	Membrane transport	ABC transporters	7	42	0.147947	0.724642	ko02010	M359T164_NEG(.beta.-d-allose);M341T383_6_NEG(1,4-d-xylobiose);M179T408_4_NEG(Myo-inositol);M97T538_NEG(Phosphoric acid);M503T465_2_NEG(Raffinose);M683T383_2_NEG(Sucrose);M243T170_NEG(Uridine)	C01487+C01630+C00137+C00009+C00492+C00089+C00299
Metabolism	Amino acid metabolism	Tryptophan metabolism	3	13	0.153331	0.724642	ko00380	M441T250_POS(5-hydroxy-l-tryptophan);M190T371_1_POS(Kynurenic acid);M160T270_NEG(3-(2-hydroxyethyl)indole)	C00643+C01717+C00955
Metabolism	Carbohydrate metabolism	Glycolysis / Gluconeogenesis	2	7	0.166556	0.724642	ko00010	M179T383_NEG(Alpha-d-glucose);M87T134_NEG(Pyruvate)	C00267+C00022
Metabolism	Carbohydrate metabolism	Fructose and mannose metabolism	2	7	0.166556	0.724642	ko00051	M359T164_NEG(.beta.-d-allose);M179T383_NEG(Alpha-d-glucose)	C01487+C00267
Metabolism	Energy metabolism	Oxidative phosphorylation	2	7	0.166556	0.724642	ko00190	M97T538_NEG(Phosphoric acid);M117T405_1_NEG(Succinate)	C00009+C00042
Metabolism	Carbohydrate metabolism	Propanoate metabolism	2	7	0.166556	0.724642	ko00640	M73T405_NEG(Propionic acid);M117T405_1_NEG(Succinate)	C00163+C00042
Metabolism	Energy metabolism	Sulfur metabolism	2	7	0.166556	0.724642	ko00920	M200T238_NEG(O-succinyl-l-homoserine);M117T405_1_NEG(Succinate)	C01118+C00042
Human Diseases	Endocrine and metabolic disease	Insulin resistance	2	7	0.166556	0.724642	ko04931	M591T182_2_POS(1,2-dihexadecanoyl-sn-glycerol);M87T134_NEG(Pyruvate)	C00165+C00022
Metabolism	Energy metabolism	Photosynthesis	1	2	0.202871	0.724642	ko00195	M97T538_NEG(Phosphoric acid)	C00009
Metabolism	Metabolism of terpenoids and polyketides	Limonene and pinene degradation	1	2	0.202871	0.724642	ko00903	M133T98_POS(L-carvone)	C01767
Environmental Information Processing	Signal transduction	Phosphatidylinositol signaling system	1	2	0.202871	0.724642	ko04070	M179T408_4_NEG(Myo-inositol)	C00137
Human Diseases	Endocrine and metabolic disease	AGE-RAGE signaling pathway in diabetic complications	1	2	0.202871	0.724642	ko04933	M591T182_2_POS(1,2-dihexadecanoyl-sn-glycerol)	C00165
Metabolism	Carbohydrate metabolism	Citrate cycle (TCA cycle)	2	8	0.207384	0.724642	ko00020	M87T134_NEG(Pyruvate);M117T405_1_NEG(Succinate)	C00022+C00042
Metabolism	Amino acid metabolism	Histidine metabolism	3	16	0.239669	0.724642	ko00340	M126T109_POS(1-methylhistamine);M337T368_NEG(5'-phosphoribosyl-5-amino-4-imidazolecarboxamide (aicar));M225T84_NEG(L-Carnosine)	C05127+C04677+C00386
Metabolism	Carbohydrate metabolism	Pyruvate metabolism	2	9	0.249158	0.724642	ko00620	M87T134_NEG(Pyruvate);M117T405_1_NEG(Succinate)	C00022+C00042
Metabolism	Metabolism of cofactors and vitamins	Folate biosynthesis	2	9	0.249158	0.724642	ko00790	M483T117_POS(Tetrahydro-l-biopterin);M137T310_NEG(4-hydroxybenzoate)	C20264+C00156
Metabolism	Carbohydrate metabolism	Inositol phosphate metabolism	1	3	0.288566	0.724642	ko00562	M179T408_4_NEG(Myo-inositol)	C00137
Metabolism	Lipid metabolism	Ether lipid metabolism	1	3	0.288566	0.724642	ko00565	M548T258_POS(1-o-octadecyl-sn-glyceryl-3-phosphorylcholine)	C04317
Metabolism	Metabolism of terpenoids and polyketides	Terpenoid backbone biosynthesis	1	3	0.288566	0.724642	ko00900	M87T134_NEG(Pyruvate)	C00022
Metabolism	Metabolism of terpenoids and polyketides	Monoterpenoid biosynthesis	1	3	0.288566	0.724642	ko00902	M133T98_POS(L-carvone)	C01767
Metabolism	Carbohydrate metabolism	Butanoate metabolism	2	11	0.333046	0.724642	ko00650	M87T134_NEG(Pyruvate);M117T405_1_NEG(Succinate)	C00022+C00042
Metabolism	Metabolism of terpenoids and polyketides	Sesquiterpenoid and triterpenoid biosynthesis	1	4	0.365204	0.724642	ko00909	M501T207_POS(Gossypol)	C07667
Metabolism	Biosynthesis of other secondary metabolites	Stilbenoid, diarylheptanoid and gingerol biosynthesis	1	4	0.365204	0.724642	ko00945	M217T110_NEG(Demethoxycurcumin)	C17742
Human Diseases	Drug resistance: antimicrobial	Vancomycin resistance	1	4	0.365204	0.724642	ko01502	M87T134_NEG(Pyruvate)	C00022
Metabolism	Metabolism of other amino acids	beta-Alanine metabolism	2	12	0.374205	0.724642	ko00410	M225T84_NEG(L-Carnosine);M218T290_2_NEG(Pantothenate)	C00386+C00864
Metabolism	Biosynthesis of other secondary metabolites	Tropane, piperidine and pyridine alkaloid biosynthesis	2	12	0.374205	0.724642	ko00960	M304T492_2_POS(Cocaine);M140T70_POS(Tropinone)	C01416+C00783
Metabolism	Metabolism of cofactors and vitamins	Nicotinate and nicotinamide metabolism	3	21	0.394707	0.724642	ko00760	M73T405_NEG(Propionic acid);M87T134_NEG(Pyruvate);M117T405_1_NEG(Succinate)	C00163+C00022+C00042
Metabolism	Carbohydrate metabolism	Ascorbate and aldarate metabolism	2	13	0.414363	0.724642	ko00053	M179T408_4_NEG(Myo-inositol);M87T134_NEG(Pyruvate)	C00137+C00022
Metabolism	Amino acid metabolism	Alanine, aspartate and glutamate metabolism	2	13	0.414363	0.724642	ko00250	M87T134_NEG(Pyruvate);M117T405_1_NEG(Succinate)	C00022+C00042
Metabolism	Amino acid metabolism	Cysteine and methionine metabolism	2	13	0.414363	0.724642	ko00270	M200T238_NEG(O-succinyl-l-homoserine);M87T134_NEG(Pyruvate)	C01118+C00022
Metabolism	Biosynthesis of other secondary metabolites	Isoquinoline alkaloid biosynthesis	2	13	0.414363	0.724642	ko00950	M288T413_POS(Lycorine);M623T31_2_POS(Tetrandrine)	C08532+C09654
Metabolism	Global and overview maps	Biosynthesis of secondary metabolites	21	186	0.426672	0.724642	ko01110	M304T492_2_POS(Cocaine);M289T383_POS(Eriodictyol);M501T207_POS(Gossypol);M133T98_POS(L-carvone);M872T28_POS(Pheophytin a);M140T70_POS(Tropinone);M175T72_NEG(3-isopropylmalate);M137T310_NEG(4-hydroxybenzoate);M337T368_NEG(5'-phosphoribosyl-5-amino-4-imidazolecarboxamide (aicar));M179T383_NEG(Alpha-d-glucose);M193T340_2_NEG(Caffeine);M217T110_NEG(Demethoxycurcumin);M177T198_NEG(Esculetin);M209T98_N…	C01416+C05631+C07667+C01767+C05797+C00783+C04411+C00156+C04677+C00267+C07481+C17742+C09263+C08491+C00137+C01118+C00864+C00022+C00493+C00042+C00089
Metabolism	Carbohydrate metabolism	C5-Branched dibasic acid metabolism	1	5	0.433726	0.724642	ko00660	M87T134_NEG(Pyruvate)	C00022
Metabolism	Carbohydrate metabolism	Glyoxylate and dicarboxylate metabolism	2	14	0.453266	0.724642	ko00630	M87T134_NEG(Pyruvate);M117T405_1_NEG(Succinate)	C00022+C00042
Metabolism	Amino acid metabolism	Arginine and proline metabolism	2	15	0.490718	0.724642	ko00330	M114T330_NEG(D-proline);M87T134_NEG(Pyruvate)	C00763+C00022
Metabolism	Amino acid metabolism	Tyrosine metabolism	2	15	0.490718	0.724642	ko00350	M87T134_NEG(Pyruvate);M117T405_1_NEG(Succinate)	C00022+C00042
Metabolism	Energy metabolism	Carbon fixation in photosynthetic organisms	1	6	0.494976	0.724642	ko00710	M87T134_NEG(Pyruvate)	C00022
Metabolism	Metabolism of cofactors and vitamins	Thiamine metabolism	1	6	0.494976	0.724642	ko00730	M87T134_NEG(Pyruvate)	C00022
Metabolism	Metabolism of cofactors and vitamins	Vitamin B6 metabolism	1	6	0.494976	0.724642	ko00750	M184T151_POS(4-pyridoxic acid)	C00847
Environmental Information Processing	Signal transduction	Plant hormone signal transduction	1	6	0.494976	0.724642	ko04075	M209T98_NEG(Jasmonic acid)	C08491
Metabolism	Global and overview maps	Biosynthesis of amino acids	4	35	0.529651	0.724642	ko01230	M175T72_NEG(3-isopropylmalate);M200T238_NEG(O-succinyl-l-homoserine);M87T134_NEG(Pyruvate);M173T374_NEG(Shikimate)	C04411+C01118+C00022+C00493
Metabolism	Metabolism of cofactors and vitamins	Ubiquinone and other terpenoid-quinone biosynthesis	1	7	0.549713	0.724642	ko00130	M137T310_NEG(4-hydroxybenzoate)	C00156
Metabolism	Metabolism of other amino acids	Glutathione metabolism	1	7	0.549713	0.724642	ko00480	M307T316_POS(Glutathione, oxidized)	C00127
Metabolism	Carbohydrate metabolism	Starch and sucrose metabolism	1	7	0.549713	0.724642	ko00500	M683T383_2_NEG(Sucrose)	C00089
Metabolism	Lipid metabolism	alpha-Linolenic acid metabolism	1	7	0.549713	0.724642	ko00592	M209T98_NEG(Jasmonic acid)	C08491
Metabolism	Global and overview maps	Microbial metabolism in diverse environments	12	112	0.558041	0.724642	ko01120	M184T151_POS(4-pyridoxic acid);M359T164_NEG(.beta.-d-allose);M197T476_NEG(2,4,5-trichlorophenol);M111T389_NEG(2,5-furandicarboxylic acid);M137T310_NEG(4-hydroxybenzoate);M179T383_NEG(Alpha-d-glucose);M193T340_2_NEG(Caffeine);M141T627_NEG(Cis,cis-muconic acid);M179T408_4_NEG(Myo-inositol);M73T405_NEG(Propionic acid);M87T134_NEG(Pyruvate);M117T405_1_NEG(Succinate)	C00847+C01487+C07101+C20450+C00156+C00267+C07481+C02480+C00137+C00163+C00022+C00042
Metabolism	Global and overview maps	2-Oxocarboxylic acid metabolism	2	17	0.560764	0.724642	ko01210	M175T72_NEG(3-isopropylmalate);M87T134_NEG(Pyruvate)	C04411+C00022
Metabolism	Global and overview maps	Carbon metabolism	3	27	0.569092	0.724642	ko01200	M179T383_NEG(Alpha-d-glucose);M87T134_NEG(Pyruvate);M117T405_1_NEG(Succinate)	C00267+C00022+C00042
Metabolism	Biosynthesis of other secondary metabolites	Monobactam biosynthesis	1	8	0.598617	0.724642	ko00261	M87T134_NEG(Pyruvate)	C00022
Metabolism	Amino acid metabolism	Phenylalanine, tyrosine and tryptophan biosynthesis	1	8	0.598617	0.724642	ko00400	M173T374_NEG(Shikimate)	C00493
Metabolism	Metabolism of other amino acids	Taurine and hypotaurine metabolism	1	8	0.598617	0.724642	ko00430	M87T134_NEG(Pyruvate)	C00022
Metabolism	Metabolism of cofactors and vitamins	Porphyrin metabolism	1	9	0.642299	0.751164	ko00860	M872T28_POS(Pheophytin a)	C05797
Metabolism	Lipid metabolism	Biosynthesis of unsaturated fatty acids	1	9	0.642299	0.751164	ko01040	M327T181_NEG(Cis-4,7,10,13,16,19-docosahexaenoic acid)	C06429
Metabolism	Carbohydrate metabolism	Pentose and glucuronate interconversions	1	11	0.716134	0.810053	ko00040	M87T134_NEG(Pyruvate)	C00022
Metabolism	Lipid metabolism	Glycerophospholipid metabolism	1	11	0.716134	0.810053	ko00564	M546T275_POS(1-(1z-octadecenyl)-sn-glycero-3-phosphocholine)	C04230
Metabolism	Carbohydrate metabolism	Pentose phosphate pathway	1	12	0.747219	0.831582	ko00030	M87T134_NEG(Pyruvate)	C00022
Metabolism	Amino acid metabolism	Lysine degradation	1	13	0.774957	0.848762	ko00310	M117T405_1_NEG(Succinate)	C00042
Metabolism	Biosynthesis of other secondary metabolites	Flavonoid biosynthesis	1	14	0.799702	0.862179	ko00941	M289T383_POS(Eriodictyol)	C05631
Metabolism	Nucleotide metabolism	Pyrimidine metabolism	1	15	0.821772	0.872343	ko00240	M243T170_NEG(Uridine)	C00299
Metabolism	Global and overview maps	Metabolic pathways	37	369	0.842484	0.880779	ko01100	M126T109_POS(1-methylhistamine);M548T258_POS(1-o-octadecyl-sn-glyceryl-3-phosphorylcholine);M257T99_POS(19-hydroxytestosterone);M184T151_POS(4-pyridoxic acid);M441T250_POS(5-hydroxy-l-tryptophan);M423T33_POS(7.alpha.-hydroxy-4-cholesten-3-one);M304T492_2_POS(Cocaine);M147T388_POS(D-glutamine);M289T383_POS(Eriodictyol);M307T316_POS(Glutathione, oxidized);M190T371_1_POS(Kynurenic acid);M483T117_POS…	C05127+C04317+C05294+C00847+C00643+C05455+C01416+C00819+C05631+C00127+C01717+C20264+C00783+C01487+C07101+C04411+C00156+C04677+C00267+C07481+C02480+C00763+C01235+C08491+C00386+C20396+C00137+C03519+C01118+C00864+C00163+C00022+C00492+C00493+C00042+C00089+C00299
Metabolism	Amino acid metabolism	Glycine, serine and threonine metabolism	1	18	0.874629	0.900737	ko00260	M87T134_NEG(Pyruvate)	C00022
Metabolism	Carbohydrate metabolism	Amino sugar and nucleotide sugar metabolism	1	19	0.888559	0.901626	ko00520	M179T383_NEG(Alpha-d-glucose)	C00267
Metabolism	Nucleotide metabolism	Purine metabolism	1	22	0.921855	0.921855	ko00230	M337T368_NEG(5'-phosphoribosyl-5-amino-4-imidazolecarboxamide (aicar))	C04677

## Sheet: CK-VS-T2
Table S9. KEGG annotations and enrichment analysis in the CK-vs-T2 group
KEGG_A_class	KEGG_B_class	Pathway	CK-vs-T2 (80)	All (495)	Pvalue	Qvalue	Pathway ID	Metabolites	C_IDs
Metabolism	Metabolism of terpenoids and polyketides	Monoterpenoid biosynthesis	2	3	0.0693582	0.95269	ko00902	M133T98_POS(L-carvone);M413T406_POS(Loganin)	C01767+C01433
Metabolism	Amino acid metabolism	Tryptophan metabolism	4	13	0.142657	0.95269	ko00380	M204T398_POS(Indole-3-pyruvic acid);M160T270_NEG(3-(2-hydroxyethyl)indole);M116T318_NEG(Indole);M217T358_NEG(N-Acetylserotonin)	C00331+C00955+C00463+C00978
Metabolism	Biosynthesis of other secondary metabolites	Benzoxazinoid biosynthesis	1	1	0.161616	0.95269	ko00402	M116T318_NEG(Indole)	C00463
Metabolism	Amino acid metabolism	Arginine and proline metabolism	4	15	0.212017	0.95269	ko00330	M131T343_POS(N-acetylputrescine);M114T330_NEG(D-proline);M144T371_2_NEG(G-guanidinobutyrate);M88T362_NEG(Sarcosine)	C02714+C00763+C01035+C00213
Metabolism	Metabolism of terpenoids and polyketides	Limonene and pinene degradation	1	2	0.297387	0.95269	ko00903	M133T98_POS(L-carvone)	C01767
Environmental Information Processing	Signal transduction	Phosphatidylinositol signaling system	1	2	0.297387	0.95269	ko04070	M179T408_4_NEG(Myo-inositol)	C00137
Human Diseases	Endocrine and metabolic disease	AGE-RAGE signaling pathway in diabetic complications	1	2	0.297387	0.95269	ko04933	M591T182_2_POS(1,2-dihexadecanoyl-sn-glycerol)	C00165
Metabolism	Metabolism of other amino acids	beta-Alanine metabolism	3	12	0.303873	0.95269	ko00410	M89T314_NEG(.beta.-hydroxypropionic acid);M239T62_NEG(Anserine);M218T290_2_NEG(Pantothenate)	C01013+C01262+C00864
Metabolism	Biosynthesis of other secondary metabolites	Tropane, piperidine and pyridine alkaloid biosynthesis	3	12	0.303873	0.95269	ko00960	M304T492_2_POS(Cocaine);M142T345_2_POS(Tropine);M140T70_POS(Tropinone)	C01416+C00729+C00783
Metabolism	Amino acid metabolism	Phenylalanine, tyrosine and tryptophan biosynthesis	2	8	0.379909	0.95269	ko00400	M116T318_NEG(Indole);M191T355_5_NEG(Quinate)	C00463+C00296
Metabolism	Lipid metabolism	Arachidonic acid metabolism	2	8	0.379909	0.95269	ko00590	M591T30_POS(Leukotriene f4);M325T92_NEG(2,3-dinor-8-isoprostaglandin-f2.alpha.)	C06462+C14794
Metabolism	Metabolism of cofactors and vitamins	Pantothenate and CoA biosynthesis	2	8	0.379909	0.95269	ko00770	M206T255_POS(Pantothenol);M218T290_2_NEG(Pantothenate)	C05944+C00864
Metabolism	Biosynthesis of other secondary metabolites	Flavone and flavonol biosynthesis	3	14	0.400266	0.95269	ko00944	M449T184_POS(Astragalin);M287T185_POS(His-Met);M573T261_POS(Quercetin 3-o-malonylglucoside)	C12249+C05903+C12638
Metabolism	Carbohydrate metabolism	Inositol phosphate metabolism	1	3	0.411401	0.95269	ko00562	M179T408_4_NEG(Myo-inositol)	C00137
Metabolism	Lipid metabolism	Ether lipid metabolism	1	3	0.411401	0.95269	ko00565	M548T258_POS(1-o-octadecyl-sn-glyceryl-3-phosphorylcholine)	C04317
Metabolism	Metabolism of cofactors and vitamins	Biotin metabolism	1	3	0.411401	0.95269	ko00780	M213T92_NEG(Dethiobiotin)	C01909
Metabolism	Biosynthesis of other secondary metabolites	Glucosinolate biosynthesis	1	3	0.411401	0.95269	ko00966	M150T403_POS(L-methionine)	C00073
Metabolism	Amino acid metabolism	Phenylalanine metabolism	2	9	0.441338	0.95269	ko00360	M164T276_2_NEG(N-acetyl-l-phenylalanine);M163T345_NEG(Trans-2-hydroxycinnamic acid)	C03519+C01772
Metabolism	Metabolism of cofactors and vitamins	Folate biosynthesis	2	9	0.441338	0.95269	ko00790	M240T241_POS(7,8-dihydrobiopterin);M137T310_NEG(4-hydroxybenzoate)	C02953+C00156
Metabolism	Carbohydrate metabolism	Galactose metabolism	3	15	0.447328	0.95269	ko00052	M179T273_NEG(Galactinol);M179T408_4_NEG(Myo-inositol);M503T465_2_NEG(Raffinose)	C01235+C00137+C00492
Metabolism	Amino acid metabolism	Histidine metabolism	3	16	0.49292	0.95269	ko00340	M126T109_POS(1-methylhistamine);M170T395_POS(3-methyl-l-histidine);M239T62_NEG(Anserine)	C05127+C01152+C01262
Metabolism	Biosynthesis of other secondary metabolites	Caffeine metabolism	1	4	0.507108	0.95269	ko00232	M197T374_POS(3,7-Dimethyluric acid)	C16360
Metabolism	Biosynthesis of other secondary metabolites	Isoflavonoid biosynthesis	1	4	0.507108	0.95269	ko00943	M285T420_POS(Maackiaine)	C10502
Metabolism	Biosynthesis of other secondary metabolites	Stilbenoid, diarylheptanoid and gingerol biosynthesis	1	4	0.507108	0.95269	ko00945	M217T110_NEG(Demethoxycurcumin)	C17742
Human Diseases	Drug resistance: antimicrobial	Vancomycin resistance	1	4	0.507108	0.95269	ko01502	M104T390_NEG(DL-serine)	C00740
Metabolism	Global and overview maps	Metabolic pathways	60	369	0.521456	0.95269	ko01100	M114T38_POS(.epsilon.-caprolactam);M126T109_POS(1-methylhistamine);M548T258_POS(1-o-octadecyl-sn-glyceryl-3-phosphorylcholine);M170T395_POS(3-methyl-l-histidine);M184T151_POS(4-pyridoxic acid);M240T241_POS(7,8-dihydrobiopterin);M423T33_POS(7.alpha.-hydroxy-4-cholesten-3-one);M268T181_3_POS(Adenosine);M291T428_1_POS(Argininosuccinic acid);M168T372_POS(Carbazole);M304T492_2_POS(Cocaine);M307T124_PO…	C06593+C05127+C04317+C01152+C00847+C02953+C05455+C00212+C03406+C08060+C01416+C00762+C00819+C01921+C05903+C00331+C00073+C00449+C06462+C01433+C00645+C00140+C02714+C02442+C02727+C00170+C01104+C00729+C00783+C00483+C00655+C00689+C01013+C07101+C00156+C00345+C11135+C01262+C00878+C01904+C00402+C00763+C01182+C01909+C00497+C00740+C01035+C01235+C00463+C00294+C06427+C20396+C00137+C03519+C00978+C00864+C00296+…
Metabolism	Lipid metabolism	Sphingolipid metabolism	1	5	0.587417	0.95269	ko00600	M462T264_2_POS(Psychosine)	C01747
Metabolism	Carbohydrate metabolism	Ascorbate and aldarate metabolism	2	13	0.649023	0.95269	ko00053	M165T368_1_NEG(D-arabinonic acid);M179T408_4_NEG(Myo-inositol)	C00878+C00137
Metabolism	Amino acid metabolism	Alanine, aspartate and glutamate metabolism	2	13	0.649023	0.95269	ko00250	M291T428_1_POS(Argininosuccinic acid);M132T424_NEG(D-aspartic acid)	C03406+C00402
Metabolism	Amino acid metabolism	Cysteine and methionine metabolism	2	13	0.649023	0.95269	ko00270	M150T403_POS(L-methionine);M298T85_1_POS(S-methyl-5'-thioadenosine)	C00073+C00170
Metabolism	Amino acid metabolism	Lysine degradation	2	13	0.649023	0.95269	ko00310	M277T465_POS(L-saccharopine);M189T365_POS(N.epsilon.-acetyl-l-lysine)	C00449+C02727
Metabolism	Amino acid metabolism	Arginine biosynthesis	1	6	0.654777	0.95269	ko00220	M291T428_1_POS(Argininosuccinic acid)	C03406
Metabolism	Amino acid metabolism	Lysine biosynthesis	1	6	0.654777	0.95269	ko00300	M277T465_POS(L-saccharopine)	C00449
Metabolism	Energy metabolism	Carbon fixation in photosynthetic organisms	1	6	0.654777	0.95269	ko00710	M291T420_NEG(D-ribulose 1,5-bisphosphate)	C01182
Metabolism	Metabolism of cofactors and vitamins	Vitamin B6 metabolism	1	6	0.654777	0.95269	ko00750	M184T151_POS(4-pyridoxic acid)	C00847
Environmental Information Processing	Membrane transport	ABC transporters	6	42	0.703365	0.95269	ko02010	M268T181_3_POS(Adenosine);M204T196_POS(N-acetyl-d-glucosamine);M267T407_NEG(Inosine);M179T408_4_NEG(Myo-inositol);M637T30_NEG(Norfloxacin);M503T465_2_NEG(Raffinose)	C00212+C00140+C00294+C00137+C06687+C00492
Metabolism	Carbohydrate metabolism	Glycolysis / Gluconeogenesis	1	7	0.711255	0.95269	ko00010	M571T188_NEG(Salicin)	C01451
Metabolism	Metabolism of cofactors and vitamins	Ubiquinone and other terpenoid-quinone biosynthesis	1	7	0.711255	0.95269	ko00130	M137T310_NEG(4-hydroxybenzoate)	C00156
Metabolism	Carbohydrate metabolism	Starch and sucrose metabolism	1	7	0.711255	0.95269	ko00500	M421T184_2_NEG(.alpha.,.alpha.'-trehalose 6-phosphate)	C00689
Metabolism	Lipid metabolism	alpha-Linolenic acid metabolism	1	7	0.711255	0.95269	ko00592	M277T36_NEG(Linolenic acid)	C06427
Metabolism	Carbohydrate metabolism	Propanoate metabolism	1	7	0.711255	0.95269	ko00640	M89T314_NEG(.beta.-hydroxypropionic acid)	C01013
Human Diseases	Endocrine and metabolic disease	Insulin resistance	1	7	0.711255	0.95269	ko04931	M591T182_2_POS(1,2-dihexadecanoyl-sn-glycerol)	C00165
Metabolism	Nucleotide metabolism	Purine metabolism	3	22	0.720071	0.95269	ko00230	M268T181_3_POS(Adenosine);M365T345_2_POS(Xanthosine 5'-monophosphate);M267T407_NEG(Inosine)	C00212+C00655+C00294
Metabolism	Amino acid metabolism	Tyrosine metabolism	2	15	0.727892	0.95269	ko00350	M121T238_POS(N-methyltyramine);M138T238_POS(Tyramine)	C02442+C00483
Genetic Information Processing	Translation	Aminoacyl-tRNA biosynthesis	1	8	0.75859	0.95269	ko00970	M150T403_POS(L-methionine)	C00073
Metabolism	Metabolism of terpenoids and polyketides	Zeatin biosynthesis	1	9	0.798247	0.95269	ko00908	M298T85_1_POS(S-methyl-5'-thioadenosine)	C00170
Metabolism	Lipid metabolism	Biosynthesis of unsaturated fatty acids	1	9	0.798247	0.95269	ko01040	M277T36_NEG(Linolenic acid)	C06427
Metabolism	Global and overview maps	Biosynthesis of secondary metabolites	27	186	0.814918	0.95269	ko01110	M291T428_1_POS(Argininosuccinic acid);M449T184_POS(Astragalin);M304T492_2_POS(Cocaine);M287T185_POS(His-Met);M269T364_POS(Isopimpinellin);M133T98_POS(L-carvone);M150T403_POS(L-methionine);M277T465_POS(L-saccharopine);M413T406_POS(Loganin);M142T345_2_POS(Tropine);M140T70_POS(Tropinone);M138T238_POS(Tyramine);M365T345_2_POS(Xanthosine 5'-monophosphate);M421T184_2_NEG(.alpha.,.alpha.'-trehalose 6-ph…	C03406+C12249+C01416+C05903+C02162+C01767+C00073+C00449+C01433+C00729+C00783+C00483+C00655+C00689+C00156+C00345+C01182+C17742+C01661+C09263+C00463+C06427+C00137+C00978+C00864+C12402+C01772
Metabolism	Amino acid metabolism	Glycine, serine and threonine metabolism	2	18	0.818085	0.95269	ko00260	M104T390_NEG(DL-serine);M88T362_NEG(Sarcosine)	C00740+C00213
Metabolism	Carbohydrate metabolism	Amino sugar and nucleotide sugar metabolism	2	19	0.841689	0.95269	ko00520	M244T274_POS(N-acetyl-.beta.-d-mannosamine);M204T196_POS(N-acetyl-d-glucosamine)	C00645+C00140
Metabolism	Global and overview maps	Carbon metabolism	3	27	0.842608	0.95269	ko01200	M89T314_NEG(.beta.-hydroxypropionic acid);M275T420_2_NEG(6-phosphogluconic acid);M291T420_NEG(D-ribulose 1,5-bisphosphate)	C01013+C00345+C01182
Metabolism	Carbohydrate metabolism	Pentose and glucuronate interconversions	1	11	0.859258	0.95269	ko00040	M133T203_NEG(D-arabitol)	C01904
Metabolism	Carbohydrate metabolism	Butanoate metabolism	1	11	0.859258	0.95269	ko00650	M133T420_NEG(Dl-malic acid)	C00497
Metabolism	Global and overview maps	Degradation of aromatic compounds	2	20	0.862522	0.95269	ko01220	M168T372_POS(Carbazole);M137T310_NEG(4-hydroxybenzoate)	C08060+C00156
Metabolism	Carbohydrate metabolism	Pentose phosphate pathway	1	12	0.882521	0.95269	ko00030	M275T420_2_NEG(6-phosphogluconic acid)	C00345
Metabolism	Biosynthesis of other secondary metabolites	Isoquinoline alkaloid biosynthesis	1	13	0.90198	0.95269	ko00950	M138T238_POS(Tyramine)	C00483
Metabolism	Global and overview maps	Microbial metabolism in diverse environments	14	112	0.913095	0.95269	ko01120	M114T38_POS(.epsilon.-caprolactam);M184T151_POS(4-pyridoxic acid);M128T368_POS(Ammeline);M188T157_POS(Atrazine desethyl);M168T372_POS(Carbazole);M127T395_POS(Melamine);M76T334_POS(Trimethylamine n-oxide);M89T314_NEG(.beta.-hydroxypropionic acid);M197T476_NEG(2,4,5-trichlorophenol);M137T310_NEG(4-hydroxybenzoate);M275T420_2_NEG(6-phosphogluconic acid);M291T420_NEG(D-ribulose 1,5-bisphosphate);M179…	C06593+C00847+C08733+C06559+C08060+C08737+C01104+C01013+C07101+C00156+C00345+C01182+C00137+C01772
Metabolism	Carbohydrate metabolism	Glyoxylate and dicarboxylate metabolism	1	14	0.918249	0.95269	ko00630	M291T420_NEG(D-ribulose 1,5-bisphosphate)	C01182
Metabolism	Biosynthesis of other secondary metabolites	Flavonoid biosynthesis	1	14	0.918249	0.95269	ko00941	M287T185_POS(His-Met)	C05903
Metabolism	Nucleotide metabolism	Pyrimidine metabolism	1	15	0.931845	0.95269	ko00240	M89T314_NEG(.beta.-hydroxypropionic acid)	C01013
Metabolism	Global and overview maps	Biosynthesis of amino acids	3	35	0.943988	0.95269	ko01230	M291T428_1_POS(Argininosuccinic acid);M150T403_POS(L-methionine);M277T465_POS(L-saccharopine)	C03406+C00073+C00449
Metabolism	Global and overview maps	2-Oxocarboxylic acid metabolism	1	17	0.95269	0.95269	ko01210	M150T403_POS(L-methionine)	C00073

## Sheet: CK-VS-T3
Table S9. KEGG annotations and enrichment analysis in the CK-vs-T3 group
KEGG_A_class	KEGG_B_class	Pathway	CK-vs-T3 (85)	All (495)	Pvalue	Qvalue	Pathway ID	Metabolites	C_IDs
Metabolism	Global and overview maps	Biosynthesis of secondary metabolites	42	186	0.00989004	0.333701	ko01110	M198T408_POS(3,4-dihydroxy-l-phenylalanine);M136T171_POS(Adenine);M291T428_1_POS(Argininosuccinic acid);M449T184_POS(Astragalin);M203T407_1_POS(Bergaptol);M87T388_POS(Diacetyl);M182T316_POS(DL-tyrosine);M457T289_POS(Flavin mononucleotide (fmn));M501T207_POS(Gossypol);M287T185_POS(His-Met);M617T262_POS(Kaempferol 3-o-rutinoside);M124T353_POS(Nicotinate);M872T28_POS(Pheophytin a);M138T238_POS(Tyram…	C00355+C00147+C03406+C12249+C00758+C00741+C00082+C00061+C07667+C05903+C21833+C00253+C05797+C00483+C01626+C02504+C04411+C00156+C00345+C00267+C07481+C05769+C00257+C00198+C01182+C17742+C01661+C09263+C00258+C08491+C00049+C06427+C00137+C00624+C02646+C00166+C00022+C12402+C02325+C16300+C00089+C16308
Metabolism	Global and overview maps	2-Oxocarboxylic acid metabolism	7	17	0.0154884	0.333701	ko01210	M182T316_POS(DL-tyrosine);M175T310_NEG(2-isopropylmalic acid);M175T72_NEG(3-isopropylmalate);M115T313_NEG(L-aspartic acid);M188T406_NEG(N-acetyl-l-glutamate);M163T54_NEG(Phenylpyruvate);M87T134_NEG(Pyruvate)	C00082+C02504+C04411+C00049+C00624+C00166+C00022
Metabolism	Metabolism of cofactors and vitamins	Nicotinate and nicotinamide metabolism	8	21	0.0162925	0.333701	ko00760	M104T388_2_POS(.gamma.-aminobutyric acid);M123T375_POS(Niacinamide);M335T479_POS(Nicotinamide ribotide);M124T353_POS(Nicotinate);M138T303_4_POS(Trigonelline);M102T389_NEG(4-Aminobutyric acid(GABA));M115T313_NEG(L-aspartic acid);M87T134_NEG(Pyruvate)	C00334+C00153+C00455+C00253+C01004+C00334+C00049+C00022
Metabolism	Lipid metabolism	alpha-Linolenic acid metabolism	4	7	0.0187956	0.333701	ko00592	M209T98_NEG(Jasmonic acid);M277T36_NEG(Linolenic acid);M275T56_NEG(Stearidonic acid);M227T316_NEG(Trans-traumatic acid)	C08491+C06427+C16300+C16308
Metabolism	Carbohydrate metabolism	Butanoate metabolism	5	11	0.0261533	0.333701	ko00650	M104T388_2_POS(.gamma.-aminobutyric acid);M87T388_POS(Diacetyl);M102T389_NEG(4-Aminobutyric acid(GABA));M133T420_NEG(Dl-malic acid);M87T134_NEG(Pyruvate)	C00334+C00741+C00334+C00497+C00022
Metabolism	Global and overview maps	Carbon metabolism	9	27	0.0276218	0.333701	ko01200	M89T314_NEG(.beta.-hydroxypropionic acid);M275T420_2_NEG(6-phosphogluconic acid);M179T383_NEG(Alpha-d-glucose);M129T95_NEG(D-gluconate);M177T390_NEG(D-glucono-1,5-lactone);M291T420_NEG(D-ribulose 1,5-bisphosphate);M105T318_1_NEG(Glyceric acid);M115T313_NEG(L-aspartic acid);M87T134_NEG(Pyruvate)	C01013+C00345+C00267+C00257+C00198+C01182+C00258+C00049+C00022
Metabolism	Biosynthesis of other secondary metabolites	Betalain biosynthesis	2	2	0.0291989	0.333701	ko00965	M198T408_POS(3,4-dihydroxy-l-phenylalanine);M182T316_POS(DL-tyrosine)	C00355+C00082
Metabolism	Carbohydrate metabolism	Pentose phosphate pathway	5	12	0.0388534	0.388535	ko00030	M275T420_2_NEG(6-phosphogluconic acid);M129T95_NEG(D-gluconate);M177T390_NEG(D-glucono-1,5-lactone);M105T318_1_NEG(Glyceric acid);M87T134_NEG(Pyruvate)	C00345+C00257+C00198+C00258+C00022
Metabolism	Carbohydrate metabolism	Ascorbate and aldarate metabolism	5	13	0.0547484	0.406726	ko00053	M147T355_NEG(L-Arabinono-1,4-lactone);M195T390_2_NEG(L-gulono-1,4-lactone);M209T456_NEG(Mucic acid);M179T408_4_NEG(Myo-inositol);M87T134_NEG(Pyruvate)	C01114+C01040+C00879+C00137+C00022
Metabolism	Amino acid metabolism	Alanine, aspartate and glutamate metabolism	5	13	0.0547484	0.406726	ko00250	M104T388_2_POS(.gamma.-aminobutyric acid);M291T428_1_POS(Argininosuccinic acid);M102T389_NEG(4-Aminobutyric acid(GABA));M115T313_NEG(L-aspartic acid);M87T134_NEG(Pyruvate)	C00334+C03406+C00334+C00049+C00022
Metabolism	Amino acid metabolism	Arginine biosynthesis	3	6	0.066093	0.406726	ko00220	M291T428_1_POS(Argininosuccinic acid);M115T313_NEG(L-aspartic acid);M188T406_NEG(N-acetyl-l-glutamate)	C03406+C00049+C00624
Metabolism	Amino acid metabolism	Valine, leucine and isoleucine biosynthesis	3	6	0.066093	0.406726	ko00290	M175T310_NEG(2-isopropylmalic acid);M175T72_NEG(3-isopropylmalate);M87T134_NEG(Pyruvate)	C02504+C04411+C00022
Metabolism	Energy metabolism	Carbon fixation in photosynthetic organisms	3	6	0.066093	0.406726	ko00710	M291T420_NEG(D-ribulose 1,5-bisphosphate);M115T313_NEG(L-aspartic acid);M87T134_NEG(Pyruvate)	C01182+C00049+C00022
Metabolism	Carbohydrate metabolism	Galactose metabolism	5	15	0.0962466	0.451405	ko00052	M129T375_POS(Dulcitol);M179T383_NEG(Alpha-d-glucose);M179T408_4_NEG(Myo-inositol);M503T465_2_NEG(Raffinose);M683T383_2_NEG(Sucrose)	C01697+C00267+C00137+C00492+C00089
Metabolism	Amino acid metabolism	Arginine and proline metabolism	5	15	0.0962466	0.451405	ko00330	M104T388_2_POS(.gamma.-aminobutyric acid);M131T343_POS(N-acetylputrescine);M102T389_NEG(4-Aminobutyric acid(GABA));M114T330_NEG(D-proline);M87T134_NEG(Pyruvate)	C00334+C02714+C00334+C00763+C00022
Metabolism	Amino acid metabolism	Tyrosine metabolism	5	15	0.0962466	0.451405	ko00350	M198T408_POS(3,4-dihydroxy-l-phenylalanine);M182T316_POS(DL-tyrosine);M121T238_POS(N-methyltyramine);M138T238_POS(Tyramine);M87T134_NEG(Pyruvate)	C00355+C00082+C02442+C00483+C00022
Metabolism	Carbohydrate metabolism	Glycolysis / Gluconeogenesis	3	7	0.101566	0.451405	ko00010	M179T383_NEG(Alpha-d-glucose);M87T134_NEG(Pyruvate);M571T188_NEG(Salicin)	C00267+C00022+C01451
Metabolism	Biosynthesis of other secondary metabolites	Phenylpropanoid biosynthesis	3	7	0.101566	0.451405	ko00940	M182T316_POS(DL-tyrosine);M149T314_2_NEG(P-coumaryl alcohol);M209T342_2_NEG(Sinapyl alcohol)	C00082+C02646+C02325
Metabolism	Metabolism of other amino acids	beta-Alanine metabolism	4	12	0.133635	0.519576	ko00410	M104T388_2_POS(.gamma.-aminobutyric acid);M89T314_NEG(.beta.-hydroxypropionic acid);M102T389_NEG(4-Aminobutyric acid(GABA));M115T313_NEG(L-aspartic acid)	C00334+C01013+C00334+C00049
Metabolism	Biosynthesis of other secondary metabolites	Caffeine metabolism	2	4	0.138324	0.519576	ko00232	M197T374_POS(3,7-Dimethyluric acid);M193T340_2_NEG(Caffeine)	C16360+C07481
Metabolism	Biosynthesis of other secondary metabolites	Monobactam biosynthesis	3	8	0.142883	0.519576	ko00261	M182T316_POS(DL-tyrosine);M115T313_NEG(L-aspartic acid);M87T134_NEG(Pyruvate)	C00082+C00049+C00022
Metabolism	Amino acid metabolism	Phenylalanine, tyrosine and tryptophan biosynthesis	3	8	0.142883	0.519576	ko00400	M182T316_POS(DL-tyrosine);M163T54_NEG(Phenylpyruvate);M191T355_5_NEG(Quinate)	C00082+C00166+C00296
Metabolism	Lipid metabolism	Fatty acid elongation	1	1	0.171717	0.58444	ko00062	M255T35_NEG(Palmitic acid)	C00249
Metabolism	Global and overview maps	Microbial metabolism in diverse environments	23	112	0.175332	0.58444	ko01120	M114T38_POS(.epsilon.-caprolactam);M104T388_2_POS(.gamma.-aminobutyric acid);M188T157_POS(Atrazine desethyl);M124T353_POS(Nicotinate);M359T164_NEG(.beta.-d-allose);M89T314_NEG(.beta.-hydroxypropionic acid);M125T163_NEG(2,4-dichlorophenol);M195T454_NEG(2,4,6-trichlorophenol);M111T389_NEG(2,5-furandicarboxylic acid);M102T389_NEG(4-Aminobutyric acid(GABA));M137T310_NEG(4-hydroxybenzoate);M275T420_2_…	C06593+C00334+C06559+C00253+C01487+C01013+C02625+C07098+C20450+C00334+C00156+C00345+C00267+C07481+C00257+C00198+C01182+C00258+C03196+C00049+C00137+C00022+C06337
Metabolism	Amino acid metabolism	Phenylalanine metabolism	3	9	0.188697	0.603832	ko00360	M182T316_POS(DL-tyrosine);M163T54_NEG(Phenylpyruvate);M87T134_NEG(Pyruvate)	C00082+C00166+C00022
Metabolism	Biosynthesis of other secondary metabolites	Flavone and flavonol biosynthesis	4	14	0.206614	0.635736	ko00944	M449T184_POS(Astragalin);M287T185_POS(His-Met);M617T262_POS(Kaempferol 3-o-rutinoside);M573T261_POS(Quercetin 3-o-malonylglucoside)	C12249+C05903+C21833+C12638
Metabolism	Global and overview maps	Biosynthesis of amino acids	8	35	0.237158	0.70269	ko01230	M291T428_1_POS(Argininosuccinic acid);M182T316_POS(DL-tyrosine);M175T310_NEG(2-isopropylmalic acid);M175T72_NEG(3-isopropylmalate);M115T313_NEG(L-aspartic acid);M188T406_NEG(N-acetyl-l-glutamate);M163T54_NEG(Phenylpyruvate);M87T134_NEG(Pyruvate)	C03406+C00082+C02504+C04411+C00049+C00624+C00166+C00022
Metabolism	Metabolism of cofactors and vitamins	Thiamine metabolism	2	6	0.275085	0.717599	ko00730	M182T316_POS(DL-tyrosine);M87T134_NEG(Pyruvate)	C00082+C00022
Environmental Information Processing	Membrane transport	ABC transporters	9	42	0.281803	0.717599	ko02010	M268T181_3_POS(Adenosine);M359T164_NEG(.beta.-d-allose);M341T383_6_NEG(1,4-d-xylobiose);M267T407_NEG(Inosine);M115T313_NEG(L-aspartic acid);M179T408_4_NEG(Myo-inositol);M503T465_2_NEG(Raffinose);M683T383_2_NEG(Sucrose);M243T170_NEG(Uridine)	C00212+C01487+C01630+C00294+C00049+C00137+C00492+C00089+C00299
Metabolism	Global and overview maps	Fatty acid metabolism	1	2	0.314236	0.717599	ko01212	M255T35_NEG(Palmitic acid)	C00249
Environmental Information Processing	Signal transduction	Phosphatidylinositol signaling system	1	2	0.314236	0.717599	ko04070	M179T408_4_NEG(Myo-inositol)	C00137
Human Diseases	Endocrine and metabolic disease	AGE-RAGE signaling pathway in diabetic complications	1	2	0.314236	0.717599	ko04933	M591T182_2_POS(1,2-dihexadecanoyl-sn-glycerol)	C00165
Metabolism	Biosynthesis of other secondary metabolites	Tropane, piperidine and pyridine alkaloid biosynthesis	3	12	0.340149	0.717599	ko00960	M124T353_POS(Nicotinate);M174T337_POS(Swainsonine);M163T54_NEG(Phenylpyruvate)	C00253+C10173+C00166
Metabolism	Carbohydrate metabolism	Fructose and mannose metabolism	2	7	0.344492	0.717599	ko00051	M359T164_NEG(.beta.-d-allose);M179T383_NEG(Alpha-d-glucose)	C01487+C00267
Metabolism	Metabolism of cofactors and vitamins	Ubiquinone and other terpenoid-quinone biosynthesis	2	7	0.344492	0.717599	ko00130	M182T316_POS(DL-tyrosine);M137T310_NEG(4-hydroxybenzoate)	C00082+C00156
Metabolism	Metabolism of other amino acids	Cyanoamino acid metabolism	2	7	0.344492	0.717599	ko00460	M182T316_POS(DL-tyrosine);M115T313_NEG(L-aspartic acid)	C00082+C00049
Metabolism	Metabolism of other amino acids	Glutathione metabolism	2	7	0.344492	0.717599	ko00480	M219T425_POS(5-L-Glutamyl-L-alanine);M307T316_POS(Glutathione, oxidized)	C03740+C00127
Human Diseases	Endocrine and metabolic disease	Insulin resistance	2	7	0.344492	0.717599	ko04931	M591T182_2_POS(1,2-dihexadecanoyl-sn-glycerol);M87T134_NEG(Pyruvate)	C00165+C00022
Metabolism	Biosynthesis of other secondary metabolites	Isoquinoline alkaloid biosynthesis	3	13	0.391586	0.717599	ko00950	M198T408_POS(3,4-dihydroxy-l-phenylalanine);M182T316_POS(DL-tyrosine);M138T238_POS(Tyramine)	C00355+C00082+C00483
Metabolism	Metabolism of cofactors and vitamins	Pantothenate and CoA biosynthesis	2	8	0.411695	0.717599	ko00770	M115T313_NEG(L-aspartic acid);M87T134_NEG(Pyruvate)	C00049+C00022
Genetic Information Processing	Translation	Aminoacyl-tRNA biosynthesis	2	8	0.411695	0.717599	ko00970	M182T316_POS(DL-tyrosine);M115T313_NEG(L-aspartic acid)	C00082+C00049
Metabolism	Lipid metabolism	Fatty acid degradation	1	3	0.432471	0.717599	ko00071	M255T35_NEG(Palmitic acid)	C00249
Metabolism	Lipid metabolism	Cutin, suberine and wax biosynthesis	1	3	0.432471	0.717599	ko00073	M255T35_NEG(Palmitic acid)	C00249
Metabolism	Carbohydrate metabolism	Inositol phosphate metabolism	1	3	0.432471	0.717599	ko00562	M179T408_4_NEG(Myo-inositol)	C00137
Metabolism	Metabolism of cofactors and vitamins	One carbon pool by folate	1	3	0.432471	0.717599	ko00670	M293T274_NEG(10-formyl-7,8-dihydrofolic acid)	C03479
Metabolism	Metabolism of terpenoids and polyketides	Terpenoid backbone biosynthesis	1	3	0.432471	0.717599	ko00900	M87T134_NEG(Pyruvate)	C00022
Metabolism	Biosynthesis of other secondary metabolites	Indole alkaloid biosynthesis	1	3	0.432471	0.717599	ko00901	M457T173_POS(Vindoline)	C01626
Metabolism	Biosynthesis of other secondary metabolites	Glucosinolate biosynthesis	1	3	0.432471	0.717599	ko00966	M182T316_POS(DL-tyrosine)	C00082
Metabolism	Carbohydrate metabolism	Glyoxylate and dicarboxylate metabolism	3	14	0.442033	0.717599	ko00630	M291T420_NEG(D-ribulose 1,5-bisphosphate);M105T318_1_NEG(Glyceric acid);M87T134_NEG(Pyruvate)	C01182+C00258+C00022
Metabolism	Global and overview maps	Degradation of aromatic compounds	4	20	0.459173	0.717599	ko01220	M125T163_NEG(2,4-dichlorophenol);M137T310_NEG(4-hydroxybenzoate);M87T134_NEG(Pyruvate);M165T512_NEG(Terephthalic acid)	C02625+C00156+C00022+C06337
Metabolism	Carbohydrate metabolism	Pyruvate metabolism	2	9	0.475409	0.717599	ko00620	M175T310_NEG(2-isopropylmalic acid);M87T134_NEG(Pyruvate)	C02504+C00022
Metabolism	Metabolism of cofactors and vitamins	Porphyrin metabolism	2	9	0.475409	0.717599	ko00860	M872T28_POS(Pheophytin a);M609T193_NEG(Coproporphyrin i)	C05797+C05769
Metabolism	Lipid metabolism	Biosynthesis of unsaturated fatty acids	2	9	0.475409	0.717599	ko01040	M277T36_NEG(Linolenic acid);M255T35_NEG(Palmitic acid)	C06427+C00249
Metabolism	Metabolism of terpenoids and polyketides	Sesquiterpenoid and triterpenoid biosynthesis	1	4	0.53052	0.757885	ko00909	M501T207_POS(Gossypol)	C07667
Metabolism	Biosynthesis of other secondary metabolites	Stilbenoid, diarylheptanoid and gingerol biosynthesis	1	4	0.53052	0.757885	ko00945	M217T110_NEG(Demethoxycurcumin)	C17742
Human Diseases	Drug resistance: antimicrobial	Vancomycin resistance	1	4	0.53052	0.757885	ko01502	M87T134_NEG(Pyruvate)	C00022
Metabolism	Lipid metabolism	Fatty acid biosynthesis	1	5	0.611794	0.829551	ko00061	M255T35_NEG(Palmitic acid)	C00249
Metabolism	Carbohydrate metabolism	C5-Branched dibasic acid metabolism	1	5	0.611794	0.829551	ko00660	M87T134_NEG(Pyruvate)	C00022
Metabolism	Metabolism of cofactors and vitamins	Riboflavin metabolism	1	5	0.611794	0.829551	ko00740	M457T289_POS(Flavin mononucleotide (fmn))	C00061
Metabolism	Amino acid metabolism	Glycine, serine and threonine metabolism	3	18	0.623346	0.831128	ko00260	M105T318_1_NEG(Glyceric acid);M115T313_NEG(L-aspartic acid);M87T134_NEG(Pyruvate)	C00258+C00049+C00022
Metabolism	Amino acid metabolism	Lysine biosynthesis	1	6	0.679136	0.852069	ko00300	M115T313_NEG(L-aspartic acid)	C00049
Environmental Information Processing	Signal transduction	Plant hormone signal transduction	1	6	0.679136	0.852069	ko04075	M209T98_NEG(Jasmonic acid)	C08491
Metabolism	Amino acid metabolism	Cysteine and methionine metabolism	2	13	0.684542	0.852069	ko00270	M115T313_NEG(L-aspartic acid);M87T134_NEG(Pyruvate)	C00049+C00022
Metabolism	Amino acid metabolism	Tryptophan metabolism	2	13	0.684542	0.852069	ko00380	M441T250_POS(5-hydroxy-l-tryptophan);M160T270_NEG(3-(2-hydroxyethyl)indole)	C00643+C00955
Metabolism	Biosynthesis of other secondary metabolites	Flavonoid biosynthesis	2	14	0.72496	0.852069	ko00941	M287T185_POS(His-Met);M611T53_POS(Neohesperidin)	C05903+C09806
Metabolism	Energy metabolism	Oxidative phosphorylation	1	7	0.73491	0.852069	ko00190	M457T289_POS(Flavin mononucleotide (fmn))	C00061
Metabolism	Carbohydrate metabolism	Starch and sucrose metabolism	1	7	0.73491	0.852069	ko00500	M683T383_2_NEG(Sucrose)	C00089
Metabolism	Lipid metabolism	Glycerolipid metabolism	1	7	0.73491	0.852069	ko00561	M105T318_1_NEG(Glyceric acid)	C00258
Metabolism	Carbohydrate metabolism	Propanoate metabolism	1	7	0.73491	0.852069	ko00640	M89T314_NEG(.beta.-hydroxypropionic acid)	C01013
Metabolism	Nucleotide metabolism	Purine metabolism	3	22	0.760841	0.855982	ko00230	M136T171_POS(Adenine);M268T181_3_POS(Adenosine);M267T407_NEG(Inosine)	C00147+C00212+C00294
Metabolism	Nucleotide metabolism	Pyrimidine metabolism	2	15	0.760976	0.855982	ko00240	M89T314_NEG(.beta.-hydroxypropionic acid);M243T170_NEG(Uridine)	C01013+C00299
Metabolism	Carbohydrate metabolism	Citrate cycle (TCA cycle)	1	8	0.781083	0.855982	ko00020	M87T134_NEG(Pyruvate)	C00022
Metabolism	Metabolism of other amino acids	Taurine and hypotaurine metabolism	1	8	0.781083	0.855982	ko00430	M87T134_NEG(Pyruvate)	C00022
Metabolism	Amino acid metabolism	Histidine metabolism	2	16	0.792893	0.857181	ko00340	M170T395_POS(3-methyl-l-histidine);M115T313_NEG(L-aspartic acid)	C01152+C00049
Metabolism	Metabolism of cofactors and vitamins	Folate biosynthesis	1	9	0.819293	0.862413	ko00790	M137T310_NEG(4-hydroxybenzoate)	C00156
Metabolism	Metabolism of terpenoids and polyketides	Zeatin biosynthesis	1	9	0.819293	0.862413	ko00908	M136T171_POS(Adenine)	C00147
Metabolism	Carbohydrate metabolism	Pentose and glucuronate interconversions	1	11	0.877029	0.911199	ko00040	M87T134_NEG(Pyruvate)	C00022
Metabolism	Global and overview maps	Metabolic pathways	59	369	0.906762	0.928066	ko01100	M114T38_POS(.epsilon.-caprolactam);M104T388_2_POS(.gamma.-aminobutyric acid);M170T395_POS(3-methyl-l-histidine);M198T408_POS(3,4-dihydroxy-l-phenylalanine);M441T250_POS(5-hydroxy-l-tryptophan);M219T425_POS(5-L-Glutamyl-L-alanine);M423T33_POS(7.alpha.-hydroxy-4-cholesten-3-one);M136T171_POS(Adenine);M268T181_3_POS(Adenosine);M291T428_1_POS(Argininosuccinic acid);M293T52_POS(Cortodoxone);M182T316_P…	C06593+C00334+C01152+C00355+C00643+C03740+C05455+C00147+C00212+C03406+C05488+C00082+C01697+C00061+C00127+C05903+C02714+C02442+C00153+C00455+C00253+C00483+C01487+C01013+C03479+C02504+C04411+C00334+C00156+C00345+C00267+C07481+C05769+C00257+C00198+C00763+C01182+C00497+C00258+C00294+C08491+C03196+C01114+C00049+C01040+C06427+C00879+C00137+C00624+C02646+C00249+C00166+C00022+C00296+C00492+C02325+C00089+…
Metabolism	Amino acid metabolism	Lysine degradation	1	13	0.916466	0.928066	ko00310	M147T409_NEG(L-2-hydroxyglutaric acid)	C03196
Metabolism	Carbohydrate metabolism	Amino sugar and nucleotide sugar metabolism	1	19	0.974093	0.974093	ko00520	M179T383_NEG(Alpha-d-glucose)	C00267
